# Supplementary material for: Changes in Gene Expression Patterns in Young and Senescent Fibroblasts in Glycated Three-Dimensional Collagen Matrices
Source: Int J Mol Sci. 2025 May 16;26(10):4769. doi: 10.3390/ijms26104769 (PMC12112436; doi:10.3390/ijms26104769)
Supplement: Supplementary file 1 [file ijms-26-04769-s001.zip › Supplementary Table 1.xlsx]

## Sheet: SenCells_10days_15Mm vs 0mM
Gene Symbol	edgeR_logFC	edgeR_logCPM	QLF_pvalue	QLF_FDR	Division	Category	Gene Name	UniProt_IDs
LIPG	-5.37	-1.13	0.000590053	0.0611777
LRRC25	5.01	-1.52	0.00154113	0.122433
AC092142.1	-4.95	-1.29	0.00291163	0.197632
AC016957.2	-4.95	-1.29	0.00289432	0.196855
AL162741.1	-4.83	-1.52	0.00630745	0.336047
LCTL	-4.82	-1.41	0.00520339	0.291816
AC007513.1	4.79	-1.66	0.00338119	0.219489
STAM-AS1	-4.75	-1.52	0.00728933	0.368817
AC003965.1	4.72	-1.66	0.0039225	0.23938
MSI1	-4.7	-1.41	0.00664401	0.347273
AC100805.1	-4.69	-1.53	0.00832415	0.402015
SELENOKP3	-4.62	-1.53	0.00951281	0.438294
AC073320.1	-4.62	-1.53	0.00940247	0.435903
AL121885.2	4.58	-1.73	0.00587676	0.319957
LINC02336	-4.58	-1.59	0.0111748	0.485938
Metazoa_SRP	4.56	-1.73	0.00616311	0.330256
PCYT1B	-4.55	-1.53	0.0106915	0.473432
AC021491.1	-4.54	-1.53	0.0108701	0.478753
EGFL6	-4.5	-1.59	0.0128211	0.527743	Matrisome-associated	Secreted Factors	EGF-like-domain, multiple 6	Q8IUX8
TRIM58	-4.45	-1.66	0.0151736	0.588008
AC021733.3	-4.42	-1.6	0.0145359	0.57358
AL136304.1	-4.42	-1.6	0.0145359	0.57358
AC006946.3	-4.41	-1.53	0.0136681	0.552946
ALDH6A1	-4.37	-1.66	0.0172713	0.628753
JMJD7-PLA2G4B	-4.37	-1.66	0.0172713	0.628753
GABRG3	-4.37	-1.66	0.0173652	0.631101
LGALS4	-4.36	-1.6	0.0162215	0.613145	Matrisome-associated	ECM-affiliated Proteins	lectin, galactoside-binding, soluble, 4	M0QZ93:M0R1B2:M0R349:P56470
AC007032.1	-4.36	-1.6	0.0163033	0.614164
AC120114.4	-4.36	-1.66	0.0176481	0.638474
IGSF9	-4.35	-1.6	0.0163853	0.615637
ERVH48-1	-4.35	-1.6	0.0163853	0.615637
DDN-AS1	-4.35	-1.6	0.0163853	0.615637
PPP1R1B	4.34	-1.81	0.0105651	0.469071
PRRT1B	4.34	-1.81	0.0105651	0.469071
IGFN1	-4.29	-1.74	0.0212522	0.714761
CERS6-AS1	-4.29	-1.67	0.0196345	0.680465
AC025176.1	-4.29	-1.67	0.0196345	0.680465
AC141002.1	-4.29	-1.67	0.0196345	0.680465
AC068282.2	-4.29	-1.74	0.0213691	0.716895
KEL	-4.28	-1.67	0.0198348	0.684228
GGTA1	4.28	-1.81	0.0116624	0.499932
FO393418.1	4.25	-1.81	0.0121675	0.511142
MIR3649	4.23	-1.89	0.0149114	0.584015
AL512428.1	-4.22	-1.6	0.0202971	0.693407
AC007880.1	4.22	-1.81	0.0126848	0.52402
CACNG4	-4.21	-1.67	0.0221711	0.734247
IL1B	4.21	-1.89	0.0153359	0.589971	Matrisome-associated	Secreted Factors	interleukin 1, beta	C9JSC2:C9JVK0:C9JWV2:P01584
ADARB2	4.16	-1.89	0.0164828	0.617459
ANKRD30BL	-4.15	3.61	0.178735	1
USP43	-4.14	-1.81	0.0293398	0.859873
FMR1NB	-4.14	-1.74	0.0267555	0.82126
BCRP3	4.14	-1.89	0.0169349	0.624432
AC226119.1	-4.14	-1.74	0.0267555	0.82126
AC103740.1	-4.14	-1.74	0.0267555	0.82126
AC090618.1	-4.14	-1.74	0.0267555	0.82126
LINC01081	-4.14	-1.74	0.0267555	0.82126
MZT1P2	-4.14	-1.81	0.0293398	0.859873
AC026333.4	-4.14	-1.74	0.0267555	0.82126
AC083964.2	4.14	-1.89	0.0169349	0.624432
AC099343.3	4.14	-1.89	0.0169349	0.624432
AC073046.4	-4.14	-1.67	0.0246526	0.783956
ZBTB32	-4.13	-1.74	0.0270159	0.825854
RTP3	-4.13	-1.74	0.0268856	0.823747
SERPINA1	-4.13	-1.81	0.0298065	0.867147	Matrisome-associated	ECM Regulators	serpin peptidase inhibitor, clade A (alpha-1 antiproteinase, antitrypsin), member 1	G3V2B9:G3V387:G3V4I7:G3V544:G3V5R8:P01009
UBE2E1-AS1	-4.13	-1.74	0.0270159	0.825854
IL1R1-AS1	-4.13	-1.74	0.0268856	0.823747
ARHGAP42-AS1	4.13	-1.89	0.0171156	0.627243
ZNF728	4.13	-1.89	0.0171156	0.627243
AC068700.2	4.13	-1.89	0.0171156	0.627243
HIF1A-AS1	4.11	-1.89	0.0176726	0.638474
AC095031.1	4.09	-1.9	0.0181401	0.649525
AC005832.4	4.08	-1.9	0.0184272	0.65522
TRPC3	-4.07	-1.67	0.027274	0.828839
ST8SIA4	4.06	-1.9	0.0189043	0.665818
RIC3	-4.06	-1.74	0.0298361	0.867147
AC005165.1	-4.06	-1.74	0.0298361	0.867147
BX005266.2	-4.06	-1.74	0.0299723	0.868756
AL355353.1	4.06	-1.9	0.0189043	0.665818
AC114489.1	-4.05	-1.74	0.0301086	0.86933
LINC02518	-4.05	-1.74	0.0301086	0.86933
VDAC1P10	-4.05	-1.74	0.0301086	0.86933
AL354811.1	-4.05	-1.74	0.0301086	0.86933
AC098484.4	-4.05	-1.81	0.0330315	0.906544
AL352979.4	-4.05	-1.81	0.0331945	0.908048
LINC00968	-4.04	-1.81	0.0335213	0.91203
AC003072.2	-4.04	-1.81	0.0335213	0.91203
MAP3K9	4.03	-1.9	0.019685	0.680811
CST7	4.03	-1.9	0.019685	0.680811	Matrisome-associated	ECM Regulators	cystatin F (leukocystatin)	O76096
AC005845.1	4.03	-1.9	0.019685	0.680811
EMX1	4.02	-1.9	0.0201767	0.691406
MGAT4A	3.99	-1.9	0.0209827	0.708179
AC073896.1	3.99	-1.9	0.0209827	0.708179
LCE1A	3.99	-1.9	0.0209827	0.708179
NGF-AS1	3.99	-1.9	0.0209827	0.708179
AL021918.3	3.99	-1.9	0.0209827	0.708179
GBP4	-3.98	-1.74	0.0332271	0.908199
SPSB4	-3.98	-1.74	0.0332271	0.908199
AL035401.1	-3.98	-1.74	0.033369	0.909855
SCGB1B2P	-3.98	-1.74	0.033369	0.909855
FAM81B	-3.97	-1.82	0.036938	0.954077
LOXHD1	-3.97	-1.82	0.036938	0.954077
AC032011.1	-3.97	-1.82	0.036938	0.954077
ANXA2P3	-3.96	-1.82	0.0371081	0.956231
RN7SL525P	-3.96	-1.89	0.0413099	1
AP001160.2	-3.96	-1.82	0.0371081	0.956231
AC073346.2	-3.96	-1.82	0.0372784	0.958813
AC008013.1	-3.95	-1.82	0.037449	0.961357
LINC01173	-3.95	-1.82	0.037449	0.961357
H3C12	-3.93	-1.89	0.0423522	1
AC074131.1	-3.93	-1.89	0.0423522	1
DIO3	3.9	-1.98	0.0279893	0.83918
HMGB3P24	3.9	-1.98	0.0279893	0.83918
AL591178.1	-3.9	-1.74	0.0367868	0.952371
ZNF503-AS1	-3.9	-1.74	0.0367868	0.952371
AL513323.1	-3.9	-1.74	0.0367868	0.952371
TPH2	3.88	-1.98	0.0286853	0.851303
AMN	-3.88	-1.82	0.0414005	1
CYP7A1	-3.88	-1.82	0.0414005	1
AC092809.4	-3.88	-1.82	0.0414005	1
AL023803.2	-3.88	-1.82	0.0414005	1
AC098650.1	-3.88	-1.82	0.0412239	1
ARHGAP28	-3.87	-1.82	0.0415773	1
FAM181B	-3.87	-1.82	0.0415773	1
FXYD7	-3.87	-1.82	0.0415773	1
AL390728.4	-3.87	-1.82	0.0415773	1
AL445363.1	-3.87	-1.82	0.0415773	1
ATP6V1G2	-3.86	-1.9	0.0465735	1
LINC00596	3.86	-1.98	0.0293874	0.859972
AC097462.3	3.86	-1.98	0.0293874	0.859972
AC004923.4	3.85	-1.98	0.0298371	0.867147
AC134312.4	3.85	-1.98	0.0298371	0.867147
MYBPC2	3.84	-1.98	0.0300953	0.86933
TNFRSF4	3.84	-1.98	0.0300953	0.86933
LINC01258	3.84	-1.98	0.0300953	0.86933
AC046185.1	3.83	-1.98	0.0305498	0.875666
DNAJB13	3.83	-1.98	0.0305498	0.875666
PGAM1P5	3.83	-1.98	0.0305498	0.875666
OR4F15	3.82	-1.98	0.030809	0.878221
LGALS7	3.82	-1.98	0.030809	0.878221	Matrisome-associated	ECM-affiliated Proteins	lectin, galactoside-binding, soluble, 7	M0R281:P47929
MTFP1	3.82	-1.98	0.030809	0.878221
AC127540.2	3.82	-1.98	0.030809	0.878221
UTS2	3.81	-1.98	0.0312683	0.881953
TEKT3	3.81	-1.98	0.0312683	0.881953
PRDM12	3.81	-1.98	0.0312683	0.881953
NPM1P22	3.81	-1.98	0.0312683	0.881953
CFHR4	-3.8	-1.82	0.0457071	1
MCOLN2	3.8	-1.98	0.0317312	0.887463
VTI1BP2	-3.8	-1.82	0.0457071	1
AC244453.1	3.8	-1.98	0.0317312	0.887463
AL672291.1	3.8	-1.98	0.0317312	0.887463
PANTR1	3.8	-1.98	0.0317312	0.887463
AL161941.1	3.8	-1.98	0.0317312	0.887463
BLK	3.79	-1.98	0.0319922	0.890397
SIGLEC16	-3.79	-1.82	0.0458894	1
FSTL5	-3.79	-1.82	0.0458894	1
VN2R19P	-3.79	-1.82	0.0458894	1
LINC00322	3.79	-1.98	0.0319922	0.890397
RPE65	3.78	-1.98	0.0324597	0.895611
CMPK2	3.78	-1.98	0.0324597	0.895611
MUC16	3.78	-1.98	0.0324597	0.895611	Matrisome-associated	ECM-affiliated Proteins	mucin 16, cell surface associated	B5ME49:F8WE81:M0QZZ9:M0R2S7:M0R2Y5:Q8WXI7
AC007952.3	3.78	-1.98	0.0324597	0.895611
SEPTIN14P1	3.78	-1.98	0.0324597	0.895611
AC005871.1	3.78	-1.98	0.0324597	0.895611
AC007952.8	3.78	-1.98	0.0324597	0.895611
KCNH3	3.76	-1.98	0.0331935	0.908048
ZNF57	3.76	-1.98	0.0331935	0.908048
GSTK1	3.76	-1.98	0.0331935	0.908048
LINC00299	3.76	-1.98	0.0331935	0.908048
BUD13P1	3.76	-1.98	0.0331935	0.908048
KCNB1	3.75	-1.98	0.0336691	0.912568
CTRB2	3.75	-1.98	0.0336691	0.912568
AC090921.1	3.75	-1.98	0.0336691	0.912568
AL359636.1	3.75	-1.98	0.0336691	0.912568
IRF1-AS1	3.73	-1.98	0.0344124	0.920726
TLR12P	3.73	-1.98	0.0344124	0.920726
AL137009.1	3.73	-1.98	0.0344124	0.920726
TBX2-AS1	3.73	-1.98	0.0344124	0.920726
AC244035.4	3.73	-1.98	0.0344124	0.920726
AL157834.4	3.73	-1.98	0.0344124	0.920726
ITGB4	3.7	-1.98	0.0356481	0.937375
AZGP1	3.7	-1.98	0.0356481	0.937375
ANO5	3.7	-1.98	0.0356481	0.937375
RCC2P7	3.7	-1.98	0.0356481	0.937375
AC011290.1	3.7	-1.98	0.0356481	0.937375
AKR1B1P7	3.7	-1.98	0.0356481	0.937375
AC073048.1	3.7	-1.98	0.0356481	0.937375
NOSTRIN	-3.63	-0.94	0.0012485	0.105292
ZNF829	3.58	-1.28	0.0030693	0.20538
AC073346.1	3.56	-1.34	0.00396748	0.240593
AOX3P	3.56	-1.39	0.00493938	0.282677
FLJ43315	-3.41	-1.08	0.00386485	0.236752
GTSE1-DT	3.35	-1.39	0.00845628	0.405768
AC135048.3	-3.28	-1.18	0.00705457	0.360132
C4orf36	3.23	-1.52	0.0142558	0.566268
SH2D7	3.21	-1.52	0.0149576	0.584576
LINC01562	3.17	-1.52	0.0164357	0.616385
TMEM236	3.15	-1.52	0.0169438	0.624432
AL390067.1	3.14	-1.59	0.0195517	0.679304
AL118508.2	3.13	-1.07	0.00215767	0.156928
TDRD12	3.1	-1.59	0.0215195	0.7205
OLFM4	-3.03	-1.23	0.0153142	0.5898
AC016396.1	3.02	-1.59	0.0246709	0.784166
AC087741.3	3	-1.12	0.00391264	0.238995
AL691432.4	3	-0.89	0.000859019	0.0795877
ARPC4-TTLL3	-2.99	-0.81	0.00185352	0.141189
SORCS3	2.96	-1.66	0.0319447	0.889812
XKRX	2.96	-1.66	0.0319447	0.889812
GTF2IRD1P1	2.96	-1.66	0.0319447	0.889812
CPA4	2.92	-1.17	0.00576952	0.316428
AC093151.7	2.92	-1.66	0.0338904	0.915517
AL513314.1	2.91	-1.59	0.0307095	0.878221
SYS1	-2.9	-1.4	0.0293429	0.859873
AC008840.1	-2.89	-1.34	0.0263445	0.813855
AC110609.1	2.89	-1.66	0.0359017	0.939596
AL355334.2	2.87	-1.28	0.00943777	0.436936
SLITRK6	-2.86	-1.34	0.0281545	0.841127
PACSIN1	2.85	-1.66	0.0386841	0.978828
AL391832.4	2.84	-1.66	0.039161	0.984598
PKD1L1	2.83	-1.07	0.00327323	0.214582
RUNDC3B	-2.82	-1.29	0.0274597	0.83222
ZBED9	2.81	-1.66	0.0414426	1
AC087741.2	2.81	-1.66	0.0414774	1
CERS3	2.8	-1.34	0.0134358	0.545887
CLN6	2.79	-1.66	0.0432714	1
DDX59-AS1	2.79	-1.66	0.0429778	1
AC008736.2	2.79	-1.73	0.0486762	1
LINC01691	-2.78	-1.29	0.0298967	0.867316
ZBTB8OSP2	2.77	-1.66	0.0443848	1
SUPT20HL1	2.76	-1.73	0.0508903	1
NEBL	-2.75	-1.35	0.0356743	0.937375
SPINK8	2.75	-1.73	0.0515135	1
AC013451.2	2.74	-0.76	0.000840951	0.0782409
LINC01414	2.72	-1.73	0.054433	1
CRELD1	2.71	-1.23	0.0125262	0.520028	Core matrisome	ECM Glycoproteins	cysteine-rich with EGF-like domains 1	F8WBY3:H7C2L3:Q96HD1
LINC00906	-2.7	-0.53	0.000996292	0.0898939
PRPF4BP1	2.68	-1.73	0.0576581	1
TMEM132E	2.67	-1.02	0.00478006	0.275207
AC087672.2	-2.67	-1.4	0.0456809	1
AL445307.1	-2.64	-1.52	0.0562441	1
AC008759.2	2.64	-1.74	0.0616633	1
GPR176-DT	2.63	-1.74	0.0625824	1
UBE2Q2P11	-2.63	-1.35	0.0452092	1
NEUROG2-AS1	-2.62	-0.87	0.00814663	0.396005
AC093865.1	2.61	-1.12	0.00775261	0.384367
AL589666.2	2.6	-1.33	0.0218549	0.729039
AC005618.4	2.59	-1.39	0.0264234	0.815918
GRIN2B	2.55	-1.17	0.0110963	0.484326
AP000942.1	2.54	-1.81	0.0814921	1
MYL6B	2.51	-1.46	0.0355422	0.937375
LINC02052	-2.51	-0.64	0.0030797	0.205645
EIF4B	2.5	-1.12	0.0109788	0.482336
CYP1A1	2.5	-0.69	0.00122353	0.103706
LINC00402	2.5	-0.93	0.00455831	0.265467
MIR3648-2	2.5	-1.17	0.0127752	0.526783
BDNF	-2.49	-0.18	0.000229297	0.0280427	Matrisome-associated	Secreted Factors	brain-derived neurotrophic factor	E9PMP3:P23560
GFI1	2.48	-1.81	0.0880028	1
KCNK7	2.48	-1.46	0.0371779	0.957328
AL121987.2	2.47	-1.81	0.089321	1
LEP	2.46	-1.07	0.0107069	0.473486	Matrisome-associated	Secreted Factors	leptin	P41159
AC063948.1	2.46	-1.81	0.0902189	1
AL392086.3	2.46	-1.81	0.0902189	1
LINC01431	2.45	-1.81	0.0915543	1
AL513165.2	2.45	-1.81	0.0915543	1
AL121977.2	2.44	-0.98	0.00647971	0.341431
FCN3	-2.43	-1.17	0.0264582	0.816616	Matrisome-associated	ECM-affiliated Proteins	ficolin (collagen/fibrinogen domain containing) 3 (Hakata antigen)	O75636:Q5SSB9
AC073389.1	2.42	-1.17	0.0158346	0.604323
ATP6V1C2	-2.4	-0.81	0.00757974	0.378592
MATN1	-2.4	-1.08	0.0235944	0.762955	Core matrisome	ECM Glycoproteins	matrilin 1, cartilage matrix protein	P21941
CFAP161	2.37	-1.22	0.0211801	0.71269
EDARADD	2.37	-1.46	0.0468911	1
APLNR	2.36	-1.52	0.0531377	1
LINC01354	2.36	-1.22	0.0215063	0.7205
IVL	2.35	-1.4	0.0442808	1
IBSP	-2.32	1.28	3.21006e-10	2.62794e-07	Core matrisome	ECM Glycoproteins	integrin-binding sialoprotein	P21815
AC093916.1	-2.3	-0.85	0.0118846	0.504954
AC015712.2	-2.29	-1.18	0.0367124	0.952282
MTUS2	-2.26	-1.13	0.0365891	0.951625
RAB11FIP4	2.23	-1.28	0.0338606	0.91526
AL512353.1	2.23	-1.28	0.0343568	0.920726
GNA15	2.22	-1.28	0.0350183	0.930499
SLC2A5	-2.2	-0.4	0.00223718	0.160662
RYR3	-2.19	-0.82	0.0154969	0.59446
SLC44A4	-2.19	-1.23	0.0508591	1
AL360015.1	-2.18	-1.28	0.0571257	1
WNT9B	-2.17	-1.14	0.0457284	1	Matrisome-associated	Secreted Factors	wingless-type MMTV integration site family, member 9B	E7EPC3:I3L0L8:O14905
FGR	-2.16	-0.63	0.00725526	0.368358
AKR1C6P	-2.16	-1.02	0.0262869	0.812824
INPP5J	2.15	-1.34	0.0465238	1
TMED7-TICAM2	-2.14	-0.98	0.0251927	0.793225
AC133552.2	2.12	-0.85	0.0102294	0.461769
KCNIP2-AS1	2.1	-1.13	0.0264991	0.817127
LINC01910	2.1	-1.12	0.0267902	0.82195
ARHGEF38	2.09	-1.12	0.0274964	0.832957
WFIKKN1	2.08	-1.13	0.0280092	0.839401	Matrisome-associated	Secreted Factors	WAP, follistatin/kazal, immunoglobulin, kunitz and netrin domain containing 1	Q96NZ8
LINC01191	2.08	-1.12	0.0280805	0.840411
GPAT3	2.06	-0.06	0.000209476	0.0261378
RNFT1P3	2.06	-1.4	0.0651602	1
TMPRSS6	-2.05	-0.83	0.0241883	0.775065
CFAP94	2.04	-0.69	0.00690077	0.356071
GCNT3	2.04	-0.66	0.00516642	0.290525
MEGF11	2.01	-1.12	0.0338271	0.914912	Matrisome-associated	Secreted Factors	multiple EGF-like-domains 11	A6BM72:C9JYE7:H3BR81
B4GALNT3	2	-1.4	0.0730534	1
SLC47A2	2	-0.97	0.0213884	0.717183
ARR3	-1.99	-0.16	0.00164595	0.129534
RTN4RL1	-1.98	-0.01	0.000865303	0.0800108
Z83745.1	-1.97	-0.71	0.0172062	0.62843
PLCB2	-1.96	-0.74	0.018782	0.664296
PRSS35	-1.96	-0.68	0.0162097	0.613145
NKAIN2	-1.96	-0.14	0.00185138	0.141189
AMACR	-1.95	-0.71	0.0180248	0.646964
BATF2	1.93	-0.85	0.0168199	0.623516
AL390195.1	-1.93	-0.29	0.00432016	0.255518
AC016727.1	1.93	-1.17	0.0460745	1
GDF7	1.92	-1.03	0.0308667	0.878374	Matrisome-associated	Secreted Factors	growth differentiation factor 7	Q7Z4P5
ARG1	-1.91	-0.99	0.0475745	1
PRDM1	1.9	-0.98	0.0289256	0.855031
KPRP	1.89	0.16	0.000189286	0.023975
LINC01115	1.89	-0.89	0.0219243	0.729326
MESP2	-1.88	-0.53	0.0124711	0.518722
LINC01088	1.88	-0.25	0.00162502	0.128187
AC008972.1	1.88	-1.23	0.0580899	1
GRPEL2	1.87	-1.23	0.0596326	1
AL109924.1	1.87	-1.46	0.10243	1
AC010894.1	1.86	-0.94	0.0266225	0.820178
KCNH1	-1.85	-1.08	0.061679	1
CCKAR	-1.85	-0.91	0.0484508	1
C1orf194	1.85	-1.07	0.0410276	1
LINC01836	-1.85	-1.04	0.0580884	1
AP002433.2	-1.85	-1.08	0.0627646	1
AC132153.1	-1.85	-0.72	0.0253537	0.794582
AC012322.1	1.84	-1.03	0.038284	0.974225
PI16	-1.83	-0.82	0.0337536	0.913294
AP000781.2	1.83	-0.85	0.0233283	0.757632
AP001189.1	-1.82	-1.08	0.0675549	1
RPL5P17	1.82	-1.28	0.0755532	1
AC004771.2	1.82	-0.89	0.0271792	0.827832
AC007448.5	-1.81	-1.04	0.064856	1
LINC02709	-1.8	-1.17	0.081273	1
IGSF10	-1.79	-0.63	0.0204951	0.698041	Core matrisome	ECM Glycoproteins	immunoglobulin superfamily, member 10	H7C4M2:Q6WRI0
NPW	1.79	-0.77	0.0194478	0.676791
HSD3BP5	1.79	-0.55	0.00965977	0.44324
AC021028.1	1.79	-0.77	0.0192019	0.671366
PLEKHN1	1.78	-0.62	0.0120163	0.507647
THBS4-AS1	-1.78	-0.54	0.0176995	0.638801
AC003092.1	1.77	0.79	3.56044e-06	0.000908793
GLI1	1.76	-0.85	0.0298866	0.867316
ADRA1A	-1.75	0.2	0.000940619	0.0859507
GABRA5	-1.75	-0.27	0.00727616	0.36864
ALG1L8P	1.75	-1.12	0.0583883	1
SNHG21	1.75	-0.7	0.0161416	0.611849
FOXC2-AS1	1.75	-0.66	0.014551	0.57358
CNGA4	1.74	-1.12	0.0599456	1
DUXA	-1.74	-0.78	0.0411063	1
SERPINF2	1.73	-0.98	0.0464925	1	Matrisome-associated	ECM Regulators	serpin peptidase inhibitor, clade F (alpha-2 antiplasmin, pigment epithelium derived factor), member 2	C9JMH6:C9JPV4:P08697
NOXO1	1.73	-0.73	0.0210497	0.709727
AF127577.4	-1.73	-0.63	0.0254202	0.79555
AL035653.1	-1.72	-0.82	0.0459604	1
FRMPD4	1.7	-0.59	0.013428	0.545887
NPNT	-1.69	-0.5	0.0188973	0.665818	Core matrisome	ECM Glycoproteins	nephronectin	D6RE63:D6RH31:H0Y8M1:H0YA60:H0YAK9:Q6UXI9
AC093162.1	1.67	-0.85	0.0363364	0.948022
MGAT3	-1.66	-0.9	0.062333	1
HAPLN1	-1.66	1.43	3.88939e-07	0.000129255	Core matrisome	Proteoglycans	hyaluronan and proteoglycan link protein 1	D6RAK7:D6RBS1:D6RBX9:D6RC59:D6RFI7:D6RG04:P10915
AC137630.1	1.66	-0.85	0.0364637	0.950605
AC025048.4	1.66	-1.18	0.0798915	1
NFE2L3	1.65	-1.03	0.0576331	1
COL11A1	-1.65	2.61	1.92359e-13	4.56863e-10	Core matrisome	Collagens	collagen, type XI, alpha 1	C9JMN2:H7C381:P12107
KLHL30	-1.64	-0.67	0.0363028	0.947515
AL390866.1	1.63	-0.9	0.0451944	1
IL10RB	1.63	-0.77	0.0308397	0.878303
AP003059.2	1.62	-0.9	0.0463706	1
AC007216.4	-1.62	-0.56	0.0271465	0.827832
WFDC1	-1.59	2.21	5.05288e-10	3.94418e-07
TRAPPC5	1.59	-0.81	0.0392614	0.985315
AP001029.2	-1.57	-0.53	0.0312515	0.881953
AC079610.1	1.56	-0.77	0.0385278	0.977727
NR2E3	1.56	-1.23	0.109626	1
SLC16A8	-1.55	-0.63	0.0393913	0.986693
CLYBL	-1.55	-0.24	0.0140142	0.560317
ACAN	-1.55	6.24	0.044096	1	Core matrisome	Proteoglycans	aggrecan	E7ENV9:E7EX88:H0YK70:H0YM81:H0YMF1:P16112:Q6PID9
FUT2	1.54	0.02	0.0031296	0.207899
GPC2	-1.54	0.07	0.00527522	0.294859	Matrisome-associated	ECM-affiliated Proteins	glypican 2	Q8N158
ERMN	1.53	-0.33	0.0119319	0.505036
ANKRD1	-1.53	0.39	0.00133774	0.110594
TRIM63	-1.53	0.89	9.19822e-05	0.01345
TRIM55	1.52	0.68	0.000113105	0.0158512
ODF3L1	-1.52	0.24	0.00279829	0.191487
FBXL22	1.52	-0.94	0.0660853	1
GPRC5D-AS1	1.52	-0.94	0.0665202	1
AC004590.1	-1.52	-0.59	0.0400394	0.99827
AC090340.1	1.52	-0.48	0.0203778	0.695457
CEP83-DT	1.52	-1.07	0.0876039	1
AC011912.1	1.52	-0.59	0.0255928	0.79909
AL139351.3	1.52	-0.66	0.0324171	0.895611
IRAIN	-1.51	-0.78	0.0657178	1
RITA1	-1.5	-0.25	0.015961	0.607404
AC010201.3	1.5	0.22	0.00166177	0.130078
AC010754.1	-1.49	-0.16	0.0140819	0.562691
CPNE5	-1.48	1.15	3.16157e-05	0.00570527
SLC26A5	1.48	-0.7	0.0399165	0.996502
ANKRD30B	-1.48	0.27	0.00326	0.214426
AL162726.3	-1.48	-0.41	0.030268	0.871682
AC091212.1	1.48	0.57	0.000296984	0.0350378
AL160171.1	1.48	-0.81	0.0551873	1
SLC47A1	1.46	-0.82	0.0581815	1
HDHD2	-1.46	0.95	0.00011921	0.0165343
TEX21P	1.46	0.02	0.00469729	0.271601
CCDC15-DT	1.46	-0.7	0.0435325	1
LRRC37A5P	1.45	-0.34	0.0162736	0.613474
AC110285.1	1.45	-0.85	0.0654061	1
AC078983.1	1.45	-0.94	0.0790108	1
SLC35G2	1.44	0	0.0060881	0.327217
LINC00211	1.44	-0.45	0.0250996	0.791314
TMEM158	1.44	4.02	1.5527e-24	1.04233e-19
AL021997.2	1.44	-0.21	0.0120961	0.509108
ARHGAP30	1.43	-0.62	0.0394227	0.987111
TIPARP-AS1	-1.43	-0.53	0.0439376	1
FGFR2	-1.42	0.49	0.00176546	0.136381
LINC00578	-1.41	2.03	6.51335e-08	2.76735e-05
AL110118.1	1.41	-0.46	0.0275784	0.833935
IGFBPL1	-1.4	0.51	0.00177325	0.136826	Core matrisome	ECM Glycoproteins	insulin-like growth factor binding protein-like 1	Q8WX77
TAGLN	-1.4	8.59	0.0413849	1
GALNT3	-1.39	-0.23	0.0250007	0.789414
GCH1	-1.38	0.13	0.00973031	0.445109
HLA-V	1.38	-0.86	0.0796865	1
ZNF32-AS3	1.38	-0.36	0.0252065	0.793225
MMP3	1.37	2.48	1.24985e-10	1.18173e-07	Matrisome-associated	ECM Regulators	matrix metallopeptidase 3 (stromelysin 1, progelatinase)	E9PKX2:H7C139:P08254
TMSB15A	-1.37	0.41	0.00338521	0.219489
AC023790.2	1.37	-0.73	0.0620149	1
WDR17	-1.36	-0.37	0.0400617	0.99827
C3orf70	-1.36	-0.67	0.0736145	1
AC097522.2	-1.36	0.14	0.0105009	0.467945
TLE6	-1.35	-0.41	0.0428455	1
LINC01894	-1.35	-0.29	0.0325144	0.896751
HCG17	-1.35	-0.4	0.0433754	1
NME1-NME2	1.34	-0.14	0.0153015	0.58966
SOST	-1.34	1.07	0.000208275	0.0260363
PALLD	-1.33	2.11	1.43584e-07	5.41505e-05
DDX39BP2	1.33	-0.82	0.0823344	1
NTRK2	-1.32	0.52	0.00309101	0.205741
LINC01684	-1.32	-0.08	0.0209479	0.708179
ELMO3	-1.31	-0.26	0.0370045	0.955061
AP005018.2	-1.31	3.52	2.21745e-15	9.92382e-12
RTKN2	-1.3	0.05	0.0170983	0.627243
AC079305.2	1.3	-0.7	0.0695163	1
SEPTIN3	1.29	-0.81	0.0901602	1
XPNPEP2	-1.29	1.41	4.71792e-05	0.00795765
ZNF385B	-1.29	0.38	0.00600706	0.323639
MYOZ1	-1.29	1.38	5.68395e-05	0.00912832
UBE2Q2P2	1.29	-0.25	0.0260761	0.808167
TDRD10	-1.28	0.46	0.00445712	0.261773
LINC02680	1.28	-0.1	0.0172043	0.62843
AC006059.5	1.28	0.86	0.000400499	0.0444388
TBILA	1.27	-0.7	0.0763832	1
TSPOAP1-AS1	-1.27	-0.19	0.0350972	0.93052
PANX2	1.26	0.93	0.000360951	0.0407237
RGS5	-1.26	6.37	0.0366168	0.951625
IL34	-1.26	0.42	0.00621245	0.33204	Matrisome-associated	Secreted Factors	interleukin 34	H3BPB7:J3QQT3:Q6ZMJ4
C1QTNF7	-1.26	-0.49	0.0666342	1	Matrisome-associated	ECM-affiliated Proteins	C1q and tumor necrosis factor related protein 7	J3KPK0:Q9BXJ2
RNF180	-1.26	-0.46	0.062973	1
SLC16A6P1	1.26	-0.31	0.0342415	0.919821
AC006369.1	1.26	0.9	0.000450371	0.0487636
HMGN3-AS1	-1.26	0.7	0.00217396	0.157672
AC010616.1	-1.26	0.03	0.0218614	0.729039
PSD2	1.25	-0.34	0.0376737	0.964177
ZNF689	1.25	0.47	0.00317599	0.209641
LINC00235	1.25	0.71	0.00110295	0.097039
STARD4-AS1	-1.24	-0.07	0.0287515	0.852513
AC099778.1	1.22	-0.17	0.0281449	0.841127
DEPDC1B	-1.21	0.97	0.00108738	0.0963023
BRINP1	-1.21	1.75	1.64417e-05	0.00325585
TROAP	-1.21	1.46	9.70933e-05	0.0140169
COL25A1	1.21	-0.4	0.0504448	1	Core matrisome	Collagens	collagen, type XXV, alpha 1	A8MWQ5:D6R8Y2:E9PNV9:H0YAE1:Q9BXS0
AC046143.1	-1.21	0.36	0.00963592	0.442751
LINC02511	-1.21	-0.23	0.0474042	1
BIRC3	-1.2	1.7	2.14713e-05	0.00414186
DPT	-1.2	5.55	0.0290605	0.857133	Core matrisome	ECM Glycoproteins	dermatopontin	Q07507
ZNF493	1.2	-0.37	0.0487859	1
KLF3-AS1	-1.2	0.66	0.0038228	0.235289
MIR4453HG	1.19	1.35	8.6826e-05	0.0129508
LINC02725	1.19	0.96	0.00063617	0.0648044
ABCC2	1.18	0.13	0.0165831	0.620089
SORBS1	-1.18	-0.08	0.0366189	0.951625
IL13RA2	1.18	0.94	0.000730747	0.0710572
CHRNA10	-1.18	-0.16	0.0441496	1
AC104938.1	-1.18	0	0.0333526	0.909855
GPC3	-1.17	-0.07	0.0408435	1	Matrisome-associated	ECM-affiliated Proteins	glypican 3	H0Y3U6:P51654
CCDC170	-1.16	1.05	0.00120017	0.102503
PXYLP1	1.16	-0.66	0.0958993	1
PARD6G-AS1	1.16	0.64	0.00300926	0.202842
IL32	-1.15	2.81	1.09074e-08	5.57119e-06
ENTPD1-AS1	1.15	-0.03	0.0273917	0.83079
THAP7-AS1	1.15	0.44	0.00704873	0.360107
POPDC3	1.14	0.2	0.0158853	0.605896
ADAM8	1.14	0.47	0.00676376	0.350619	Matrisome-associated	ECM Regulators	ADAM metallopeptidase domain 8	H0YKZ1:H0YMT6:P78325
HSP90AB2P	1.14	-0.05	0.0302813	0.871691
MAGIX	1.14	-0.4	0.0635501	1
AP002847.1	1.14	-0.2	0.0430649	1
AL023806.3	1.14	-0.22	0.0451864	1
PROX1	-1.13	0.33	0.0182416	0.651706
IRGQ	1.13	-0.25	0.0503695	1
AC135166.1	-1.13	0.05	0.036199	0.945909
GRIK2	-1.12	2.96	5.75722e-09	3.11679e-06
TIMM23B-AGAP6	1.12	0.11	0.0239797	0.770218
LINC02872	1.12	0.23	0.0170163	0.626017
AC139769.1	1.12	-0.15	0.0407505	1
OSMR-AS1	1.12	1.5	0.000108892	0.0153894
BMP2	1.11	4.24	1.59218e-17	1.5269e-13	Matrisome-associated	Secreted Factors	bone morphogenetic protein 2	P12643
LIF	-1.11	1.69	9.5158e-05	0.0137969	Matrisome-associated	Secreted Factors	leukemia inhibitory factor (cholinergic differentiation factor)	P15018
LINC02615	-1.11	0.35	0.0167446	0.622062
GTSE1	-1.1	2.75	6.78391e-08	2.86417e-05
ZFP37	1.1	-0.11	0.0441878	1
NKX3-1	-1.1	1.2	0.00117165	0.10175
SCN11A	1.1	-0.43	0.0772024	1
SUGT1P1	1.1	0.07	0.0288302	0.853716
CCDC144NL-AS1	-1.1	0.53	0.0112346	0.486881
AC083843.3	-1.1	0.62	0.00835774	0.402614
CDCP1	1.09	1.5	0.000146912	0.0194138
DNAJC3-DT	1.09	0.55	0.007214	0.367154
AL031668.2	-1.09	1.22	0.00118529	0.102142
NAGLU	1.08	0.36	0.0139908	0.559715
UNC13A	1.08	0.41	0.012107	0.509108
AP003120.1	1.08	-0.37	0.0753084	1
NTSR1	1.07	0.38	0.0152201	0.588036
CDCA3	-1.07	2.23	7.45487e-06	0.0016571
EPGN	1.06	2.69	1.21018e-07	4.66894e-05	Matrisome-associated	Secreted Factors	epithelial mitogen homolog (mouse)	A0PK19:H3BM13:Q6UW88
ITGB1-DT	1.06	0.11	0.0315812	0.887049
AC006030.1	-1.06	1.94	4.80571e-05	0.00806518
AL357874.3	1.06	-0.07	0.0451798	1
CD72	1.05	1.59	0.000155472	0.0203845
PCOTH	-1.05	-0.26	0.0830774	1
COL6A6	-1.05	3.88	7.45426e-13	1.25719e-09	Core matrisome	Collagens	collagen, type VI, alpha 6	A6NMZ7:F8W6Y7:H0Y940:H0YA33
IGSF9B	1.04	0.1	0.0362875	0.947515
ENOX1	1.04	0.9	0.00349345	0.224338
EFNB2	-1.04	1.3	0.00127451	0.106947
DMGDH	1.04	0.43	0.014585	0.573686
NCAM2	-1.04	1.57	0.000418537	0.0459091
GALNT9	1.04	0.92	0.00300811	0.202842
FLVCR1-DT	-1.04	0.14	0.0453312	1
LINC00672	1.04	0.78	0.00478015	0.275207
ARMCX5-GPRASP2	1.04	-0.03	0.0461848	1
HECW1	-1.03	2.4	5.26995e-06	0.00127256
RAMP1	-1.03	1.25	0.00181134	0.138985
SNTB2	1.03	1.86	6.11013e-05	0.0096739
PTPRB	1.02	1.36	0.00073867	0.0712248
NKAPL	1.02	0.76	0.00636006	0.337778
MT-TV	-1.02	-0.02	0.0625136	1
DIRC3	1.02	0.32	0.0219008	0.729196
AC108488.3	-1.02	0.32	0.0311119	0.881613
PHACTR3	-1.01	2.32	1.20965e-05	0.00249858
KIF20A	-1.01	3.68	9.85657e-11	9.45245e-08
ALPK2	-1.01	4.65	3.82785e-06	0.000969673
GLUD1P3	1.01	1.13	0.00221883	0.159989
SLC7A11	1	3.29	6.77991e-09	3.55574e-06
CYP7B1	-1	0.63	0.014978	0.584576
AC139887.2	1	1.66	0.000223935	0.0275831
AC022915.2	1	0.02	0.0498086	1
SKA1	-0.99	2.05	7.87789e-05	0.0120191
AC116609.2	0.99	0.23	0.0347773	0.926061
AC005476.2	-0.99	0.32	0.0347608	0.925988
HAS3	-0.98	0.79	0.0110447	0.483472
HES1	-0.98	3.45	2.92538e-09	1.72913e-06
FRZB	-0.98	1.32	0.0022909	0.163431	Matrisome-associated	Secreted Factors	frizzled-related protein	Q92765
AC012313.5	0.98	1.55	0.000476033	0.0510481
OSGEPL1	0.97	0.41	0.0232663	0.756353
KIF3A	0.97	1.27	0.00190073	0.142885
TMTC2	-0.97	4.48	4.91945e-15	2.06402e-11
AL138720.1	-0.97	0.06	0.0657132	1
AC008554.1	0.97	0.42	0.0229597	0.750016
KIF4A	-0.96	3.12	1.66986e-07	6.12554e-05
FBXO2	0.96	0.71	0.0111147	0.484813
CDC20	-0.96	3.01	3.77104e-07	0.000125945
SGO1	-0.96	0.97	0.00811934	0.395251
ABCA8	-0.96	1.93	0.000217524	0.0269417
TREX2	-0.96	0.43	0.0309486	0.878927
AC106738.1	-0.96	0.44	0.0313093	0.882736
CHDH	-0.95	0.74	0.0168432	0.62353
GPC4	-0.95	4.46	0.0386864	0.978828	Matrisome-associated	ECM-affiliated Proteins	glypican 4	B4E2C0:O75487
EFHD1	-0.95	1.41	0.00214165	0.156382
CEP55	-0.95	3.69	6.2624e-10	4.72354e-07
NTRK3	-0.95	0.47	0.0319271	0.889812
MKI67	-0.95	5.06	7.68919e-18	8.60292e-14
SEMA3D	-0.95	3.2	1.19064e-07	4.62008e-05	Matrisome-associated	ECM-affiliated Proteins	sema domain, immunoglobulin domain (Ig), short basic domain, secreted, (semaphorin) 3D	C9JYT6:O95025
AC009312.1	-0.95	1.99	0.000181877	0.0233896
AC078785.1	-0.95	1.11	0.00631816	0.336351
AP001831.1	-0.95	0.68	0.0184423	0.65522
MYBL2	-0.94	2.63	6.53824e-06	0.001524
ESM1	0.94	2.2	4.05726e-05	0.00698368	Core matrisome	Proteoglycans	endothelial cell-specific molecule 1	M0R154:Q9NQ30
RICTOR	0.94	4.26	2.86983e-13	6.02037e-10
AC096921.2	0.94	0.33	0.034854	0.927
AC079140.6	0.94	0	0.0685466	1
MAP2K6	-0.93	1.47	0.00195798	0.146486
MAN1C1	-0.93	4.21	2.4301e-12	3.39859e-09
SFRP2	-0.93	2.44	2.69734e-05	0.00501586	Matrisome-associated	Secreted Factors	secreted frizzled-related protein 2	Q96HF1
RSPO2	-0.93	2.13	0.000135023	0.0180559	Core matrisome	ECM Glycoproteins	R-spondin 2 homolog (Xenopus laevis)	E5RGU9:E5RH25:E5RHC3:E5RJA2:E5RJU7:Q6UXX9
Z99572.1	0.93	0.39	0.0312257	0.881953
AC125807.2	-0.93	0.66	0.0218513	0.729039
AC131160.1	0.93	0.26	0.0420733	1
DLGAP5	-0.92	3.29	1.09059e-07	4.28136e-05
HNMT	-0.92	1.72	0.000859543	0.0795877
RIPK4	0.92	1.03	0.00648988	0.341698
ZNF480	0.92	0.66	0.0168681	0.623886
AP002748.4	-0.92	0.91	0.012457	0.518722
ASPM	-0.91	4.63	2.4884e-14	8.79191e-11
TRIP13	-0.91	2.74	6.63708e-06	0.00152748
SH2B3	0.91	1.81	0.000459711	0.0496947
GNGT1	0.91	3.7	9.59027e-10	6.65495e-07
KIF18B	-0.91	2.26	0.000101168	0.0144191
AL138756.1	-0.91	2.08	0.0002123	0.026392
AL355001.2	0.91	0.82	0.0130106	0.533624
AC079298.3	-0.91	0.74	0.0206162	0.700742
DCBLD2	0.9	4.83	9.11263e-16	6.11731e-12
WDR62	-0.9	1.8	0.000790135	0.0750237
PBK	-0.9	2.28	0.000100166	0.0143372
RSPH9	-0.9	0.57	0.031843	0.888823
LINC01118	-0.9	2.3	9.88157e-05	0.014235
AC004812.2	0.9	1.72	0.000672522	0.0672823
NEIL3	-0.89	0.96	0.0141728	0.564977
LIMD1	0.89	3.09	7.36638e-07	0.000233257
NCKAP5	0.89	0.54	0.027947	0.838659
ZNF560	0.89	1.13	0.00680515	0.351906
AC002116.2	-0.89	1.06	0.0111346	0.485369
INSL6	0.88	0.86	0.014992	0.584601	Matrisome-associated	Secreted Factors	insulin-like 6	Q9Y581
CHI3L1	0.88	0.66	0.0226686	0.744492
CCDC146	-0.88	1.89	0.000722984	0.0706462
DERL1	0.88	0.75	0.0179206	0.644353
LGR5	-0.88	2.09	0.000342368	0.038913
CLGN	0.88	2.74	6.41555e-06	0.00150061
KCNJ6	-0.88	0.44	0.0480821	1
TMC7	0.88	1.71	0.000937637	0.0858711
ADGRG1	0.88	3.82	1.46119e-09	9.45367e-07
AP001432.1	-0.88	1.59	0.0021423	0.156382
ABCB4	-0.87	3.25	9.0629e-07	0.000277805
SYNE2	-0.87	0.76	0.0257699	0.801638
SLC6A15	0.87	4.53	3.60841e-13	7.34037e-10
IKZF5	0.87	1.61	0.00166254	0.130078
ATP8B4	-0.87	1.32	0.00632668	0.336537
ASF1B	-0.87	3.38	2.71376e-07	9.58813e-05
COMP	-0.87	8.67	0.0532134	1	Core matrisome	ECM Glycoproteins	cartilage oligomeric matrix protein	B4DKJ3:G3XAP6:P49747
MYPN	0.87	2.57	2.1681e-05	0.00417033
GRIA1	-0.87	1.43	0.00459314	0.266959
SYNPO2	-0.87	5.07	3.01579e-16	2.24945e-12
DLL1	0.87	0.12	0.0766546	1
FAM234B	0.86	2.45	5.54215e-05	0.00892193
STX1A	0.86	1.86	0.000745118	0.0714568
OSCAR	0.86	1.72	0.00118772	0.10222
CNTNAP2	-0.86	1.07	0.0142825	0.566656
FAM111B	-0.86	2.72	2.29109e-05	0.00436934
RASSF9	-0.86	1.45	0.00421017	0.251483
USP46-DT	-0.86	1.32	0.00664748	0.347273
AL731577.2	0.86	0.74	0.0211372	0.71232
AC005154.5	0.86	0.29	0.0566466	1
AL136981.4	0.86	1.38	0.00364582	0.229748
TACC3	-0.85	4.01	9.61612e-10	6.65495e-07
ATP2C2	0.85	0.27	0.0621627	1
POSTN	-0.85	8.25	0.0414725	1	Core matrisome	ECM Glycoproteins	periostin, osteoblast specific factor	B1ALD9:Q15063
PHC2	0.85	2.73	1.41454e-05	0.00286019
NUDT7	0.85	0.48	0.0397036	0.991978
ITGB2	-0.85	4.98	5.4708e-15	2.16032e-11
PKN3	-0.85	0.71	0.0323097	0.89552
LINC01546	-0.85	0.99	0.0174287	0.632767
B3GALT4	-0.85	1.46	0.00463843	0.268893
AC041005.1	-0.85	1.33	0.00711362	0.362595
DNAH5	-0.84	0.39	0.06213	1
BCL2	-0.84	1.24	0.00991588	0.45129
AC087854.1	-0.84	1.54	0.00388607	0.237588
POLRMTP1	0.84	0.7	0.0281058	0.840533
POC1B-AS1	0.84	0.81	0.0205218	0.69824
AC024941.2	0.84	-0.19	0.130464	1
SLC6A16	-0.83	0.9	0.0248845	0.787228
CXCL2	-0.83	3.07	7.04321e-06	0.00159196	Matrisome-associated	Secreted Factors	chemokine (C-X-C motif) ligand 2	P19875
WNT11	-0.83	4.76	4.39837e-13	7.98007e-10	Matrisome-associated	Secreted Factors	wingless-type MMTV integration site family, member 11	O96014
NEFH	0.83	0.6	0.0355514	0.937375
SGCG	-0.83	2.96	1.29337e-05	0.00263903
CNTNAP1	-0.83	2.12	0.00059551	0.0615025
INO80D	0.83	1.63	0.00244241	0.172588
MREG	0.83	2.6	4.62888e-05	0.00784688
PLEKHG1	-0.83	1.37	0.00754719	0.37781
MPP7	-0.83	0.73	0.0346158	0.923593
SCUBE2	-0.83	0.99	0.0200727	0.690493	Matrisome-associated	Secreted Factors	signal peptide, CUB domain, EGF-like 2	E7EQD6:H0YD28:H0YDN3:H0YEB3:H0YEI5:Q9NQ36
CAMK1D	-0.83	2.06	0.000788868	0.0750095
PLXNB3	-0.83	2.9	1.53874e-05	0.00307428	Matrisome-associated	ECM-affiliated Proteins	plexin B3	B7Z3H9:F5GWC0:F5GZZ4:H7BZV5:H7C0P4:H7C3L0:Q9ULL4
LRRC73	-0.83	0.27	0.0800327	1
MT-TH	0.83	1.66	0.0021563	0.156928
ADAMTS9-AS2	0.83	1.11	0.0116146	0.498937
FAM72C	-0.83	0.75	0.0340798	0.917162
ISM1	-0.82	1.76	0.00232061	0.164849	Matrisome-associated	Secreted Factors	isthmin 1 homolog (zebrafish)	B1AKI9
DIAPH3	-0.82	3.92	1.16056e-08	5.85778e-06
CDCA7	-0.82	1.2	0.0141818	0.565
RCAN2	-0.82	4.16	9.79509e-10	6.68504e-07
CSRNP3	0.82	0.76	0.0276579	0.834834
AC141586.1	0.82	0.36	0.0613967	1
AC073834.1	0.82	0.59	0.0396351	0.991321
YPEL1	0.81	0.43	0.0568979	1
CCL2	-0.81	0.97	0.0240555	0.772283	Matrisome-associated	Secreted Factors	chemokine (C-C motif) ligand 2	J3KRT7:P13500
KIF14	-0.81	2.64	9.21643e-05	0.01345
BRME1	0.81	0.95	0.0197999	0.683498
GULP1	-0.81	4.03	5.3103e-09	2.92197e-06
CKAP2L	-0.81	2.33	0.00036729	0.0412311
UBE2C	-0.81	3.13	8.14513e-06	0.00179054
IRF7	-0.81	0.92	0.0268142	0.822312
C5AR1	0.81	0.24	0.0810839	1
MFAP5	-0.81	6.17	0.080078	1	Core matrisome	ECM Glycoproteins	microfibrillar associated protein 5	B3KW70:F5GYX4:F5H1C0:F5H2W4:F5H413:F5H7Z2:H0YG03:H0YGS3:Q13361:Q7Z490
AP000866.1	0.81	0.85	0.0245374	0.781754
ATP2A3	0.8	1.42	0.0066434	0.347273
DNMT3B	-0.8	2.72	8.06057e-05	0.0122422
PDE1A	-0.8	1.5	0.00684191	0.353305
HMCN1	-0.8	6.38	2.04501e-18	3.43205e-14	Core matrisome	ECM Glycoproteins	hemicentin 1	Q5TCP6:Q96RW7
FAM72D	-0.8	0.69	0.0436573	1
AC067838.1	-0.8	0.83	0.0345958	0.923427
GPR39	0.79	0.39	0.0659572	1
TEAD4	-0.79	1.42	0.00928012	0.432021
ZNF542P	0.79	1.65	0.00357557	0.226898
FAM83D	-0.78	2.79	7.27383e-05	0.0112251
PLCL1	-0.78	1.26	0.0154357	0.592791
MIER3	0.78	2.09	0.000951769	0.0868101
BUB1B	-0.78	2.91	5.13874e-05	0.00843431
SLC45A3	0.78	0.82	0.0317414	0.887463
ESCO2	-0.78	2.22	0.000970089	0.0882413
TH2LCRR	-0.78	1.77	0.00365391	0.229748
GPR162	-0.78	0.69	0.0495931	1
AC109347.1	-0.78	0.77	0.0419146	1
AC124016.1	-0.78	0.53	0.0637931	1
AC027682.6	-0.78	1.12	0.02204	0.732087
CLSPN	-0.77	3.25	1.18207e-05	0.00244915
NEIL1	-0.77	1.33	0.0145017	0.572983
RGS16	-0.77	2.27	0.000830865	0.0776824
TMEFF2	-0.77	1.47	0.0102506	0.462136
LDLRAD4	-0.77	1.97	0.00247096	0.174239
AURKB	-0.77	2	0.0022059	0.159277
ZNF334	-0.77	2.14	0.00137812	0.113223
ATE1-AS1	0.77	0.9	0.0290034	0.856199
PNMA6A	-0.77	1.32	0.0143955	0.569917
MMP12	0.77	0.73	0.0413997	1	Matrisome-associated	ECM Regulators	matrix metallopeptidase 12 (macrophage elastase)	P39900
AL592295.3	-0.77	1.23	0.018044	0.647059
ELN	-0.76	7.34	0.0161667	0.612455	Core matrisome	ECM Glycoproteins	elastin	E7EN51:E7EN65:E7ENM0:E7ENW7:E7EP82:E7EQH8:E7ETP7:E7EWS8:E9PGX4:F8WAH6:G3V0G6:G5E950:H7C3K0:P15502
MOV10L1	-0.76	1.06	0.0296605	0.864949
CNNM1	0.76	1.29	0.0134913	0.547235
C12orf65	-0.76	2.21	0.00119809	0.102456
PLK4	-0.76	2.92	6.73814e-05	0.0105193
ITGA10	-0.76	1.79	0.00452766	0.264527
RBM47	0.76	1.28	0.0147602	0.579447
CABCOCO1	-0.76	0.95	0.034746	0.925962
RAPGEFL1	0.75	1.63	0.00589987	0.320436
CENPF	-0.75	5.98	8.19259e-13	1.34139e-09
EREG	0.75	6.17	0.0201622	0.691261	Matrisome-associated	Secreted Factors	epiregulin	O14944
LBHD1	0.75	0.57	0.0611324	1
KIF15	-0.75	2.57	0.000338845	0.0387055
F2RL1	0.75	1.37	0.0117377	0.50215
FAM72A	-0.75	0.93	0.039854	0.995312
ZNF90	-0.75	1.32	0.0172028	0.62843
TTLL3	-0.75	2.25	0.00127775	0.106955
GUCY1B1	-0.74	0.6	0.0692215	1
TNFAIP3	-0.74	5.43	5.74499e-14	1.67679e-10
NCAPH	-0.74	3.1	4.32446e-05	0.00740563
ZNF227	0.74	2.07	0.00171561	0.133451
KRT7	-0.74	4.23	2.17492e-08	1.02819e-05
BRIP1	-0.74	3.44	6.67052e-06	0.0015283
TMEM132B	-0.74	5.44	4.49396e-14	1.37127e-10
HUNK	-0.74	3.98	1.10331e-07	4.3061e-05
CCNB2	-0.74	3.38	1.04858e-05	0.00221357
ADGRL4	0.74	4.28	7.32044e-09	3.80947e-06
LIPC	-0.74	2.72	0.000207622	0.0260031
CSRP2	-0.74	5.08	1.90779e-12	2.76552e-09
AC073610.1	-0.74	1.5	0.0123259	0.515647
SCIN	-0.73	3.61	2.52013e-06	0.000670883
GNRH1	-0.73	1.28	0.0226946	0.744852
BDH1	-0.73	0.76	0.0564303	1
CDC25A	-0.73	2.31	0.0013621	0.112193
RRAD	-0.73	6.01	0.0152908	0.589589
GPR157	0.73	2.19	0.0014873	0.119002
AL683813.1	-0.73	0.92	0.0438426	1
AC007611.1	-0.73	1.12	0.0313588	0.88376
AC026471.1	0.73	0.9	0.038449	0.976572
AC018521.5	-0.73	1.52	0.0123534	0.516367
DHRS11	-0.73	1.77	0.00672689	0.349247
TPX2	-0.72	5.03	1.52664e-11	1.68423e-08
CPXM1	-0.72	2.69	0.000413048	0.0455065
SEL1L3	-0.72	4.05	3.06673e-07	0.000106668
PTN	-0.72	5.69	5.57383e-08	2.42968e-05	Matrisome-associated	Secreted Factors	pleiotrophin	C9JR52:P21246
KCNE4	-0.72	0.95	0.0471453	1
HTRA3	0.72	4.83	7.92067e-11	7.81933e-08	Matrisome-associated	ECM Regulators	HtrA serine peptidase 3	P83110
A2M	-0.72	5.53	0.000752295	0.0720422	Matrisome-associated	ECM Regulators	alpha-2-macroglobulin	F5H1E8:F8W7L3:H0YFH1:H0YGH6:P01023
ZNF572	0.72	0.59	0.0687974	1
LDLRAD2	-0.72	1.72	0.00894306	0.421037
HYKK	-0.72	0.7	0.0659486	1
STKLD1	0.72	0.77	0.0505651	1
TAX1BP3	-0.72	2.22	0.00209098	0.154081
SERPINB10	0.72	0	0.158507	1	Matrisome-associated	ECM Regulators	serpin peptidase inhibitor, clade B (ovalbumin), member 10	H7BYS2:H7C004:P48595
AP002360.1	0.72	1.03	0.0333324	0.909855
AL049838.1	-0.72	3.14	5.92206e-05	0.00942057
AC144831.1	-0.72	3.76	1.21662e-06	0.000355094
AC092070.2	0.72	3.14	4.40923e-05	0.00752668
AC112504.2	0.72	0.75	0.0540652	1
AC114930.1	-0.72	1.47	0.0152765	0.589375
MICB-DT	-0.72	0.57	0.0827433	1
EDN1	-0.71	4.75	4.04943e-10	3.1981e-07
EBF4	-0.71	1.5	0.014996	0.584601
ICAM1	-0.71	2.97	0.00016026	0.0208898
SHC2	-0.71	2.62	0.000638056	0.0648981
STC1	-0.71	8.75	0.00140144	0.114871
ZSWIM5	0.71	2.35	0.00103395	0.0927932
ZNF641	-0.71	2.78	0.000365978	0.0411527
ANGPTL4	0.71	4.48	6.28492e-09	3.34847e-06	Matrisome-associated	Secreted Factors	angiopoietin-like 4	M0QZ51:M0R0N8:M0R2X8:M0R369:M0R3A2:Q9BY76
PKIA	0.71	2.57	0.000481742	0.0515779
SERPINB2	0.71	5.02	1.97092e-11	2.134e-08	Matrisome-associated	ECM Regulators	serpin peptidase inhibitor, clade B (ovalbumin), member 2	E7EPJ9:E7ERB5:E9PDK7:P05120
ECT2L	-0.71	4.33	2.19136e-08	1.02871e-05
LINC01503	-0.71	3.55	8.24184e-06	0.0018022
ST20-AS1	0.71	1.88	0.00465689	0.26973
SNHG30	0.71	1.92	0.00423043	0.25221
AL691432.2	0.71	2.01	0.00351183	0.22515
PTP4A1	0.7	1.22	0.0271284	0.827832
PASK	-0.7	2.19	0.00313103	0.207899
VAX2	0.7	1.14	0.0328012	0.902067
PRXL2A	-0.7	1	0.0477376	1
KCNJ2	0.7	2.54	0.000736093	0.0712016
MYOCD	-0.7	1.96	0.00572666	0.314803
ITPR1	0.7	2.1	0.00301558	0.202842
MYOZ2	-0.7	2.12	0.00352373	0.22515
TMEM139-AS1	-0.7	2.66	0.000594638	0.0615025
FO393414.3	0.7	0.49	0.0882023	1
AC012213.5	0.7	1.57	0.0112134	0.486542
PIR	0.69	0.96	0.0452784	1
HMOX1	0.69	9.67	3.77786e-09	2.14922e-06
PSAT1	-0.69	3.35	4.00846e-05	0.00693376
ALDH4A1	-0.69	4.11	2.65832e-07	9.44194e-05
MEMO1	-0.69	1.07	0.0437561	1
ELAPOR2	-0.69	3.14	0.000105925	0.0150016
PLK1	-0.69	2.96	0.000251041	0.0303646
CNOT6LP1	0.69	1.32	0.0239428	0.769401
AL118516.1	0.69	0.88	0.0519493	1
F8A2	0.69	1.04	0.0403141	1
ANLN	-0.68	5.5	1.93623e-12	2.76552e-09
GPM6B	-0.68	2.11	0.00510013	0.288434
PLXNA2	0.68	5.08	6.59997e-11	6.71297e-08	Matrisome-associated	ECM-affiliated Proteins	plexin A2	O75051
RASSF2	-0.68	2.19	0.00408155	0.246176
ACCS	-0.68	2.58	0.00108883	0.0963023
PPFIA2	-0.68	1.29	0.033143	0.908048
TCTEX1D1	-0.68	1.56	0.0187674	0.664132
IL17RE	-0.68	2.98	0.000287784	0.0340722
RELN	-0.68	1.36	0.0269963	0.825854	Core matrisome	ECM Glycoproteins	reelin	H7C2B0:J3KQ66:P78509
AC144548.1	0.68	4.7	2.52849e-09	1.52917e-06
ACAP1	0.67	1.21	0.0344587	0.921208
SCML2	0.67	1.75	0.0100977	0.457261
LMNB1	-0.67	4.04	1.14012e-06	0.000337164
EGR2	-0.67	2.01	0.00662537	0.34718
CCNA2	-0.67	3.23	0.000139481	0.0186151
LGI2	-0.67	2.74	0.00075827	0.072305	Core matrisome	ECM Glycoproteins	leucine-rich repeat LGI family, member 2	H0YA65:Q8N0V4
MTHFD2L	0.67	3.14	0.000146385	0.0193824
ZNF30	0.67	2.08	0.00436627	0.258017
SEMA3E	-0.67	4.01	1.02319e-06	0.000308013	Matrisome-associated	ECM-affiliated Proteins	sema domain, immunoglobulin domain (Ig), short basic domain, secreted, (semaphorin) 3E	C9JVH5:F8WCZ5:O15041
NETO2	-0.67	1.3	0.0331697	0.908048
RGMA	-0.67	2.16	0.00501223	0.285145
API5P1	0.67	1.13	0.0412102	1
NAP1L1P1	-0.67	1.64	0.0165213	0.618212
LINC02175	0.67	1.5	0.018792	0.664302
COL9A2	-0.66	2.31	0.00349557	0.224338	Core matrisome	Collagens	collagen, type IX, alpha 2	B1AKJ1:B1AKJ3:H0Y409:Q14055
BCAS1	-0.66	1.41	0.0285984	0.849849
RAB11FIP2	-0.66	6.56	5.56681e-10	4.25259e-07
NEURL1	0.66	1.6	0.0168387	0.62353
HMGA1	0.66	9.67	4.97656e-21	1.67038e-16
VASH2	-0.66	1.45	0.0272706	0.828839
STAC	-0.66	2.28	0.0036932	0.230627
GALNT14	-0.66	4.16	6.18411e-07	0.000197685
KIF26B	-0.66	2.13	0.0060036	0.323639
HAAO	-0.66	1.74	0.0149753	0.584576
DDIT4	-0.66	3	0.000403657	0.0446417
RRM2	-0.66	4.27	3.28805e-07	0.000112044
C12orf66	0.66	2.73	0.000706188	0.069818
C12orf76	0.66	2.08	0.00498224	0.284403
CCNYL2	-0.66	1.31	0.0367392	0.952371
IQGAP3	-0.66	2.87	0.0006482	0.0658301
TMEM255B	0.66	2.17	0.00457002	0.265845
SYNGAP1	0.66	2.71	0.000815409	0.0765572
ADARB1	-0.66	4.58	2.53496e-08	1.18175e-05
C4orf47	0.66	0.65	0.0897302	1
MFSD2B	0.66	2.4	0.00228432	0.163308
LINC01139	0.66	1.38	0.0250655	0.790717
LINC01293	0.66	2.03	0.0057322	0.314803
AC034231.1	0.66	1.83	0.0102887	0.463234
CDC45	-0.65	2.35	0.00351674	0.22515
NFKBIA	-0.65	7.28	2.72736e-18	3.66175e-14
NALCN	0.65	1.62	0.0172337	0.628749
HELLS	-0.65	2.98	0.000526427	0.0554773
GABBR2	0.65	0.83	0.0716063	1
HERC6	-0.65	1.18	0.0488692	1
PRKG2	0.65	5.64	2.63814e-12	3.61426e-09
LYSMD2	0.65	1.85	0.0103033	0.463268
SLC1A7	-0.65	3.28	0.000156317	0.0204552
GPRC5B	-0.65	4.74	1.17006e-08	5.86163e-06
SHE	0.65	2.05	0.00696124	0.357816
EGR3	-0.65	5.26	1.52787e-10	1.38603e-07
CATSPERE	0.65	1.24	0.0384268	0.976378
XRCC2	-0.65	2.49	0.00248527	0.174698
HCP5	-0.65	1.2	0.0485935	1
LINC01141	0.65	1.58	0.0183971	0.654871
ALG11	0.65	2.98	0.000425228	0.0463718
LINC01151	0.65	0.48	0.11658	1
MYO15B	-0.65	0.86	0.0759731	1
TMEM167B-DT	0.65	1.19	0.0425214	1
SARM1	0.64	1.8	0.0134257	0.545887
POLQ	-0.64	2.4	0.00368748	0.230627
MROH8	-0.64	1.77	0.0166551	0.620594
KLF5	-0.64	2.45	0.00294142	0.199452
RAP1A	-0.64	1.09	0.0603981	1
ATP8A1	0.64	1.8	0.0133162	0.542732
HAPLN3	-0.64	4.42	2.92808e-07	0.000102912	Core matrisome	Proteoglycans	hyaluronan and proteoglycan link protein 3	H3BRY4:H3BT26:H3BTH8:Q96S86
CHODL	-0.64	2.03	0.00881144	0.415972
MAPK13	0.64	4.38	2.44475e-07	8.72957e-05
CHRNA9	0.64	2.56	0.00171187	0.133316
NQO1	0.64	7.93	4.94951e-19	1.10754e-14
CUTALP	0.64	2.68	0.00118379	0.102142
AL157935.1	0.64	1.45	0.0281096	0.840533
NPIPB2	0.64	2.38	0.00318512	0.210007
TRIL	-0.64	1.99	0.010358	0.464453
AC021016.1	-0.64	1.93	0.0122552	0.513542
MAST4	0.63	5.18	8.61703e-10	6.22002e-07
RUBCNL	-0.63	1.81	0.0169151	0.624432
ADTRP	0.63	2.41	0.00358171	0.227045
ADCY7	0.63	3.32	0.000190103	0.0240332
CDCA8	-0.63	2.67	0.00189728	0.142785
CENPO	-0.63	1.82	0.0176224	0.638421
MCTP2	-0.63	0.96	0.077956	1
PGBD4	0.63	2.57	0.00207046	0.152904
TRMT9B	-0.63	3.69	2.80006e-05	0.00517818
TMCC1-AS1	-0.63	1.52	0.030782	0.878221
EPOP	-0.63	1.8	0.0179011	0.644353
GCLM	0.62	5.69	1.26663e-11	1.44116e-08
BIRC5	-0.62	3.65	5.29015e-05	0.00866165
COA1	0.62	2.02	0.0103023	0.463268
TNNC1	-0.62	1.58	0.0278083	0.837493
TNFRSF21	0.62	3.83	1.36137e-05	0.00276099
MMP16	0.62	5.1	1.99733e-09	1.2301e-06	Matrisome-associated	ECM Regulators	matrix metallopeptidase 16 (membrane-inserted)	E5RJA7:P51512
FAM227B	0.62	2.44	0.00352835	0.22515
HAS2	0.62	6.81	1.3864e-15	7.15915e-12
PEAR1	-0.62	1.49	0.0341016	0.917162
FBXO48	0.62	1.76	0.0168209	0.623516
LINC01473	0.62	1.51	0.0275493	0.833935
LAMB2P1	0.62	1.69	0.0198495	0.684385
DGAT2	0.61	1.38	0.0389665	0.982247
RPS6KA6	0.61	2.55	0.00305453	0.204731
SPATA6L	0.61	0.8	0.0952076	1
MAP3K8	-0.61	3.33	0.000288804	0.0341327
CLCN2	0.61	2.01	0.0122024	0.511892
IGFBP2	-0.61	7	1.08916e-15	6.28714e-12	Core matrisome	ECM Glycoproteins	insulin-like growth factor binding protein 2, 36kDa	C9JMY1:C9JW52:H7C1H0:P18065
HJURP	-0.61	2.74	0.00203591	0.151017
TRIM47	-0.61	2.89	0.00147091	0.118396
ENPP2	0.61	5.84	6.97132e-12	8.66638e-09
FGF2	0.61	2.57	0.00276958	0.18991	Matrisome-associated	Secreted Factors	fibroblast growth factor 2 (basic)	P09038
CSRNP1	-0.61	6.54	2.68466e-14	9.01108e-11
ADRA2A	-0.61	2.13	0.0105733	0.469124
LMOD1	-0.61	5.25	2.32517e-09	1.41899e-06
PER1	-0.61	5.11	6.61785e-09	3.49808e-06
DIO2	-0.61	6.24	2.04169e-13	4.56863e-10
AP000759.1	-0.61	1.94	0.0157537	0.601903
DEPDC1	-0.6	3.07	0.00107242	0.0956067
CHRDL1	-0.6	2.88	0.00161327	0.12741	Matrisome-associated	Secreted Factors	chordin-like 1	D3YTA8:Q9BU40
TTK	-0.6	2.91	0.00147047	0.118396
SNAI1	-0.6	5.61	1.71966e-10	1.53921e-07
TOP2A	-0.6	6.26	5.21643e-12	6.86626e-09
PRDM16	-0.6	2.09	0.0125142	0.519849
ABCA5	-0.6	2.16	0.0116168	0.498937
LRP8	0.6	1.65	0.0274001	0.83079
ESYT3	0.6	3.36	0.000306875	0.0357028
NR0B1	0.6	1.48	0.0377981	0.966037
MARCHF3	0.6	1.74	0.0230827	0.751839
ZNF273	-0.6	1.47	0.0412398	1
AC022034.1	-0.6	3.6	0.000121127	0.016731
TSPAN13	0.59	2.21	0.00925505	0.431543
PRLR	-0.59	4.28	8.16186e-06	0.00179054
CCNB1	-0.59	4.53	8.84403e-07	0.000272339
BORA	-0.59	2.2	0.0116401	0.499527
AKAP6	-0.59	5.18	1.09548e-08	5.57119e-06
LETM2	0.59	1.54	0.0366669	0.951837
SCG5	-0.59	3.56	0.000179428	0.023119
MBOAT1	-0.59	3.95	2.68654e-05	0.00500965
AL162595.1	0.59	1.86	0.0196041	0.680465
LINC01117	0.59	1.61	0.0309485	0.878927
MEG8	0.59	3.13	0.00081065	0.076217
MSC-AS1	0.59	3	0.00126664	0.106554
AP001189.3	-0.59	1.52	0.0418424	1
AC012513.3	-0.59	2.62	0.00449505	0.263539
RAD51	-0.58	2.55	0.00573289	0.314803
PXN	0.58	5.39	3.19815e-09	1.83497e-06
APOL3	-0.58	2.67	0.00385427	0.236506
PIMREG	-0.58	1.77	0.0285467	0.849819
KIF23	-0.58	4.53	1.28641e-06	0.000369047
SERP2	0.58	1.95	0.0179332	0.644461
KALRN	-0.58	3.25	0.000912205	0.0838854
RPL22L1	-0.58	5.41	3.1188e-09	1.80487e-06
ZSWIM1	0.58	3.13	0.00109076	0.0963456
DDIT3	-0.58	1.73	0.0335819	0.912323
MYO1D	-0.58	9.07	1.10675e-16	9.28703e-13
SYN3	0.58	1.12	0.0754829	1
GUSBP11	-0.58	1.55	0.0440821	1
SNHG19	0.58	2.25	0.00993705	0.451641
ZNF850	0.58	2.01	0.0163216	0.614509
NAV3	0.57	6.31	4.33503e-12	5.8202e-09
EPB41L3	-0.57	2.82	0.00331632	0.216772
CDKN3	-0.57	2.79	0.00380962	0.235053
CORO2B	0.57	2.37	0.00806144	0.394712
AC009533.1	0.57	1.24	0.069461	1
DAGLA	0.57	2.4	0.00761129	0.379463
SPRY2	0.57	6.91	7.65522e-14	2.05558e-10
ZNF462	0.57	1.69	0.0314645	0.885042
ABI3BP	-0.57	8.37	1.12387e-15	6.28714e-12	Core matrisome	ECM Glycoproteins	ABI family, member 3 (NESH) binding protein	B4DSV9:D3YTG3:E9PPR9:E9PRB5:H0Y897:H0YCG4:H0YCP4:H0YDN0:H0YDW0:H0YEA0:H0YEL2:H0YF18:H0YF57:H7C4H3:H7C4N5:H7C4S3:H7C4T1:H7C4X4:H7C524:H7C556:H7C5S3:Q5JPC9:Q7Z7G0
NEK10	0.57	1.93	0.021349	0.716872
CDT1	-0.57	2.47	0.00753146	0.377303
BLM	-0.57	1.64	0.0389986	0.982356
SCART1	-0.57	1.95	0.0218298	0.729039
FAM66B	0.57	3.32	0.000708455	0.0699292
AC231533.2	-0.57	1.59	0.0421334	1
AC006547.1	-0.57	1.79	0.0309751	0.879223
PSMB9	-0.57	2.99	0.00214218	0.156382
AC092645.1	-0.57	3.02	0.0018529	0.141189
AL139815.1	-0.57	1.38	0.0592735	1
VCAN	-0.56	6.71	8.6196e-13	1.3777e-09	Core matrisome	Proteoglycans	versican	D6RGZ6:E9PF17:P13611:Q86W61
ADAMTS6	0.56	3.64	0.000237911	0.0289854	Matrisome-associated	ECM Regulators	ADAM metallopeptidase with thrombospondin type 1 motif, 6	D6R9L6:Q9UKP5
LAMC2	0.56	3.15	0.00137965	0.113223	Core matrisome	ECM Glycoproteins	laminin, gamma 2	Q13753
SEMA3C	-0.56	3.78	0.000150717	0.0198774	Matrisome-associated	ECM-affiliated Proteins	sema domain, immunoglobulin domain (Ig), short basic domain, secreted, (semaphorin) 3C	B4DRL8:F2Z2Y0:F5H1Z7:F8WEP9:Q99985
NCAPG	-0.56	3.74	0.000144253	0.0191757
INHBA	0.56	4.67	9.40046e-07	0.000286842	Matrisome-associated	Secreted Factors	inhibin, beta A	P08476
GINS2	-0.56	2.82	0.00414832	0.249085
SERPINF1	-0.56	6.77	3.93346e-13	7.76627e-10	Matrisome-associated	ECM Regulators	serpin peptidase inhibitor, clade F (alpha-2 antiplasmin, pigment epithelium derived factor), member 1	I3L107:I3L1U4:I3L2R7:I3L3Z3:I3L425:I3L4F9:I3L4N7:I3L4Z0:P36955
SERPINE2	0.56	9.83	1.63684e-15	7.84862e-12	Matrisome-associated	ECM Regulators	serpin peptidase inhibitor, clade E (nexin, plasminogen activator inhibitor type 1), member 2	C9JN98:C9JRK5:C9K031:P07093
IL11RA	-0.56	5.83	2.84836e-10	2.39013e-07
SH3TC2	-0.56	1.97	0.0258019	0.801891
AC008969.1	0.56	1.95	0.0234056	0.759042
AKR1C1	0.56	7.25	6.10084e-14	1.70645e-10
SYCP2	-0.56	2.43	0.0101636	0.459754
COL4A6	0.56	1.76	0.0308426	0.878303	Core matrisome	Collagens	collagen, type IV, alpha 6	A8MXH5:B4DZ39:F5H3Q5:F5H851:Q14031
AF165147.1	0.56	2.19	0.015206	0.588008
AQP1	-0.56	3.87	8.99775e-05	0.0132114
SMIM3	0.56	5.14	5.97491e-08	2.58772e-05
GTF2IP12	0.56	1.77	0.031702	0.887463
KPNA6	0.55	3.71	0.000186389	0.0236976
MAST3	0.55	2.13	0.0173734	0.631101
MMP11	-0.55	7	0.000219176	0.0270963	Matrisome-associated	ECM Regulators	matrix metallopeptidase 11 (stromelysin 3)	E9PED7:F8WDI7:H7C3I7:P24347
NME2P1	-0.55	1.82	0.0364918	0.950756
BTN2A3P	0.55	2.5	0.00854794	0.408461
NUF2	-0.55	2.95	0.00339622	0.219642
PHIP	0.55	4.4	7.34226e-06	0.00163749
HMGA2	0.55	7.02	1.94073e-13	4.56863e-10
CENPU	-0.55	4.02	5.7117e-05	0.00915099
ANKFN1	-0.55	2.79	0.00524521	0.293671
SPC24	-0.55	2.49	0.00993559	0.451641
DNAI3	-0.55	2.37	0.0128674	0.528636
TRUB2	0.55	2.18	0.0161389	0.611849
ASPHD1	0.55	1.69	0.0402723	1
COLEC10	-0.55	2.67	0.00650882	0.342427	Matrisome-associated	ECM-affiliated Proteins	collectin sub-family member 10 (C-type lectin)	Q9Y6Z7
ADAM32	-0.55	1.64	0.0483505	1	Matrisome-associated	ECM Regulators	ADAM metallopeptidase domain 32	E3W988:E5RGK7:E5RJE6:E5RJY7:E7EPX8:E7ER82:Q8TC27
MIR1915HG	-0.55	2.38	0.0122082	0.511892
PSG5	-0.55	5.69	2.93379e-09	1.72913e-06
ZKSCAN7-AS1	0.55	1.96	0.0245846	0.782534
LINC01592	-0.55	4.05	4.6913e-05	0.00793268
AL035071.1	-0.55	1.91	0.0317783	0.887757
GAPLINC	-0.55	1.87	0.0327919	0.902067
COCH	-0.54	1.85	0.0358235	0.938287	Core matrisome	ECM Glycoproteins	coagulation factor C homolog, cochlin (Limulus polyphemus)	E7EN67:G3V4C4:G3V5G6:G3V5V4:G3V5X3:H0YJJ0:H0YJW4:O43405:Q96IU6
CENPI	-0.54	2.21	0.0202276	0.692123
PPARGC1A	-0.54	3.15	0.00261357	0.18076
EXPH5	-0.54	1.86	0.0355733	0.937375
COL12A1	-0.54	7.85	4.17779e-13	7.98007e-10	Core matrisome	Collagens	collagen, type XII, alpha 1	D6RGG3:H0Y4P7:H0Y5N9:H0Y991:Q99715
FBXO5	-0.54	3.56	0.000530332	0.0558012
PODNL1	-0.54	3.85	0.000182482	0.0234226	Core matrisome	Proteoglycans	podocan-like 1	B7Z3M0:K7EJ07:K7EMV0:K7EPI2:K7EPR1:K7ER84:K7ERE6:K7ESB1:Q6PEZ8
PRICKLE2	0.54	2.67	0.00637375	0.338237
TNFRSF11B	0.54	7	5.81879e-13	1.02794e-09
ZCCHC24	0.54	2.63	0.00668762	0.348556
SKA3	-0.54	2.51	0.011496	0.495015
NUDT6	-0.54	1.24	0.0952005	1
NPTX1	-0.54	8.07	3.87187e-14	1.23771e-10
HSPB7	-0.54	9.2	2.00772e-14	7.48768e-11
IDH2	-0.54	5.28	7.53472e-08	3.14165e-05
NRBP2	-0.54	4.21	3.32706e-05	0.00590861
METTL7A	-0.54	4.96	6.51761e-07	0.000207359
LINC01615	0.54	1.67	0.0440596	1
LINC00630	0.54	1.73	0.0414935	1
AC092966.1	0.54	1.36	0.0699819	1
BRCA1	-0.53	3.9	0.000204371	0.0256919
TYMP	-0.53	2.8	0.00670531	0.349042
DSP	-0.53	8.98	2.02598e-13	4.56863e-10
PBX4	-0.53	1.75	0.0466872	1
SOD3	-0.53	9	4.31065e-13	7.98007e-10
KIAA1549L	0.53	4.65	5.40269e-06	0.00128611
ACYP1	0.53	1.95	0.0292644	0.859369
MMP19	-0.53	6.44	5.77761e-11	5.96693e-08	Matrisome-associated	ECM Regulators	matrix metallopeptidase 19	A6ND33:B4DNP3:F8W1C3:Q99542
OLFM1	-0.53	2.03	0.0301885	0.870733
BHLHE40	-0.53	5.71	6.05645e-09	3.25256e-06
MMAB	-0.53	3.47	0.00109585	0.096541
MEGF6	-0.53	8.08	1.71017e-13	4.41553e-10	Matrisome-associated	Secreted Factors	multiple EGF-like-domains 6	H7C557:H7C5N9:O75095
GBP2	-0.53	5.34	8.17365e-08	3.34571e-05
BPNT1	0.53	4.68	3.10892e-06	0.00081207
SVEP1	-0.53	5.49	4.03516e-08	1.83027e-05	Core matrisome	ECM Glycoproteins	sushi, von Willebrand factor type A, EGF and pentraxin domain containing 1	E9PBN8:Q4LDE5
TK1	-0.53	4.01	0.000142018	0.018916
LGALS9	-0.53	2.33	0.0171387	0.62733	Matrisome-associated	ECM-affiliated Proteins	lectin, galactoside-binding, soluble, 9	B4DWP7:F8W9W4:J3KS82:J3KSA0:J3QKK6:J3QS92:K7EPS0:O00182:Q8WYQ7
PODN	-0.53	3.47	0.0010117	0.0910398	Core matrisome	Proteoglycans	podocan	Q7Z5L7
ROBO2	-0.53	7.23	1.02943e-12	1.60711e-09
CHCHD2P9	0.53	1.93	0.0339676	0.91613
NSUN5P1	-0.53	2.95	0.00501185	0.285145
LINC01655	-0.53	2.91	0.00532846	0.296698
SNAI3-AS1	-0.53	1.55	0.0627229	1
COBLL1	-0.52	4.72	4.66281e-06	0.00115079
TMEM38B	0.52	4.62	8.09968e-06	0.00178859
CDC7	-0.52	2.41	0.016413	0.616006
SYDE2	-0.52	3.37	0.00174528	0.135289
GBP1	-0.52	4.36	3.26049e-05	0.00582451
SOCS2	-0.52	6.03	1.46459e-09	9.45367e-07
LRRCC1	-0.52	3.37	0.00165446	0.129885
DUSP6	0.52	7.23	1.80864e-12	2.69808e-09
TBCK	-0.52	5.53	4.35708e-08	1.96302e-05
CENPH	-0.52	3.69	0.000520454	0.0551073
NEXN	-0.52	6.28	2.23796e-10	1.92608e-07
HACD1	-0.52	4.64	9.74405e-06	0.00206346
CLMP	0.52	4.13	7.53226e-05	0.0115973
MFAP4	-0.52	6.5	7.67682e-11	7.69171e-08	Core matrisome	ECM Glycoproteins	microfibrillar-associated protein 4	K7ES70:P55083
EID2B	0.52	1.75	0.0482928	1
SUPT3H	-0.52	1.99	0.0347459	0.925962
HLA-B	-0.52	8.31	2.55487e-13	5.53253e-10
RAD51-AS1	0.52	2.67	0.00829584	0.400935
UGDH-AS1	0.52	3.72	0.00043935	0.0477243
ZNF345	0.52	2.03	0.0293584	0.859873
AC110079.1	0.52	2.71	0.00767392	0.382089
AC007728.2	-0.52	1.96	0.0366585	0.951837
ZNF236-DT	0.52	1.91	0.037804	0.966037
APBA3	0.51	3.16	0.00360018	0.227571
HDAC9	-0.51	6.49	3.65729e-10	2.92278e-07
LIMCH1	-0.51	2.39	0.0195605	0.679304
AURKA	-0.51	3.03	0.00509467	0.288369
PATZ1	0.51	3.13	0.00388395	0.237588
PPIF	-0.51	6.59	1.4971e-10	1.37672e-07
GDF5	0.51	2.84	0.00798033	0.391894	Matrisome-associated	Secreted Factors	growth differentiation factor 5	P43026
GALNT5	-0.51	8.57	7.49108e-13	1.25719e-09
IER3	-0.51	3.59	0.00111559	0.0978951
FSTL1	0.51	2.65	0.0114578	0.493686	Matrisome-associated	Secreted Factors	follistatin-like 1	C9J5G4:H7C4W4:Q12841
H2AC6	-0.51	2.82	0.00782828	0.386267
CADM1	-0.51	2.57	0.0152243	0.588036
PTRHD1	-0.51	2.83	0.00768389	0.382089
CHSY3	-0.51	2.93	0.00692551	0.356835
CCDC152	0.51	2.13	0.0280401	0.839578
ACSM4	0.51	1.78	0.046297	1
ZNRF2P2	-0.51	2.54	0.0141057	0.562971
SLC16A1-AS1	0.51	1.87	0.0448906	1
AC126121.3	-0.51	2.91	0.00729063	0.368817
CYTH3	-0.5	7.51	5.44723e-12	7.03216e-09
GIPR	-0.5	1.55	0.0812605	1
NTN4	0.5	3.19	0.00374551	0.233027	Core matrisome	ECM Glycoproteins	netrin 4	F8W0I7:Q9HB63
FKBP5	-0.5	2.54	0.0181892	0.650536
LZTR1	-0.5	3.68	0.00105323	0.0942707
AP4S1	0.5	3.42	0.00173566	0.1347
ST6GALNAC5	-0.5	3.45	0.00220658	0.159277
DNAJB9	0.5	5.49	1.23582e-07	4.7406e-05
MDM2	0.5	6.24	1.46172e-09	9.45367e-07
ARMC9	-0.5	6.75	1.27648e-10	1.19014e-07
TCF19	-0.5	4.47	3.97034e-05	0.00688705
MFGE8	-0.5	8.56	1.05939e-12	1.6163e-09	Core matrisome	ECM Glycoproteins	milk fat globule-EGF factor 8 protein	F5GZN3:F5H7N9:H0YKB5:H0YKS8:Q08431:X6R3G6
SYBU	0.5	1.86	0.0478068	1
HS3ST3A1	0.5	4.91	4.59851e-06	0.00113911
SDHAF4	0.5	3.25	0.00382393	0.235289
KCNF1	0.5	2.77	0.010466	0.466834
BEST1	-0.5	3.72	0.000821717	0.0769546
SLC30A1	0.5	7.36	1.15983e-11	1.34241e-08
EXO1	-0.5	2.63	0.0141456	0.564229
CPNE7	-0.5	4.82	7.0968e-06	0.00159868
MCFD2	0.5	3.07	0.00540666	0.299463
DUSP8	-0.5	2.55	0.0171329	0.62733
ZNF600	0.5	2.06	0.0357285	0.937932
ERI2	0.5	2.94	0.00666686	0.348014
SLC22A4	0.5	2.32	0.022667	0.744492
DPP4	0.5	7.35	9.54133e-12	1.14377e-08
TAFA5	-0.5	5.48	1.57155e-07	5.861e-05
AL591684.1	-0.5	1.96	0.0470986	1
INAFM1	0.5	2.4	0.0200331	0.689652
DAPK2	-0.49	3.7	0.00120228	0.102553
GOPC	0.49	3.55	0.00158936	0.125818
SEMA3A	0.49	4.92	4.76878e-06	0.00116835	Matrisome-associated	ECM-affiliated Proteins	sema domain, immunoglobulin domain (Ig), short basic domain, secreted, (semaphorin) 3A	C9J9C4:C9JD25:Q14563
ITGA8	-0.49	7.6	1.53044e-11	1.68423e-08
COL5A3	-0.49	3.13	0.00616432	0.330256	Core matrisome	Collagens	collagen, type V, alpha 3	P25940
SFRP1	0.49	6.39	9.55823e-10	6.65495e-07	Matrisome-associated	Secreted Factors	secreted frizzled-related protein 1	Q6ZSL4:Q8N474
MTPN	0.49	4.68	1.59807e-05	0.00317392
LGALS3BP	-0.49	5.9	2.09936e-08	1.00376e-05
FOXM1	-0.49	3.19	0.00519505	0.291592
KPNA1	0.49	4.35	8.97368e-05	0.0132114
NR4A1	-0.49	6.54	9.04865e-10	6.46209e-07
MINDY2	0.49	4.29	8.7274e-05	0.0129617
TBC1D14	0.49	4.9	6.99588e-06	0.0015866
FADS2	-0.49	5.03	4.75206e-06	0.00116835
LRIG1	0.49	3.37	0.00315712	0.20865
JPH2	-0.49	4.48	4.8883e-05	0.00814272
OLFML2B	-0.49	8.23	6.16143e-12	7.80409e-09
ABCA1	0.49	4.28	0.000125715	0.017049
ZNF367	-0.49	4.47	5.11885e-05	0.00842226
CKB	-0.49	5.68	9.30477e-08	3.7403e-05
NTM	-0.49	6.45	7.95471e-10	5.86813e-07
SH2D5	-0.49	2.27	0.0308008	0.878221
EVL	-0.49	4.95	6.61523e-06	0.00152748
ZNF470	0.49	3.35	0.00274657	0.18867
CCDC200	0.49	1.83	0.055313	1
AGA	-0.48	3.73	0.00114485	0.0998686
L2HGDH	0.48	2.7	0.0139597	0.559136
KCNK6	-0.48	4.58	4.8749e-05	0.00814059
ARVCF	-0.48	2.4	0.0289615	0.855715
MEOX2	-0.48	3.04	0.00827662	0.400584
GLIS3	0.48	4.58	4.98075e-05	0.00823542
DKK1	-0.48	8.34	8.23743e-12	1.00542e-08
WLS	0.48	4.39	8.13612e-05	0.0123291
SLC10A7	0.48	3.11	0.00707316	0.360807
KIF18A	-0.48	3	0.00873771	0.413655
CCDC136	-0.48	3.68	0.00150409	0.119776
CLOCK	0.48	2.47	0.0223511	0.737311
SEMA7A	-0.48	6.11	1.31965e-08	6.56208e-06	Matrisome-associated	ECM-affiliated Proteins	semaphorin 7A, GPI membrane anchor (John Milton Hagen blood group)	F5GYX3:H3BMF9:O75326
PRRT3	0.48	2.3	0.0293494	0.859873
PTTG1	-0.48	3.75	0.00122283	0.103706
MELK	-0.48	4.23	0.000228734	0.0280427
NLRC3	-0.48	2.35	0.0323048	0.89552
ANTXR1	-0.48	10.83	1.06884e-11	1.2588e-08
CDK1	-0.48	4.23	0.000185504	0.0236298
ZIK1	0.48	3.47	0.00250506	0.175264
SRGAP2D	0.48	2.77	0.0123172	0.515647
MAP3K4-AS1	0.48	2.63	0.0162489	0.613149
SLC9A7	0.47	5.52	7.44776e-07	0.000234727
IFI35	-0.47	3.16	0.00782184	0.386267
ABCC9	0.47	5.35	1.81847e-06	0.000508641
IL11	-0.47	6.64	1.60894e-09	1.01894e-06	Matrisome-associated	Secreted Factors	interleukin 11	K7ESD5:P20809
NEK2	-0.47	2.43	0.0302473	0.87146
PIGZ	-0.47	2.47	0.0291561	0.857707
KIAA1549	0.47	5.06	6.64419e-06	0.00152748
CHPF	0.47	6.39	5.20299e-09	2.88658e-06
NAV1	0.47	3.42	0.00359654	0.227555
SP110	-0.47	3.66	0.0018295	0.140199
IGF2BP3	0.47	4.43	0.000113084	0.0158512
MYOF	-0.47	10.48	2.39627e-11	2.55336e-08
RPTOR	0.47	7.36	2.04267e-10	1.80426e-07
TAF5	0.47	2.74	0.0154285	0.592791
CMYA5	-0.47	2.93	0.0129218	0.530544
CUL5	0.47	4.82	1.92002e-05	0.00372517
TCEANC	0.47	2.04	0.0470539	1
FAM20C	0.47	6.77	9.85877e-10	6.68504e-07	Matrisome-associated	ECM Regulators	family with sequence similarity 20, member C	Q8IXL6
UBE2Q2P1	0.47	2.5	0.0235339	0.762099
ZDBF2	0.47	4.05	0.000556719	0.0583035
ITGA1	-0.47	5.57	5.18473e-07	0.000168957
SLC35E2A	0.47	2.24	0.0375065	0.961731
SOCS2-AS1	-0.47	3.68	0.00203188	0.150885
AC022217.3	-0.47	3.49	0.00299211	0.202277
NTN1	-0.46	4.29	0.00030345	0.0353657	Core matrisome	ECM Glycoproteins	netrin 1	H7BZF4:O95631
ALDH3A2	0.46	6.25	2.55943e-08	1.18493e-05
ANO8	0.46	3.45	0.00438746	0.258368
MYL6	-0.46	9.47	4.08778e-11	4.2877e-08
DMPK	-0.46	5.3	4.89293e-06	0.00119441
HBEGF	-0.46	3.26	0.00703319	0.360107	Matrisome-associated	Secreted Factors	heparin-binding EGF-like growth factor	Q99075
ARL4A	-0.46	4.35	0.000274554	0.0327368
RHOJ	-0.46	3.47	0.00428331	0.254234
GNG11	0.46	7.3	3.37912e-10	2.73302e-07
ALDH1A2	0.46	2.19	0.0442516	1
SYTL2	-0.46	3.5	0.00368073	0.230627
PANK1	-0.46	2.92	0.0147493	0.579357
ACE	-0.46	3.91	0.0011762	0.101882
ADAMTS13	-0.46	2.24	0.0452367	1	Matrisome-associated	ECM Regulators	ADAM metallopeptidase with thrombospondin type 1 motif, 13	E7EV88:Q76LX8:Q9UGQ1
ATF3	-0.46	8.28	9.81004e-11	9.45245e-08
ABCE1	0.46	4.15	0.000398959	0.0443412
ZNF704	-0.46	2.65	0.023629	0.763337
BUB1	-0.46	3.42	0.00485273	0.278669
TMEM26	-0.46	2.6	0.0248477	0.786804
MIRLET7BHG	0.46	3.36	0.00533023	0.296698
APCDD1L	0.46	6.02	6.45971e-08	2.76204e-05
LINC00342	-0.46	3.88	0.00112428	0.0983998
AC244015.2	-0.46	2.86	0.0168491	0.62353
CNN2	-0.45	7.37	6.72348e-10	5.01497e-07
WNT5A	0.45	6.34	2.79586e-08	1.28552e-05	Matrisome-associated	Secreted Factors	wingless-type MMTV integration site family, member 5A	C9J8I8:P41221
C1orf198	-0.45	6.82	4.48734e-09	2.53139e-06
CDKN2C	-0.45	4.16	0.000685666	0.0683934
CNN1	-0.45	4.52	0.000171655	0.0222455
NOTCH2	0.45	8.35	2.06958e-10	1.80429e-07
ADAMTS7	-0.45	5.23	9.40667e-06	0.00201748	Matrisome-associated	ECM Regulators	ADAM metallopeptidase with thrombospondin type 1 motif, 7	Q9UKP4
TIFA	-0.45	3.15	0.0105836	0.469272
TNIK	-0.45	4.34	0.00037781	0.0423412
PSMA8	-0.45	4.03	0.000932315	0.0855005
TMEM164	0.45	3.93	0.00111985	0.0981405
RUNX1	-0.45	7.58	5.57468e-10	4.25259e-07
C1R	-0.45	8.2	2.63e-10	2.23484e-07
EFCAB14	0.45	4.14	0.000740123	0.0712248
GEM	-0.45	7.82	3.05053e-10	2.52817e-07
GOLGA8A	-0.45	4.39	0.000253447	0.0305456
KTN1-AS1	0.45	2.55	0.0284431	0.847487
GOLGA8B	-0.45	4.21	0.000533079	0.0560025
RTCA-AS1	0.45	2.5	0.0300782	0.86933
LUCAT1	0.45	3.36	0.00582913	0.318656
AC092757.2	-0.45	3.99	0.00098689	0.0895269
ILF3-DT	0.45	3.21	0.0098344	0.448612
HEIH	-0.45	2.66	0.0269132	0.824217
AASS	-0.44	4.13	0.000832588	0.0777352
NFAT5	0.44	6.44	5.04463e-08	2.24269e-05
CAP2	-0.44	5.61	2.12449e-06	0.000579744
MED23	0.44	5.54	2.37951e-06	0.000638945
TFEB	0.44	2.31	0.0460738	1
HACL1	0.44	3.79	0.00210644	0.15488
LMO7	-0.44	7.57	1.12108e-09	7.45131e-07
KANSL2	0.44	4.69	0.000113387	0.0158577
SLC14A1	0.44	3.65	0.0031501	0.208547
TEX30	0.44	2.9	0.0186978	0.662018
JAZF1	0.44	2.11	0.0587955	1
ANGPT1	-0.44	3.93	0.00153802	0.122331	Matrisome-associated	Secreted Factors	angiopoietin 1	B4DTQ9:E5RFF4:E7ERK4:Q15389
APCDD1	-0.44	5.61	2.64704e-06	0.000694125
ERG	-0.44	2.71	0.0272429	0.828643
LRRC14	0.44	3.07	0.0132495	0.540364
FLVCR1	0.44	2.5	0.0351903	0.931847
RAD54L2	0.44	2.76	0.0235021	0.761686
HOOK3	0.44	3.65	0.00365396	0.229748
ACOX2	-0.44	4.05	0.00118169	0.102098
MAF	-0.44	4.26	0.000611505	0.0627681
RFLNB	-0.44	6.14	2.20277e-07	7.95012e-05
ZNF845	0.44	3.53	0.00455493	0.265467
ZBED8	0.44	2.3	0.0478649	1
SDAD1P1	0.44	2.37	0.0435162	1
ID2-AS1	0.44	3.57	0.00417245	0.250017
C12orf75	-0.44	8.27	8.25123e-10	6.02071e-07
APOBEC3G	-0.44	2.38	0.0432079	1
COPZ2	-0.43	6.42	9.41496e-08	3.76206e-05
BCAT1	0.43	6.96	1.40695e-08	6.89408e-06
PTGS2	-0.43	5.07	3.63138e-05	0.00636488
AMPH	-0.43	3.72	0.00373622	0.232664
ARHGAP5	0.43	5.85	9.92667e-07	0.000301528
RIC1	0.43	4.29	0.000664399	0.0667355
TRIM16L	0.43	3.73	0.00342291	0.220785
CRYAB	-0.43	7.38	4.97987e-09	2.78582e-06
CENPA	-0.43	2.79	0.0271921	0.827848
STIL	-0.43	3.04	0.0190363	0.66871
KLF2	-0.43	6.81	2.01429e-08	9.72799e-06
POR	0.43	6.06	3.12894e-07	0.000108271
LDLR	-0.43	6.4	1.30629e-07	4.95432e-05
IQCN	-0.43	3.18	0.0139846	0.559715
ATP13A3	0.43	8.11	1.83478e-09	1.15111e-06
DOCK2	-0.43	4.06	0.00146362	0.118396
DTNA	0.43	3.55	0.00583698	0.318826
CENPE	-0.43	4.58	0.00025306	0.0305456
C1RL	-0.43	5.53	6.82618e-06	0.00155336
CDH24	0.43	2.82	0.0247447	0.784883
TPM1	-0.43	8.73	1.5747e-09	1.00676e-06
ESCO1	0.43	4.52	0.000318077	0.0368147
SYT14	0.43	5.02	5.31049e-05	0.00867381
RAB13	-0.43	3.11	0.0164458	0.616421
CDH18	-0.43	4.97	7.26063e-05	0.0112251
PIP4K2A	-0.43	6.33	1.50373e-07	5.63942e-05
MAGI1	-0.43	5.18	3.14116e-05	0.00568372
CENPJ	-0.43	3.61	0.00500873	0.285145
NADK2	0.43	3.93	0.00200595	0.149305
CFAP251	0.43	2.66	0.0307697	0.878221
EDIL3	-0.43	6.19	3.38286e-07	0.000113546	Core matrisome	ECM Glycoproteins	EGF-like repeats and discoidin I-like domains 3	O43854
B2M	-0.43	11.07	1.09376e-09	7.3424e-07
KIFC2	-0.43	2.52	0.0421625	1
ZBTB49	0.43	2.45	0.0439313	1
COL22A1	-0.43	3.56	0.00565283	0.3113	Core matrisome	Collagens	collagen, type XXII, alpha 1	H0YAX7:Q8NFW1
RPS6KA3	0.43	7.38	2.9364e-09	1.72913e-06
SNHG17	0.43	3.5	0.00680956	0.351906
ZNF461	0.43	3.49	0.00656612	0.344631
MEX3A	-0.43	3.32	0.0119067	0.504954
AL132800.1	0.43	2.43	0.0441357	1
Z99129.4	-0.43	4.11	0.00121971	0.103645
AKAP11	0.42	6.64	6.45962e-08	2.76204e-05
VIM	-0.42	12.74	3.08168e-09	1.7989e-06
STON1-GTF2A1L	-0.42	3.44	0.0101772	0.459754
MAPK6	0.42	5.06	4.99956e-05	0.00824621
CROCCP3	-0.42	2.99	0.0228144	0.747453
PBLD	-0.42	3.25	0.0137772	0.555806
DUSP4	0.42	7.22	1.011e-08	5.22064e-06
AMPD3	0.42	3.87	0.0031878	0.210007
KSR1	0.42	2.46	0.048573	1
GREB1L	0.42	3.45	0.0084299	0.405372
SCUBE3	0.42	8.9	1.91142e-09	1.18809e-06	Matrisome-associated	Secreted Factors	signal peptide, CUB domain, EGF-like 3	Q8IX30
KIRREL3	0.42	3.6	0.00634955	0.337486
PRXL2C	-0.42	5.1	5.38524e-05	0.00873215
SLC2A6	-0.42	2.59	0.0419498	1
NTNG1	-0.42	7.49	5.75168e-09	3.11679e-06	Core matrisome	ECM Glycoproteins	netrin G1	A6NK56:B4DKF0:F5GYT0:F8WEB5:Q9Y2I2
HMGB2	-0.42	5.17	4.55196e-05	0.00773603
STK17A	0.42	4.77	0.000173767	0.0224759
FNDC1	-0.42	3.6	0.00626628	0.33465	Core matrisome	ECM Glycoproteins	fibronectin type III domain containing 1	J3KNQ2:Q4ZHG4
ALDH7A1	-0.42	6.28	3.17891e-07	0.000109436
IDH3A	0.42	4.21	0.00127856	0.106955
DCLK2	-0.42	3.26	0.013607	0.551593
ZNF804A	0.42	5.82	2.52843e-06	0.000670883
ABLIM3	0.42	2.63	0.0343883	0.920726
ADAMTSL1	0.42	5.66	4.56463e-06	0.00113752	Matrisome-associated	ECM Regulators	ADAMTS-like 1	A2A343:A6NIB9:F8WEP3:H7BYE3:Q8N6G6
EIF3J-DT	0.42	2.88	0.0259995	0.806683
TP53TG1	-0.42	3.14	0.0171177	0.627243
GPC6	-0.42	4.31	0.00083506	0.0778578	Matrisome-associated	ECM-affiliated Proteins	glypican 6	Q9Y625
RBM12B	0.42	3.86	0.00268699	0.185192
CUX1	-0.42	6.95	3.31294e-08	1.51291e-05
AC242842.3	0.42	2.66	0.0336911	0.912568
JARID2	0.41	5.62	1.08388e-05	0.00227377
MRI1	0.41	2.7	0.0380591	0.969236
EDC4	0.41	4.5	0.000717558	0.0703682
PTPRU	0.41	5.2	4.77714e-05	0.00803733
PLD1	-0.41	2.97	0.0259061	0.804383
TUT7	0.41	6.29	4.58199e-07	0.000150043
TFAP2C	0.41	5.37	2.46956e-05	0.00464375
CARD10	0.41	4.23	0.00148596	0.119002
SIPA1L3	0.41	5.46	1.76264e-05	0.00343971
DDX6	0.41	6.52	2.33956e-07	8.39863e-05
EHHADH	-0.41	2.56	0.0484262	1
DLX2	-0.41	4.51	0.000571284	0.0597357
CTBS	0.41	3.45	0.00945169	0.436978
L3HYPDH	-0.41	3.33	0.015022	0.585069
CEPT1	0.41	4.72	0.000302246	0.0353657
ARHGEF4	-0.41	3.19	0.0204374	0.696781
GLCE	0.41	5.36	2.60939e-05	0.00487933
TMTC3	0.41	6.14	1.1907e-06	0.000349047
CSNK1D	0.41	2.82	0.0309198	0.878927
TBX19	0.41	1.87	0.102617	1
SPOPL	0.41	2.42	0.0525005	1
ABRACL	-0.41	4.08	0.00217495	0.157672
MYL3	-0.41	2.55	0.0458822	1
DMKN	0.41	4.83	0.00020679	0.0259473
CDC42EP3	0.41	3.31	0.0143149	0.567296
CTHRC1	-0.41	5.26	5.47602e-05	0.00883666	Core matrisome	ECM Glycoproteins	collagen triple helix repeat containing 1	E5RK99:E7EVQ5:Q96CG8
ZNF202	0.41	3.71	0.00507192	0.287566
PCDH7	0.41	3.5	0.00926173	0.431543
ZNF570	0.41	3.57	0.00730465	0.369115
SLCO3A1	0.41	2.65	0.0413867	1
CDCA2	-0.41	3.23	0.0190689	0.669225
MIR22HG	-0.41	6.13	1.01715e-06	0.000307572
CCDC9B	-0.41	5.94	3.31869e-06	0.000853576
CTNND1	-0.41	3.89	0.00363419	0.229504
AL031058.1	-0.41	2.73	0.0373594	0.96016
CLK1	-0.4	7.29	7.22081e-08	3.02958e-05
AP3M2	-0.4	4.61	0.000651469	0.0658631
XPO1	0.4	7.21	7.73024e-08	3.20328e-05
CPNE3	0.4	5.16	9.98821e-05	0.0143271
PGS1	0.4	3.88	0.00409417	0.246716
GMIP	-0.4	2.73	0.0438931	1
MYH9	-0.4	10.72	1.33145e-08	6.57208e-06
STS	-0.4	5.79	9.6403e-06	0.00205445
CRYM	-0.4	3.7	0.00820439	0.398236
SALL1	0.4	5.09	0.000125274	0.017049
ABHD11	0.4	3.19	0.0228888	0.749158
ANAPC15	-0.4	2.76	0.0433707	1
TACR1	0.4	2.74	0.0370722	0.956073
UBE3D	-0.4	2.43	0.0669038	1
TUBB2A	-0.4	5.33	6.60809e-05	0.0103403
RBMS3	-0.4	5.32	5.37528e-05	0.00873215
PRPS1	-0.4	7.86	2.1083e-08	1.00376e-05
CEP112	-0.4	3.83	0.00516804	0.290525
CEP170P1	0.4	5.04	0.000127694	0.0172477
TAMALIN	-0.4	3.96	0.00423946	0.252313
RPL39L	-0.4	2.7	0.0448247	1
MELTF	-0.4	3.86	0.00513701	0.289788
TMEM161B	0.4	3.91	0.00378431	0.234355
FJX1	0.4	3.73	0.00703	0.360107
PLCXD1	0.4	3.08	0.025303	0.794268
KPNA2	-0.4	6.16	2.26211e-06	0.000612321
SKA2	-0.4	2.85	0.0393299	0.985523
ADSS1	-0.4	3.36	0.0167952	0.623516
NTF3	-0.4	3.84	0.00589824	0.320436	Matrisome-associated	Secreted Factors	neurotrophin 3	P20783
PRELP	-0.4	5.18	0.000101041	0.0144191	Core matrisome	Proteoglycans	proline/arginine-rich end leucine-rich repeat protein	P51888
ARID5A	-0.4	5.07	0.000119711	0.0165695
VIT	-0.4	5.85	6.146e-06	0.00144765	Core matrisome	ECM Glycoproteins	vitrin	B5MD45:C9J6F5:H7C587:Q6UXI7
PKD1P4	0.4	2.79	0.0371211	0.956231
BTBD19	-0.4	4.29	0.00181158	0.138985
RPS24P8	-0.4	4.16	0.00222579	0.160319
ZBED5-AS1	0.4	2.46	0.0569825	1
AC134878.2	0.4	3.16	0.022102	0.733057
AC068587.4	-0.4	4.87	0.000302129	0.0353657
CYP26B1	-0.39	6.81	3.20481e-07	0.000109765
GPRC5A	-0.39	3.75	0.00808475	0.394712
CDK17	0.39	5.98	6.01563e-06	0.00142696
PIK3IP1	-0.39	5.63	2.74679e-05	0.0050937	Matrisome-associated	Secreted Factors	phosphoinositide-3-kinase interacting protein 1	C9JMK5:Q96FE7
ACOT8	0.39	4.24	0.00253453	0.176132
TFAM	0.39	4.86	0.000339026	0.0387055
DCLRE1B	-0.39	3.71	0.00842707	0.405372
BCL2L14	-0.39	2.88	0.0420528	1
MRPS2	0.39	2.67	0.0481886	1
YEATS4	-0.39	3.31	0.0218922	0.729196
IDUA	-0.39	4.09	0.00342376	0.220785
RAB2B	0.39	4.8	0.000500699	0.0530994
ZNF557	0.39	3.56	0.0118871	0.504954
ADGRB3	-0.39	3.26	0.0239336	0.769401
PGGHG	-0.39	3.17	0.02756	0.833935
SIK1	-0.39	3.11	0.0288135	0.853596
EPHX1	0.39	5.48	3.65026e-05	0.00637004
SOX13	0.39	2.86	0.0383226	0.974468
PLK2	-0.39	4.09	0.00380495	0.234983
PAM	-0.39	10.82	1.71331e-08	8.33436e-06
ZSCAN12	0.39	3.43	0.0143155	0.567296
NUP35	0.39	3.37	0.0160742	0.61033
TKT	0.39	8.41	5.26903e-08	2.31183e-05
LETM1	0.39	5.25	0.000112121	0.0157791
TMED10	0.39	5.55	3.65331e-05	0.00637004
CDH2	-0.39	6.13	3.20928e-06	0.000831378
SGCD	-0.39	7.78	9.19324e-08	3.71772e-05
ZNF274	0.39	4.23	0.0022575	0.161563
FAM91A1	0.39	5.92	7.70213e-06	0.00170642
CENPBD1	0.39	3.41	0.0159503	0.607404
ACBD4	-0.39	2.79	0.046594	1
UBA7	-0.39	4.42	0.00140485	0.11501
PRKX	0.39	3.84	0.00598608	0.3234
ZNF441	0.39	3.98	0.00421906	0.251756
TXNRD1	0.39	8.61	4.53002e-08	2.02734e-05
PRR3	0.39	3.72	0.00743785	0.37373
SAMD9	0.39	5.84	8.40178e-06	0.00183121
MYL5	-0.39	3.75	0.00835665	0.402614
MGST1	0.38	7.78	1.77834e-07	6.48805e-05
ZNF280C	0.38	2.96	0.0388402	0.979836
ANKRD44	0.38	3.11	0.0338672	0.91526
NGEF	-0.38	3.09	0.0353476	0.935293
ING3	-0.38	4.22	0.00386533	0.236752
IL4R	0.38	5.76	3.07146e-05	0.00558773
AKR1B1	0.38	7.44	1.81138e-07	6.57288e-05
HSD3B7	-0.38	3.89	0.00724961	0.368358
E2F1	-0.38	3.87	0.00783604	0.386267
GSPT1	0.38	4.47	0.00183537	0.140489
KCNN4	0.38	5.61	4.01792e-05	0.00693376
DENND3	-0.38	4.71	0.000798529	0.0756068
EFEMP1	-0.38	5.54	6.28076e-05	0.00992065	Core matrisome	ECM Glycoproteins	EGF-containing fibulin-like extracellular matrix protein 1	C9J4H7:C9J4J8:C9J8S9:C9JPZ9:C9JQX7:C9JUM4:Q12805:Q580Q6
PARD3B	-0.38	5.46	8.99734e-05	0.0132114
FCF1	0.38	5.92	1.31143e-05	0.00266777
ARHGAP22	0.38	6.6	1.47686e-06	0.000420092
PXDN	-0.38	7.69	1.0734e-07	4.23866e-05	Core matrisome	ECM Glycoproteins	peroxidasin homolog (Drosophila)	C9J4I9:H7C1W1:H7C300:H7C3W2:Q92626
RGN	-0.38	3.43	0.0179204	0.644353
TMTC1	-0.38	6.27	4.52084e-06	0.0011324
NREP	-0.38	3.64	0.0131107	0.536004
COG3	0.38	4.66	0.00092409	0.0848621
UACA	-0.38	7.88	9.59877e-08	3.81281e-05
SECTM1	-0.38	3.7	0.0118301	0.504545
PM20D2	-0.38	3.69	0.0117342	0.50215
TMEM47	-0.38	8.51	8.07125e-08	3.32407e-05
FAM160B1	0.38	6.57	1.52298e-06	0.000431383
NR4A2	-0.38	6.34	2.45926e-06	0.000657729
RCAN1	-0.38	4.86	0.000656557	0.0662003
PTPN13	-0.38	7.31	3.36843e-07	0.000113546
ZC3H12A	-0.38	3.74	0.00948247	0.43803
EMCN	-0.38	2.78	0.0513268	1	Matrisome-associated	ECM-affiliated Proteins	endomucin	D6RHW5:H0YAA7:Q9ULC0
PTER	0.38	3.02	0.0341434	0.917919
DCHS1	0.38	6.85	8.27758e-07	0.000257256
TTC21A	-0.38	2.87	0.047754	1
DSEL	0.38	4.17	0.00326662	0.214521
ZNF596	0.38	3.18	0.0279188	0.838659
MOSMO	0.38	4.53	0.00119294	0.102407
ZNF583	0.38	3.42	0.016818	0.623516
DCAF12	0.38	3.51	0.0146236	0.574755
MT-RNR1	-0.38	9.9	5.22327e-08	2.30683e-05
PPP1CB	0.38	4.96	0.000388956	0.0433732
TTC3P1	0.38	4.2	0.00335535	0.218684
HSBP1L1	-0.38	3.06	0.0355735	0.937375
DPP3	-0.38	4.36	0.00244746	0.172763
LINC00909	0.38	3.23	0.0249345	0.788438
AC090114.2	0.38	3.29	0.0222168	0.734324
UHRF1	-0.38	4.55	0.00147083	0.118396
PLAUR	0.37	6.06	1.51871e-05	0.00304332
ADSS2	0.37	6.18	7.30959e-06	0.00163564
HIPK2	0.37	6.47	3.14338e-06	0.000817887
ACTB	-0.37	11.79	1.60965e-07	5.93712e-05
RIMS1	-0.37	3.3	0.0287835	0.853085
TRAF5	-0.37	4.69	0.00134407	0.11098
MET	0.37	7.34	3.37909e-07	0.000113546
STMN1	-0.37	7.45	5.21047e-07	0.000168975
KLF12	0.37	6.43	4.57518e-06	0.00113752
MSANTD2	0.37	4.12	0.00517172	0.290525
ZFP30	0.37	4.22	0.00399492	0.241602
FABP3	-0.37	4.27	0.00400152	0.241784
CKS2	-0.37	5.46	0.000103554	0.0146968
YWHAH	-0.37	6.77	1.97901e-06	0.000546711
LRRC6	-0.37	2.78	0.0554809	1
NFATC1	-0.37	3.78	0.0124967	0.519445
KRAS	0.37	2.94	0.0468862	1
PLXNC1	-0.37	5.34	0.000198645	0.0250659	Matrisome-associated	ECM-affiliated Proteins	plexin C1	B4DHQ7:F5H3A2:F8VUW4:F8W095:F8W1K6:O60486
KLF4	-0.37	9.74	9.06984e-08	3.69005e-05
ITGA11	-0.37	6.87	1.27421e-06	0.000367115
HAUS2	0.37	3.04	0.0429294	1
SCARB2	0.37	3.48	0.018984	0.667571
METTL21A	0.37	2.56	0.0675879	1
CDCA5	-0.37	2.86	0.0506651	1
PAMR1	0.37	8.41	1.27942e-07	4.87997e-05	Matrisome-associated	ECM Regulators	peptidase domain containing associated with muscle regeneration 1	E9PIV1:E9PMN5:E9PQ70:Q6UXH9
STEAP2	0.37	6.03	1.17494e-05	0.0024419
PEF1	0.37	3.8	0.0107849	0.47631
DTX3L	-0.37	5.22	0.000302961	0.0353657
MCM7	-0.37	6.14	1.06509e-05	0.00224136
SMIM4	-0.37	3.02	0.0413299	1
DTWD2	-0.37	6.71	2.57643e-06	0.000680928
GUSB	-0.37	5.15	0.000302439	0.0353657
NFRKB	0.37	4.66	0.0012889	0.107107
SHCBP1	-0.37	3.66	0.0138893	0.558318
AHSA2P	-0.37	4.04	0.00658946	0.345586
MARCKSL1	-0.37	6.25	5.37511e-06	0.0012841
C1S	-0.37	9.7	1.5966e-07	5.92154e-05
MEX3B	-0.37	4.18	0.00475021	0.273953
ZFP1	-0.37	3.92	0.00896427	0.421421
STING1	-0.37	6.17	9.01793e-06	0.00195024
PTAR1	0.37	6.42	3.64867e-06	0.000927786
NOP9	0.37	2.99	0.0424782	1
LGR4	0.37	5.71	4.97361e-05	0.00823542
HSPB6	-0.36	4.33	0.00427978	0.254234
FHL1	-0.36	6.93	2.59884e-06	0.000684158
DTNBP1	-0.36	3.47	0.0257404	0.80109
PER3	-0.36	4.32	0.00424827	0.252601
OGFOD1	0.36	3.25	0.0348148	0.926692	Matrisome-associated	ECM Regulators	2-oxoglutarate and iron-dependent oxygenase domain containing 1	H3BP48:H3BR02:H3BR79:H3BUA6:J3KNR5:Q8N543
DHX32	0.36	4.09	0.00671855	0.349084
HLF	-0.36	3.33	0.0309517	0.878927
ERRFI1	0.36	5.4	0.000200262	0.0252224
PLAGL1	-0.36	5.49	0.00018734	0.0237734
SGK1	0.36	6.33	1.12303e-05	0.00234857
CNTRL	-0.36	4.29	0.00423967	0.252313
CENPK	-0.36	3.1	0.0466191	1
PREX1	0.36	4.79	0.00126878	0.1066
XG	-0.36	5.89	3.38424e-05	0.0059943
SYNE1	-0.36	7.13	1.5829e-06	0.000446471
DCAF8	-0.36	4.59	0.00223773	0.160662
TRPC4	-0.36	3.37	0.0314113	0.884329
KRBA1	0.36	3.54	0.0213331	0.716764
RAB33A	-0.36	3.15	0.0433052	1
CEMIP2	-0.36	5.21	0.000425518	0.0463718
NEK3	-0.36	3.24	0.0401295	0.998848
BNIP2	0.36	4.99	0.0006508	0.0658631
NBPF3	0.36	3.67	0.0159607	0.607404
SLC20A1	0.36	7.7	5.56218e-07	0.000179514
IL17RD	0.36	3.69	0.0144629	0.572124
FRMD4A	0.36	3.38	0.0296879	0.865372
MFSD6	-0.36	4.09	0.00727166	0.36864
TADA1	0.36	3.3	0.0301962	0.870733
APPL1	0.36	4.24	0.00438371	0.258368
PTMS	-0.36	7.63	8.62352e-07	0.000266773
ADCY9	-0.36	7.56	8.19972e-07	0.000256663
CCNL1	-0.36	7.08	1.13027e-06	0.000335731
TPM4	-0.36	11.38	2.97324e-07	0.000103955
COA6	-0.36	3.53	0.0236632	0.763375
MFSD4B	-0.36	3.13	0.0414052	1
FZD4	-0.36	3.01	0.0485893	1
SEC24C	0.36	5.62	0.000127344	0.0172351
THBD	0.36	8.1	4.24428e-07	0.000139666
ZNF33B	-0.36	3.6	0.0189039	0.665818
CCNL2	-0.36	6.12	1.69182e-05	0.00332326
KIFC1	-0.36	3.51	0.0230796	0.751839
AC025419.1	0.36	3.25	0.0344964	0.921506
LNCOG	0.36	2.92	0.0510034	1
NBPF14	0.36	5.74	8.70074e-05	0.0129508
DUSP14	-0.36	5.38	0.000271315	0.0324082
AC015813.6	0.36	3.5	0.0211654	0.712556
POLR3B	0.35	3.5	0.0247519	0.784883
CPS1	-0.35	3.85	0.0150557	0.585229
DKK3	-0.35	10.12	3.96468e-07	0.000131108
ACADVL	-0.35	7.38	2.22617e-06	0.000605031
DGKD	0.35	3.87	0.0138322	0.557692
NDC80	-0.35	3.42	0.0322291	0.894763
SLC23A2	0.35	6.61	7.25644e-06	0.00162918
MIEF1	0.35	5.56	0.000228668	0.0280427
APOL1	-0.35	3.75	0.0186448	0.660487
TRIM35	0.35	4.67	0.00211378	0.155249
LIFR	0.35	4.38	0.00430028	0.254791
CHST10	-0.35	2.94	0.0605596	1
MTHFD1L	-0.35	6.48	1.48458e-05	0.00298383
ARAP3	0.35	3.96	0.0107046	0.473486
USP22	0.35	6.65	9.09867e-06	0.00195767
ZNF780B	0.35	3.76	0.0178262	0.643027
COL5A1	-0.35	8.3	6.15675e-07	0.000197685	Core matrisome	Collagens	collagen, type V, alpha 1	H7BY82:P20908
RAP1GAP2	0.35	3.66	0.0202819	0.693242
SORT1	-0.35	6.78	4.45083e-06	0.00111904
RINT1	0.35	4.19	0.00741739	0.372981
MICAL1	-0.35	5.83	7.58073e-05	0.0116452
CCDC102A	-0.35	3.6	0.0221923	0.734247
ALDH1B1	-0.35	5.16	0.000665237	0.0667355
TFAP2A	-0.35	5.18	0.000718043	0.0703682
ARRB1	0.35	3.3	0.0395448	0.98943
RNF121	0.35	4.42	0.00365516	0.229748
KNL1	-0.35	3.22	0.0432077	1
KIF11	-0.35	4.86	0.00128697	0.107107
RGS3	-0.35	7.69	1.23397e-06	0.0003586
SINHCAF	0.35	3.1	0.0460879	1
NOL3	0.35	3.7	0.016652	0.620594
CEP170	0.35	7.39	1.92602e-06	0.000534271
CAMK2D	0.35	7.91	1.15292e-06	0.000339453
PNRC1	-0.35	6.79	6.72659e-06	0.0015359
MTMR12	0.35	4.88	0.0013033	0.108013
KLF10	-0.35	7.43	2.09249e-06	0.000573342
SGO2	-0.35	4.18	0.00808089	0.394712
FRS2	0.35	5.79	0.000103553	0.0146968
RBPJ	0.35	8	1.09144e-06	0.000325638
TCAF2	-0.35	3.1	0.0491065	1
LRRC8D	0.35	3.85	0.0130127	0.533624
MLLT3	-0.35	5.21	0.000491994	0.0523416
TLN2	0.35	4.89	0.00129921	0.107807
AMZ1	0.35	3.82	0.0151699	0.588008
OAF	0.35	6.04	3.2912e-05	0.00586043
IFITM2	-0.35	4.7	0.00186139	0.141226
ROR1	-0.35	4.18	0.00704514	0.360107
PLAC9	-0.35	3.67	0.0202286	0.692123
ANAPC7	-0.35	4.93	0.00128918	0.107107
HLA-C	-0.35	8.55	8.22025e-07	0.000256663
SNHG14	0.35	5.89	5.79216e-05	0.00925781
SIK1B	-0.35	3.46	0.0276878	0.834912
RRM2B	0.34	7.72	2.01819e-06	0.000555251
FLYWCH1	0.34	4.6	0.003384	0.219489
EVC	0.34	3.88	0.0149015	0.58397
SMOX	0.34	4.05	0.0121001	0.509108
LAMB1	-0.34	8.7	1.25989e-06	0.000364554	Core matrisome	ECM Glycoproteins	laminin, beta 1	C9J296:E7EPA6:E9PCS6:G3XAI2:P07942
HECTD1	0.34	6.05	6.45327e-05	0.0101454
CDC6	-0.34	3.71	0.0215722	0.721545
SRPK1	0.34	4.06	0.010385	0.464453
FAM118A	-0.34	4.64	0.00345772	0.222547
SLC1A5	-0.34	5.31	0.000712101	0.0700928
PCOLCE	-0.34	7.98	1.61571e-06	0.000453817	Core matrisome	ECM Glycoproteins	procollagen C-endopeptidase enhancer	Q15113
C1orf21	-0.34	3.06	0.0563605	1
NR5A2	-0.34	3.36	0.0389488	0.982205
PGF	0.34	4.3	0.00732318	0.36935	Matrisome-associated	Secreted Factors	placental growth factor	G3XA84:P49763
TICAM1	-0.34	5.05	0.00122945	0.104077
TUBA4A	0.34	5.12	0.00104228	0.0934155
TRPM4	-0.34	5.08	0.0010946	0.096541
TANK	0.34	4.19	0.00848604	0.406615
TUBB2B	-0.34	4.04	0.0128072	0.527743
RSU1	-0.34	7.79	3.22e-06	0.000831378
ADAM33	-0.34	5.94	8.53436e-05	0.0128074	Matrisome-associated	ECM Regulators	ADAM metallopeptidase domain 33	A2A2L3:Q9BZ11
PANK4	0.34	4.28	0.00699325	0.358638
SPON2	-0.34	5.36	0.00052366	0.0552725	Core matrisome	ECM Glycoproteins	spondin 2, extracellular matrix protein	D6RA41:D6RB12:D6RBY3:D6REX2:D6RFY9:D6RIH5:Q9BUD6
RACGAP1	-0.34	4.96	0.00147085	0.118396
IGFBP7	-0.34	8.69	1.83947e-06	0.000512381	Core matrisome	ECM Glycoproteins	insulin-like growth factor binding protein 7	Q16270
PPM1M	-0.34	5	0.00142147	0.115946
E2F7	0.34	6.12	6.41598e-05	0.0101104
SCARA3	-0.34	6.85	1.23286e-05	0.00253872
LDB2	-0.34	3.43	0.0350273	0.930499
ALCAM	-0.34	8.83	1.05535e-06	0.000316276
CAVIN3	-0.34	4.65	0.00326127	0.214426
EFEMP2	-0.34	7.27	3.993e-06	0.00100771	Core matrisome	ECM Glycoproteins	EGF-containing fibulin-like extracellular matrix protein 2	E9PI47:E9PKA3:E9PNB8:E9PRQ8:E9PRU1:E9PSC1:H0YCB5:H0YCR9:H0YET5:H0YEU0:O95967
NMNAT1	0.34	3.65	0.0223251	0.736817
CRLF3	0.34	2.94	0.0606248	1	Matrisome-associated	Secreted Factors	cytokine receptor-like factor 3	B4DJU5:J3KST8:J3QLS9:Q8IUI8
DNHD1	-0.34	3.35	0.0387482	0.979057
PLAG1	0.34	5.31	0.000572841	0.0598053
IGIP	-0.34	4.52	0.0044496	0.26156
TRMT12	0.34	3.49	0.0318928	0.889812
NAP1L1	-0.34	10.02	1.3189e-06	0.000376757
COL4A1	0.34	5.22	0.000733337	0.0711041	Core matrisome	Collagens	collagen, type IV, alpha 1	F5H5K0:P02462
PRKAR1B	-0.34	3.33	0.0406363	1
H2AX	-0.34	4.63	0.00347804	0.22364
SLX4	0.34	3.06	0.0561986	1
JPT1	-0.34	5.03	0.00148272	0.118919
GARS1-DT	-0.34	3.8	0.0194175	0.676086
PDLIM7	-0.34	6.49	2.3656e-05	0.00449866
MAP3K3	0.34	3.75	0.019325	0.673823
NATD1	-0.34	4.79	0.00263148	0.18174
AC015922.3	-0.34	3.46	0.032144	0.893141
CACNA1G	0.33	4.53	0.00515157	0.290365
TTC19	-0.33	5.08	0.00181022	0.138985
HMGB3	-0.33	4.43	0.00783144	0.386267
MCM6	-0.33	5.78	0.000229338	0.0280427
TTC28	0.33	3.7	0.02786	0.837921
XIAP	0.33	6.63	2.48908e-05	0.00466737
PORCN	0.33	4.51	0.00526923	0.294769
RBM3	-0.33	8.26	3.4158e-06	0.000875201
SH2D4A	-0.33	4.13	0.0139161	0.558427
CPE	-0.33	3.5	0.0387889	0.979647
SLC22A18	-0.33	2.96	0.0777766	1
CPEB4	0.33	5.72	0.000220354	0.0271919
SCAP	0.33	5.99	0.000151696	0.0199673
KIAA1217	0.33	6.13	8.25968e-05	0.0124881
DEPDC7	-0.33	3.17	0.0597756	1
ATP5F1E	-0.33	7.29	6.27165e-06	0.00147208
AKAP12	-0.33	6.09	8.43145e-05	0.0126936
HSPBP1	0.33	4.15	0.0119068	0.504954
DHX34	0.33	3.57	0.0310818	0.881505
SEMA6D	0.33	6.38	5.3298e-05	0.00868421	Matrisome-associated	ECM-affiliated Proteins	sema domain, transmembrane domain (TM), and cytoplasmic domain, (semaphorin) 6D	H0YL82:H0YM97:H0YMA6:H0YMP7:H0YMV0:Q8NFY4
ADAMTS14	-0.33	4.58	0.00535345	0.297744	Matrisome-associated	ECM Regulators	ADAM metallopeptidase with thrombospondin type 1 motif, 14	Q8WXS8
FGD4	-0.33	4.38	0.00806053	0.394712
CMTM3	-0.33	7.51	5.35203e-06	0.00128315
TPGS1	0.33	3.5	0.0366109	0.951625
OSR1	0.33	5.75	0.000213268	0.0264634
NKAPD1	0.33	5.18	0.00128098	0.106955
ZNF827	0.33	3.15	0.0624822	1
TCF7L1	-0.33	4.37	0.00730752	0.369115
UBALD1	0.33	3.68	0.02532	0.794268
NRG1	-0.33	4.42	0.00725961	0.368358	Matrisome-associated	Secreted Factors	neuregulin 1	B7Z1E3:E5RHP6:E5RHQ1:E5RIG8:E7EX30:F8W9E3:H0YBA3:H0YCP0:H0YDC2:H7BXY2:Q02297
G6PD	0.33	6.27	5.8487e-05	0.00932597
MXRA8	-0.33	11.12	2.37584e-06	0.000638945
RHOBTB3	0.33	3.11	0.0619537	1
CDCA7L	-0.33	4.38	0.00789282	0.388165
TCP11L2	0.33	3.82	0.020639	0.701162
COMMD5	0.33	3.51	0.0350423	0.930499
HINFP	0.33	3.58	0.0339046	0.915534
MSL2	0.33	5.01	0.00190727	0.143216
NAALADL2	-0.33	5.21	0.00119677	0.102456
KCTD12	0.33	6.01	0.000125593	0.017049
C2orf76	0.33	2.78	0.0838323	1
THSD4	0.33	4.49	0.00596397	0.322826	Core matrisome	ECM Glycoproteins	thrombospondin, type I, domain containing 4	Q6ZMP0
C19orf54	-0.33	3.56	0.0340838	0.917162
NEU1	-0.33	6.37	4.97406e-05	0.00823542
DHFR	-0.33	6.04	9.69213e-05	0.0140169
SUCLG2-AS1	-0.33	3.81	0.0241223	0.77369
AL035446.2	-0.33	3.43	0.0420085	1
AC104850.2	-0.33	3.76	0.0265477	0.81825
TIMP2	-0.32	11.3	5.33456e-06	0.00128315	Matrisome-associated	ECM Regulators	TIMP metallopeptidase inhibitor 2	B4DFW2:K7EIX4:P16035
TGFBR3	0.32	6.27	8.77329e-05	0.0130011
FAM135A	0.32	4.17	0.0128221	0.527743
RBBP9	0.32	5.51	0.000628756	0.0641465
PHGDH	-0.32	4.46	0.00822006	0.398708
EZR	-0.32	6.43	8.54719e-05	0.0128074
JAK2	0.32	4.7	0.00504985	0.286594
QPRT	-0.32	4.87	0.00367163	0.230567
NPDC1	0.32	3.46	0.0456175	1
SMURF2	0.32	6.28	7.99061e-05	0.0121635
CNTN3	-0.32	6.07	0.00014565	0.0193232
TXNDC9	0.32	3.63	0.0329838	0.905725
ZNF142	0.32	4.34	0.00933582	0.433412
AKAP7	-0.32	3.42	0.0491449	1
OBSL1	-0.32	5.53	0.000770537	0.0733704
NUP153	0.32	6.14	0.000110501	0.0155839
MBOAT7	0.32	6.42	6.48024e-05	0.010164
C3	-0.32	5.55	0.000713269	0.0701051
DTD1	-0.32	4.49	0.00767862	0.382089
RBM48	0.32	3.59	0.0386397	0.978828
RAC2	0.32	4.48	0.00867148	0.411695
CDHR3	-0.32	3.66	0.0357654	0.937964
ZNF141	0.32	3.16	0.0636247	1
NASP	-0.32	6.26	0.000117891	0.0163851
ITGA7	-0.32	5.24	0.00187566	0.141794
TLE3	0.32	4.86	0.00315003	0.208547
SELENBP1	-0.32	4.75	0.00516712	0.290525
FAM171B	0.32	5.16	0.00191924	0.143793
RAB5A	0.32	5.29	0.00108023	0.0959208
POMGNT2	0.32	3.95	0.0208764	0.707795
SHPRH	0.32	4.06	0.015944	0.607404
N6AMT1	0.32	3.77	0.0256974	0.800124
TGFBR2	0.32	7.96	6.63845e-06	0.00152748
QSOX2	0.32	4.39	0.0082537	0.399763
API5	0.32	4.98	0.00278934	0.19107
MIDN	-0.32	6.94	2.82736e-05	0.00521431
MRPL58	0.32	3.81	0.0241615	0.774575
ATG16L2	-0.32	4.23	0.0142538	0.566268
EIF2AK3	0.32	4.09	0.0160239	0.60919
CFL1	-0.32	3.43	0.0522709	1
COMMD1	-0.32	3.58	0.0409946	1
MYADM	-0.32	7.84	8.81821e-06	0.00191575
ZNF329	0.32	4.24	0.0130446	0.533955
FHL3	-0.32	4.08	0.0188032	0.664346
ACTG1	-0.32	11.64	4.94285e-06	0.00120222
INTS5	0.32	4.32	0.0100032	0.453726
ANXA6	-0.32	8.88	6.09516e-06	0.00144073	Matrisome-associated	ECM-affiliated Proteins	annexin A6	A6NN80:E5RFF0:E5RI05:E5RIU8:E5RJF5:E5RJR0:E5RK63:E5RK69:E7EMC6:H0YC77:P08133
ZNF667	0.32	4.18	0.0149294	0.584381
SOWAHC	0.32	5.93	0.000185027	0.0236138
CHIC1	0.32	4.43	0.00793825	0.390113
ZNF814	0.32	3.52	0.0430875	1
ZNF469	0.32	3.77	0.0294503	0.860686
APCDD1L-DT	0.32	3.7	0.0294495	0.860686
SCARF2	-0.32	8.22	5.22748e-06	0.00126686
PTCHD4	-0.32	5.82	0.000334506	0.0383198
LRP4-AS1	-0.32	4.46	0.00771725	0.38318
LINC01411	-0.32	3.89	0.0218795	0.729196
AL391121.1	0.32	3.87	0.0252949	0.794268
NIPBL-DT	0.32	3.69	0.0321698	0.893487
SPATA20	-0.31	6.17	0.000184846	0.0236138
ANGEL1	0.31	3.75	0.0345938	0.923427
NUP160	0.31	6.37	0.000134096	0.0180037
ZZZ3	0.31	6.37	0.000124053	0.017049
JADE2	0.31	6.37	0.000134428	0.0180123
KITLG	0.31	7.13	3.41164e-05	0.00601111	Matrisome-associated	Secreted Factors	KIT ligand	P21583:S4R384:S4R442
EPN2	0.31	4.73	0.00604248	0.325025
TFRC	0.31	6.53	9.9873e-05	0.0143271
NOTCH3	0.31	6.51	0.000121942	0.016809
SLC25A43	-0.31	5.46	0.00128808	0.107107
MCCC1	-0.31	4.18	0.0176552	0.638474
RGS17	0.31	3.54	0.0434603	1
CREM	0.31	3.93	0.0235717	0.762922
NRP1	0.31	9.14	9.54137e-06	0.00203985
MCM5	-0.31	5.14	0.0026146	0.18076
WDR13	-0.31	5.55	0.00118948	0.102241
ARMCX3	-0.31	7.57	2.39703e-05	0.00453275
HCFC1R1	-0.31	6.3	0.000177488	0.022913
NDRG1	0.31	7.38	2.91258e-05	0.00535675
CCDC47	0.31	6	0.000326893	0.0375759
GHR	0.31	3.47	0.0498341	1
PYROXD2	-0.31	3.79	0.0335162	0.91203
ZRANB3	-0.31	3.54	0.047867	1
SMUG1	0.31	3.5	0.0473316	1
PEX1	0.31	3.46	0.0527572	1
APOL2	-0.31	4.83	0.00466369	0.269891
MAP3K10	-0.31	3.79	0.0334791	0.91203
MYH10	-0.31	5.72	0.000686939	0.068414
TCEAL4	-0.31	7.29	3.24962e-05	0.00582451
ARNTL	0.31	5.49	0.000993454	0.0897585
ANO3	-0.31	3.55	0.0441443	1
CTSL	0.31	8.62	1.28483e-05	0.00262959	Matrisome-associated	ECM Regulators	cathepsin L1	P07711:Q5T8F0
DNAJC1	-0.31	5.08	0.00308483	0.205645
FBN2	-0.31	5.34	0.00185503	0.141189	Core matrisome	ECM Glycoproteins	fibrillin 2	D6REJ2:D6RJI3:E9PHW4:P35556
MRPL9	0.31	4.56	0.00756084	0.378074
NCAPG2	-0.31	4.84	0.00531695	0.296451
PLIN2	0.31	8.17	1.45026e-05	0.0029236
CEP78	-0.31	4.54	0.00847016	0.406144
POLR3A	0.31	5.7	0.000614029	0.062931
MBNL1	0.31	5.36	0.00141543	0.115597
NSMCE2	-0.31	4.71	0.00740994	0.372885
RAVER1	0.31	3.82	0.0333089	0.909692
IGSF8	0.31	4.29	0.0149642	0.584576
JCAD	-0.31	7.34	3.24821e-05	0.00582451
FAM111A	-0.31	5.38	0.00166906	0.130436
ZNF283	0.31	3.56	0.0426396	1
FTH1	0.31	10.66	1.155e-05	0.00240793
CAVIN2	0.31	3.38	0.0535109	1
VAMP5	-0.31	5	0.00381308	0.235053
TNFRSF10D	0.31	7.06	2.94187e-05	0.00539585
CLVS1	-0.31	5.02	0.00305587	0.204731
ZNF746	0.31	4.41	0.0118701	0.504954
CBX6	0.31	7.45	1.69866e-05	0.00332453
ADAMTSL5	-0.31	4.37	0.0116035	0.498937	Matrisome-associated	ECM Regulators	ADAMTS-like 5	K7EJ85:K7ELN4:K7ELV0:Q0VD77:Q6ZMM2:X6R4H8
ZBTB6	0.31	4.3	0.0136885	0.553228
ARL4C	-0.31	7.21	2.43139e-05	0.00458482
SLC35E2B	0.31	5.66	0.000756481	0.072305
S100A4	-0.31	9.53	9.03507e-06	0.00195024	Matrisome-associated	Secreted Factors	S100 calcium binding protein A4	P26447
TLE1	-0.31	5.82	0.000468544	0.0504162
MT-ND3	-0.31	10.08	9.69044e-06	0.00205861
SLC48A1	0.31	5.23	0.00217087	0.157672
VPS16	0.31	3.59	0.0423737	1
AC005261.1	-0.31	4.88	0.00449235	0.263539
AL391422.4	-0.31	4.6	0.00932809	0.433352
VCL	-0.3	8.95	2.2115e-05	0.00424167
AKR7A2	-0.3	5.34	0.00252129	0.17565
BCL3	-0.3	3.64	0.0471374	1
OXCT1	-0.3	5.91	0.000649316	0.0658438
COL16A1	-0.3	8.48	1.59033e-05	0.00316791	Core matrisome	Collagens	collagen, type XVI, alpha 1	A6NCT7:A6NDR9:H7BY97:H7BZL8:H7C3F0:Q07092
RNF24	0.3	6.3	0.00025026	0.0303249
SNTA1	-0.3	5.73	0.000806278	0.0759891
MYL12A	-0.3	7.73	2.99539e-05	0.00546414
CRISPLD2	-0.3	5.83	0.000709397	0.0699292	Core matrisome	ECM Glycoproteins	cysteine-rich secretory protein LCCL domain containing 2	H3BS62:H3BSZ9:H3BTI0:H3BTP0:J3QKP2:Q9H0B8
SLC7A5	-0.3	5.06	0.00438791	0.258368
SQLE	-0.3	5.97	0.000474485	0.0509635
KAZALD1	-0.3	4.74	0.00913967	0.428176	Matrisome-associated	ECM Regulators	Kazal-type serine peptidase inhibitor domain 1	Q96I82
SOD2	-0.3	8.37	1.69306e-05	0.00332326
IL1R1	0.3	5.34	0.00248902	0.174778
RPA2	0.3	4.84	0.00653053	0.343032
GLE1	0.3	4.03	0.0256593	0.799852
USP45	0.3	3.84	0.0336735	0.912568
SEPTIN6	-0.3	3.65	0.0497623	1
GRIA3	-0.3	6.79	8.69661e-05	0.0129508
DSTN	-0.3	9.22	1.688e-05	0.00332326
UBR4	0.3	7.56	3.57712e-05	0.00628618
FST	-0.3	7.88	2.37906e-05	0.00451147	Matrisome-associated	Secreted Factors	follistatin	H0YA75:H0YAF9:P19883
DOCK10	0.3	5.21	0.00315788	0.20865
SQOR	0.3	4.56	0.011675	0.500155
LOXL4	0.3	4.88	0.00553685	0.305665	Matrisome-associated	ECM Regulators	lysyl oxidase-like 4	Q96JB6
GLIPR1	-0.3	6.05	0.000414188	0.0455065
FURIN	0.3	6.99	8.9205e-05	0.0131902
CLTC	0.3	7.57	4.08625e-05	0.0070156
TIMM29	0.3	3.96	0.0301867	0.870733
DTL	-0.3	4.26	0.0185616	0.658459
CNIH3	0.3	6.23	0.00023653	0.0288695
PHLDB2	0.3	4.89	0.00530032	0.295769
MFHAS1	-0.3	5.1	0.00396253	0.240593
FBXO25	0.3	4.83	0.00587061	0.319943
GFRA1	0.3	4.82	0.00577712	0.316586
SYNJ1	0.3	4.64	0.0102355	0.461769
PEA15	-0.3	9.22	1.77567e-05	0.00345509
PMVK	-0.3	4.65	0.0102737	0.462867
LRRC2	-0.3	5.67	0.00107119	0.0956067
ZCCHC4	0.3	4.03	0.0272291	0.828599
MTM1	0.3	4.12	0.0244455	0.779399
MIR31HG	0.3	4.15	0.0230293	0.75156
GXYLT2	0.3	4.01	0.0291011	0.857707
MSRB3	-0.3	7.04	7.68215e-05	0.011774
TYMS	-0.3	4.37	0.0166681	0.620594
LDLRAD3	0.3	3.94	0.0312684	0.881953
PCBP1-AS1	0.3	3.94	0.0311386	0.881629
ZNF320	0.3	4.78	0.00641308	0.339301
SDHAP3	-0.3	3.97	0.028982	0.855943
BACE1	-0.3	7.72	3.26235e-05	0.00582451
INSIG1	-0.3	7.33	5.43398e-05	0.00878995
PTMA	-0.3	9.59	1.27465e-05	0.00261673
PCDH18	-0.3	9.2	2.25415e-05	0.00431114
RFX8	0.3	5.55	0.00147642	0.118697
ERO1A	0.3	6.28	0.00028112	0.0334603
MT-ATP6	-0.3	12.01	2.1469e-05	0.00414186
ATP10A	-0.3	6.12	0.000427826	0.0465478
LBH	-0.3	7.35	3.80761e-05	0.00662189
LINC00205	-0.3	4.04	0.0278556	0.837921
Z74021.1	-0.3	3.86	0.0366267	0.951625
CRNDE	-0.3	4.76	0.00829123	0.400935
AL021920.2	0.3	5.25	0.00308356	0.205645
RHBDD2	0.29	5.91	0.00100909	0.0909264
ZFP64	0.29	3.99	0.036882	0.953731
PLPP1	-0.29	5.17	0.00484336	0.278369
NCBP3	-0.29	5.7	0.00128037	0.106955
PTPN4	0.29	4.54	0.0142036	0.565251
GGA1	0.29	4.99	0.00599099	0.3234
PNN	-0.29	6.17	0.000590543	0.0611777
PROCR	0.29	4.82	0.00812726	0.39535
MAP1LC3A	-0.29	4.76	0.0105498	0.469012
FAH	0.29	6.25	0.000386606	0.0431828
TMEM87A	0.29	5.58	0.00212399	0.155829
LHPP	-0.29	4	0.0367468	0.952371
JHY	-0.29	4.06	0.0291567	0.857707
ZNF346	0.29	4.19	0.0249884	0.789398
ACAP2	0.29	6.52	0.000301065	0.0353657
IFT57	-0.29	6	0.000758033	0.072305
CNN3	-0.29	7.52	7.7711e-05	0.0118832
PLPPR4	-0.29	4.02	0.031817	0.888469
MTFR1L	0.29	4.04	0.0335657	0.912252
KMT2A	0.29	5.04	0.0057352	0.314803
RBM25	-0.29	7.03	0.000124646	0.017049
OPTN	-0.29	7.78	4.8642e-05	0.00814059
MT2A	0.29	6.15	0.000490063	0.0523019
ARHGAP32	0.29	5.37	0.00295772	0.200355
NT5E	0.29	9.75	3.13265e-05	0.00568365
CKAP2	-0.29	5.47	0.00208905	0.154081
PSMB7	-0.29	7.7	7.02635e-05	0.0109185
SMAD6	0.29	6.93	0.000124366	0.017049
G3BP2	0.29	7.55	6.02103e-05	0.00955536
WDFY2	0.29	3.62	0.0512212	1
SMYD2	-0.29	4.5	0.0166028	0.620228
SLC25A26	-0.29	3.9	0.0428742	1
SKP2	-0.29	4.04	0.0348473	0.927
[truncated: 1,159 more rows]

## Sheet: SenCells_17days_15Mm vs 0mM
Gene Symbol	edgeR_logFC	edgeR_logCPM	QLF_pvalue	QLF_FDR	Division	Category	Gene Name	UniProt_IDs
AC245060.5	5.15	-1.98	0.00214004	1
TERB1	5.01	-2.05	0.00396355	1
WDR5-DT	5.01	-2.05	0.00336177	1
AL035694.1	4.87	-2.11	0.00450222	1
TVP23C-CDRT4	-4.74	-2.04	0.00955762	1
FRMD6-AS2	-4.73	-1.99	0.00879022	1
TPBGL	4.71	-2.19	0.00593683	1
XIAPP1	4.71	-2.19	0.00566163	1
AC011416.3	-4.63	-2.05	0.0110008	1
HRH4	-4.54	-2.11	0.013692	1
GCSAM	-4.54	-2.11	0.013692	1
SETP22	-4.54	-2.16	0.0129084	1
CD177P1	4.53	-2.26	0.0104094	1
CYP4A22-AS1	4.53	-2.26	0.0126393	1
PWWP3B	4.52	-2.27	0.0124799	1
LCE2A	4.52	-2.27	0.0124799	1
LEFTY1	4.52	-2.27	0.0125273	1	Matrisome-associated	Secreted Factors	left-right determination factor 1	O75610
AC021231.2	4.52	-2.27	0.0108412	1
LINC01979	4.52	-2.27	0.00952059	1
AC069224.1	4.51	-2.27	0.0108566	1
LINC02332	-4.45	-2.34	0.0460965	1
AC069528.2	-4.45	-2.34	0.0460965	1
LINC01563	-4.44	-2.34	0.0248513	1
AL163051.1	-4.42	-2.28	0.0191169	1
AC092807.2	-4.42	-2.34	0.026897	1
AL391832.4	-4.42	-2.07	0.0172192	1
AC068389.1	-4.41	-2.22	0.0167596	1
AC025034.1	-4.41	-2.34	0.0408456	1
AC106886.5	-4.41	-2.22	0.0167596	1
FAM71F1	4.31	-2.35	0.0123982	1
MACC1	4.31	-2.35	0.0151445	1
TMEM273	4.31	-2.35	0.0129071	1
AC005082.1	4.31	-2.35	0.01542	1
AC073050.1	4.31	-2.35	0.0123982	1
AC090159.1	4.31	-2.35	0.012879	1
LINC02356	4.31	-2.35	0.0123982	1
AC104574.2	4.31	-2.35	0.0151236	1
AL512274.1	4.31	-2.35	0.0151236	1
AC104984.4	4.31	-2.35	0.0151236	1
AC092119.3	4.31	-2.35	0.01542	1
CYTH4	4.3	-2.35	0.0155071	1
EDN3	-4.3	-2.13	0.0209639	1
SPATA9	4.3	-2.35	0.0155071	1
XKRX	4.3	-2.35	0.0167434	1
RPL7AP7	4.3	-2.35	0.0262047	1
HSPA7	4.3	-2.35	0.0167575	1
AL355922.2	4.3	-2.35	0.0262047	1
AC110795.1	-4.3	-2.13	0.0209639	1
NME9	-4.29	-2.18	0.0200751	1
RNU6-30P	-4.28	-2.23	0.0219233	1
PINCR	-4.28	-2.29	0.0221579	1
AC110992.1	-4.28	-2.35	0.0272548	1
AL009177.1	-4.28	-2.29	0.0221348	1
AP000781.1	-4.26	-2.35	0.0330524	1
AL365475.1	-4.18	-2.19	0.0258502	1
SORCS1	-4.15	-2.25	0.0253887	1
AL035670.1	-4.15	-2.25	0.0253887	1
LINC01424	4.14	-1.53	0.000563977	1
RTP3	-4.13	-2.3	0.0284193	1
ERVV-2	-4.13	-2.36	0.0341705	1
AC005162.2	-4.13	-2.3	0.0284193	1
AC110048.2	-4.13	-2.36	0.0341705	1
CNKSR1	-4.12	-2.37	0.0300707	1
LINC01229	-4.12	-2.37	0.0300707	1
LHFPL4	-4.11	-2.43	0.0393343	1
AL133371.3	-4.11	-2.43	0.0393343	1
CMTM2	-4.1	-2.43	0.0391686	1
AC009220.1	-4.1	-2.43	0.0381036	1
AC015908.7	-4.1	-2.43	0.0381036	1
AQP8	4.07	-2.43	0.0241273	1
CALCB	4.07	-2.43	0.0241273	1
AL589993.1	4.07	-2.43	0.0329575	1
AC079906.1	4.07	-2.43	0.0329575	1
DOCK8	4.06	-2.43	0.0199088	1
TRPM6	4.06	-2.43	0.0199432	1
AWAT2	4.06	-2.43	0.0242756	1
LINC00337	4.06	-2.43	0.024275	1
AL358944.1	4.06	-2.43	0.0199432	1
AC005726.1	4.06	-2.43	0.0327166	1
AC134682.1	4.06	-2.43	0.0327166	1
ZNF30-AS1	4.06	-2.43	0.0206662	1
AC073534.2	4.06	-2.43	0.0206482	1
AL158064.1	4.06	-2.43	0.0206482	1
ESRP2	4.05	-2.43	0.0243089	1
AL713899.1	4.05	-2.43	0.0243089	1
AC016598.2	4.05	-2.43	0.023119	1
AC010519.1	4.05	-2.43	0.023119	1
AC087683.1	-4.03	-2.26	0.0322101	1
AC130814.1	-4.03	-2.26	0.0322101	1
SLC8A2	-4	-2.31	0.0326661	1
MIR497HG	-4	-2.31	0.0326081	1
AC138649.2	-4	-2.31	0.0326661	1
AL139246.2	-3.97	-2.38	0.0343382	1
RTN4R	-3.94	-2.44	0.0422411	1
LCE1C	-3.94	-2.44	0.0476144	1
AL591501.1	-3.94	-2.44	0.0476144	1
AL391497.1	-3.94	-2.44	0.0476144	1
LINC01933	-3.93	-2.44	0.0422223	1
SOX18	-3.87	-2.32	0.0407519	1
MUC19	-3.87	-2.32	0.0407519	1	Matrisome-associated	ECM-affiliated Proteins	mucin 19, oligomeric	C9JCE7:H0YH61:H7BZA9:Q7Z5P9:V9GY53
AC012363.1	-3.87	-2.32	0.0407519	1
RASGRF2-AS1	-3.87	-2.32	0.0407519	1
AC103810.1	-3.87	-2.32	0.0407519	1
Z95331.1	-3.87	-2.32	0.0407519	1
AC115284.4	-3.87	-2.32	0.0407519	1
ARHGAP19-SLIT1	-3.83	-2.39	0.0429241	1
LINC01405	-3.82	-2.39	0.042854	1
C1QL4	-3.82	-2.39	0.042854	1	Matrisome-associated	ECM-affiliated Proteins	complement component 1, q subcomponent-like 4	Q86Z23
AC009403.1	-3.82	-2.39	0.042854	1
LINC01825	-3.82	-2.39	0.042854	1
AL445423.3	-3.82	-2.39	0.042854	1
KCNT1	-3.77	-2.45	0.0473687	1
NRK	3.77	-2.52	0.03718	1
CCDC83	3.77	-2.52	0.0450132	1
TMEM51-AS1	3.77	-2.52	0.03718	1
TRIM10	3.77	-2.52	0.0450132	1
RNU6-925P	3.77	-2.52	0.03718	1
LINC02528	3.77	-2.52	0.03718	1
KHDRBS2-OT1	3.77	-2.52	0.0450132	1
NCMAP-DT	3.77	-2.52	0.0450132	1
PACERR	3.77	-2.52	0.0371962	1
AL391069.2	3.77	-2.52	0.0450132	1
AC084876.2	-3.77	-2.45	0.0473687	1
AC092153.1	3.77	-2.52	0.03718	1
PGR	3.76	-2.52	0.0373264	1
MMP9	3.76	-2.52	0.0372783	1	Matrisome-associated	ECM Regulators	matrix metallopeptidase 9 (gelatinase B, 92kDa gelatinase, 92kDa type IV collagenase)	P14780
SRMS	3.76	-2.52	0.0372783	1
GNRH2	3.76	-2.52	0.0362154	1
CATSPERB	3.76	-2.52	0.0448587	1
ZNF547	3.76	-2.52	0.0373431	1
KCNJ9	3.76	-2.52	0.0362154	1
GUCY1A1	3.76	-2.52	0.0372783	1
AL357033.1	3.76	-2.52	0.0448587	1
CTRB2	3.76	-2.52	0.0328613	1
LRRN2	3.76	-2.52	0.0328073	1
GP5	3.76	-2.52	0.0328479	1
CALHM6	3.76	-2.52	0.0448587	1
LINC02346	3.76	-2.52	0.0448587	1
LINC01020	3.76	-2.52	0.0448587	1
AL353604.1	3.76	-2.52	0.0372783	1
AC107079.1	3.76	-2.52	0.0361844	1
AL136981.1	3.76	-2.52	0.0372783	1
ATP5MC2P4	3.76	-2.52	0.0328613	1
AC099535.1	3.76	-2.52	0.0448587	1
LINC00326	3.76	-2.52	0.0328073	1
GMCL2	3.76	-2.52	0.0361844	1
LIFR-AS1	3.76	-2.52	0.0373264	1
AC129102.1	3.76	-2.52	0.0448587	1
AC005840.3	3.76	-2.52	0.0328613	1
AL590787.1	3.76	-2.52	0.0362154	1
LINC01897	3.76	-2.52	0.0328479	1
AL137798.1	3.76	-2.52	0.0373431	1
AP003392.4	3.76	-2.52	0.0328073	1
AL133227.1	3.76	-2.52	0.0448587	1
AL391095.3	3.76	-2.52	0.0373431	1
AL662791.2	3.76	-2.52	0.0448587	1
AP003068.4	3.76	-2.52	0.0328613	1
AC004925.1	3.76	-2.52	0.0448587	1
AC092653.2	3.76	-2.52	0.0361844	1
AL133259.1	3.76	-2.52	0.0328613	1
AC010624.5	3.76	-2.52	0.0361844	1
AC093599.2	3.76	-2.52	0.0328073	1
EPDR1	3.75	-2.52	0.037375	1
HAMP	3.75	-2.52	0.036309	1
CTRB1	3.75	-2.52	0.0448654	1
GKN1	3.75	-2.52	0.036309	1
AL445490.1	3.75	-2.52	0.036309	1
LINC00456	3.75	-2.52	0.037375	1
AC023669.2	3.75	-2.52	0.037375	1
AL354989.2	3.75	-2.52	0.036309	1
GUSBP4	3.75	-2.52	0.0448654	1
AC100803.2	3.75	-2.52	0.037375	1
AC025627.3	3.75	-2.52	0.0448654	1
AP005203.1	3.75	-2.52	0.037375	1
FAM223B	3.75	-2.52	0.036309	1
FAM223A	3.75	-2.52	0.036309	1
AL513303.1	-3.53	-1.44	0.00300938	1
SELENOKP3	3.47	-1.92	0.00869665	1
AC092809.4	3.45	-1.92	0.0155716	1
AC008687.6	3.45	-1.92	0.0133796	1
CDH26	3.33	-1.38	0.0172312	1
C10orf82	3.32	-1.99	0.0140292	1
AL713998.4	-3.31	-1.74	0.0101093	1
LINC00652	-3.26	-1.67	0.00907119	1
RBM20	3.18	-2.05	0.0211168	1
AP006545.3	3.18	-2.05	0.0195328	1
AC010327.8	3.18	-2.05	0.0211659	1
AC124852.1	3.17	-2.05	0.0273457	1
KCTD14	-3.1	-1.69	0.0136081	1
LINC01788	-3.1	-1.69	0.0154226	1
AC002310.2	3.03	-2.12	0.0332622	1
IVL	3.02	-1.63	0.00678186	1
HTATSF1P2	3.02	-2.12	0.0288046	1
MYO3A	-3.01	-1.9	0.025381	1
DUSP5P1	3.01	-2.12	0.0296869	1
LINC01447	-2.98	-1.86	0.0241908	1
TARID	2.96	-1.75	0.00988921	1
PIK3AP1	-2.95	-1.95	0.0391701	1
AL390866.1	-2.92	-1.49	0.00988817	1
AL022393.1	-2.88	-1.87	0.0291171	1
DRC1	2.85	-2.2	0.0483912	1
JSRP1	2.84	-2.11	0.0455052	1
NMUR1	-2.84	-1.47	0.00845732	1
EMBP1	-2.84	-1.35	0.0052889	1
AC003005.2	2.84	-2.11	0.0428706	1
AL353704.2	2.84	-2.2	0.0424494	1
IRAG1-AS1	2.83	-2.11	0.0467972	1
RNA5SP18	2.83	-2.2	0.0489413	1
HLA-U	2.83	-2.2	0.0451414	1
AC139453.2	2.83	-2.2	0.0427642	1
AC009088.1	2.83	-2.2	0.0428312	1
AC044849.1	2.83	-1.74	0.0189153	1
CLDN6	2.74	-1.87	0.0216565	1
SLC8A3	-2.73	-2.02	0.0505008	1
CACTIN-AS1	-2.73	-1.55	0.016327	1
AC009154.1	-2.71	-1.97	0.0473208	1
SHISAL2A	-2.7	-1.97	0.0477503	1
SLITRK6	-2.66	-1.43	0.0148335	1
AC016907.2	2.63	-2.27	0.0631463	1
FGF17	2.62	-2.27	0.0617892	1	Matrisome-associated	Secreted Factors	fibroblast growth factor 17	O60258
AC067945.2	2.62	-2.27	0.0617892	1
LINC02814	2.62	-2.27	0.0657823	1
NOCT	2.61	-1.93	0.0348578	1
RYR3	-2.54	-1.76	0.0353585	1
OAZ3	2.49	-1.7	0.0189095	1
LINC02236	2.46	-1.99	0.0477093	1
SLFNL1-AS1	2.46	-1.99	0.0491094	1
GALNTL6	2.45	-1.99	0.0457677	1
SLC5A12	-2.44	-1.38	0.0128097	1
AC090004.1	2.44	-1.92	0.0437665	1
CP	-2.42	-1.56	0.0277992	1
ESPNL	2.38	-1.05	0.00218107	1
TMEM18-DT	2.38	-1.76	0.0336716	1
AP000781.2	2.38	-1.76	0.0303359	1
AC009107.2	2.38	-1.76	0.027327	1
AP005432.2	2.36	-1.69	0.0264673	1
SOST	-2.34	0.66	1.52821e-06	0.0341962
LINC01285	-2.33	-1.74	0.0401281	1
LINC02422	-2.33	-1.45	0.0269227	1
PRRG4	-2.31	-1.67	0.0413061	1
FOXCUT	-2.28	-1.37	0.0170632	1
AC093675.1	-2.28	-1.46	0.0220871	1
CYP4Z1	-2.24	-1.75	0.0530897	1
UNC5CL	2.23	-1.68	0.034772	1
PLD4	-2.23	-1.71	0.0466012	1
MKRN2OS	-2.23	-1.5	0.0279388	1
THBS4-AS1	-2.22	-0.24	0.000174234	0.650991
APOBEC3H	2.2	-1.49	0.0208525	1
LINC01589	-2.16	-1.42	0.0280071	1
TMEM92-AS1	2.16	-1.3	0.0123481	1
DCST2	2.14	-1.1	0.00595888	1
STARD4-AS1	-2.13	-1	0.00783585	1
AC007271.1	2.13	-1.88	0.060752	1
MMP27	2.12	-1.6	0.0359096	1	Matrisome-associated	ECM Regulators	matrix metallopeptidase 27	Q9H306
LGR4-AS1	2.12	-1.81	0.0546716	1
JAZF1-AS1	-2.1	-1.09	0.0114399	1
VMO1	2.09	-1	0.00608184	1
PCDH17	2.03	-1.4	0.025793	1
CX3CR1	-2.02	-1.17	0.0184406	1
AC025062.1	2.02	-1.65	0.042085	1
MRAP	1.99	-1.94	0.0838261	1
GPR176-DT	1.99	-1.94	0.083337	1
ANKRD7	-1.97	-0.75	0.00398157	1
AC005008.2	-1.97	-1.47	0.0470564	1
AC005597.1	-1.97	-1.63	0.0596327	1
AC005906.3	1.96	-1.56	0.0404966	1
CDA	1.94	-0.98	0.00724744	1
METTL21EP	-1.94	-1.57	0.0522109	1
CFAP52	-1.93	-1.47	0.0489804	1
ADH1B	1.92	-0.36	0.0015531	1
SUGT1-DT	1.91	-1.38	0.0280493	1
EMID1	-1.9	-0.7	0.00433668	1	Core matrisome	ECM Glycoproteins	EMI domain containing 1	B0QYK2:B0QYK3:B0QYK4:B0QYK5:F8WDX7:H0Y6W4:Q96A84
IBSP	-1.89	0.33	7.51186e-05	0.49446	Core matrisome	ECM Glycoproteins	integrin-binding sialoprotein	P21815
TEX14	1.89	-1.32	0.0268634	1
STXBP6	1.88	-0.72	0.00368536	1
RAB39B	1.87	-1.61	0.0538684	1
PRKCQ	1.86	-1.19	0.0197169	1
EGF	-1.86	-0.8	0.00889309	1	Matrisome-associated	Secreted Factors	epidermal growth factor (beta-urogastrone)	P01133
KCNT2	-1.86	-1.18	0.0263701	1
CCRL2	1.83	-1.04	0.0132016	1
AC007036.5	1.83	-2	0.118052	1
AL645939.5	1.81	-0.96	0.0107197	1
AC011029.1	-1.81	-1.02	0.0205525	1
TTLL1-AS1	-1.8	-1.16	0.0282666	1
HNRNPABP1	1.79	-1.82	0.0934481	1
AC018730.1	1.79	-1.82	0.092659	1
RAP2C-AS1	1.78	-1.18	0.023345	1
TPMTP1	1.78	-1.82	0.0947978	1
AC005618.4	1.78	-1.82	0.0949631	1
AC103923.1	1.77	-1.03	0.0169187	1
AP002414.4	1.77	-1.6	0.0643749	1
MANSC4	1.75	-1.67	0.0788981	1
PRRT4	1.75	-1.6	0.0687677	1
AL139351.3	1.74	-0.85	0.00953715	1
AC061975.4	1.73	-1.39	0.0483206	1
NPNT	-1.72	-0.16	0.00174496	1	Core matrisome	ECM Glycoproteins	nephronectin	D6RE63:D6RH31:H0Y8M1:H0YA60:H0YAK9:Q6UXI9
TOB2P1	1.72	-1.27	0.0348466	1
GRK1	1.72	-1.29	0.0331906	1
IL16	1.71	-0.65	0.00797249	1	Matrisome-associated	Secreted Factors	interleukin 16 (lymphocyte chemoattractant factor)	H0YKB7:H0YLB1:H0YLH9:H0YLL1:H3BN12:H3BT15:H3BVH5:Q14005
ZNF571-AS1	-1.7	-1.23	0.0403444	1
SMPD3	1.69	-1.03	0.0238569	1
AC084026.2	1.69	-1.19	0.0481841	1
GCNT3	1.68	-0.31	0.00264732	1
KRT15	1.67	-0.34	0.00352566	1
CMTM8	1.65	-1.88	0.131169	1
IRAIN	-1.65	-0.89	0.0231006	1
ZNF488	1.65	-1.88	0.130242	1
CHD5	1.64	-1.16	0.0383887	1
SPARCL1	-1.64	1.34	5.40584e-06	0.0725788	Core matrisome	ECM Glycoproteins	SPARC-like 1 (hevin)	B4E2Z0:C9JJR8:D6RA29:E7EU82:E9PC64:F5H1Y9:F5H331:F5H4Y3:Q14515
GOLGA2P5	1.64	-1.05	0.0248879	1
AC009812.4	-1.59	-0.64	0.0133298	1
AL163540.2	1.56	-1.36	0.0710922	1
TMEM246-AS1	-1.55	-0.01	0.00249667	1
TOLLIP-AS1	1.55	0.26	0.000776081	1
AC123912.1	-1.55	-1.06	0.0389459	1
LINC02542	1.54	-1.56	0.092949	1
LINC02674	1.54	-1.56	0.0971329	1
AP000662.1	1.54	-1.56	0.0956357	1
AC127496.1	1.53	-1.62	0.107809	1
AC097532.3	1.53	-1.62	0.105157	1
LURAP1L-AS1	-1.52	-1.2	0.0524689	1
ADRA1A	-1.51	0.92	9.80562e-05	0.49565
KPRP	1.49	0.15	0.00380966	1
COMETT	1.49	-0.52	0.0123672	1
AC091212.1	1.49	-0.32	0.00774929	1
TTR	-1.48	0.53	0.000574159	1
AC051619.4	1.47	-0.75	0.0205241	1
NUP210	1.46	-1.47	0.0960217	1
LINC00211	1.46	-0.59	0.0142652	1
ISY1	1.45	-1.53	0.107815	1
AC012615.1	1.45	-1.53	0.112126	1
LAPTM5	1.44	-0.61	0.0174665	1
AC010395.1	-1.43	-0.61	0.0241336	1
AGTR1	-1.42	-0.2	0.00664605	1
ZSCAN30	-1.42	-0.65	0.0254957	1
AL807752.6	1.42	-1.67	0.14531	1
AC079772.1	1.42	-1.67	0.141478	1
THSD7B	1.41	0.05	0.00256796	1
AL513318.1	1.41	-1.27	0.0726676	1
PDGFB	1.4	-1.39	0.0985506	1	Matrisome-associated	Secreted Factors	platelet-derived growth factor beta polypeptide (simian sarcoma viral (v-sis) oncogene homolog)	A9UJN9:A9UJP0:P01127
AL138828.1	1.39	-1.45	0.11281	1
LIPG	-1.38	-0.81	0.0338683	1
APOL4	-1.37	-0.86	0.0401697	1
SORL1	1.36	-0.49	0.016282	1
NYAP2	-1.35	-0.48	0.0328317	1
PHOSPHO1	-1.35	-0.03	0.00766786	1
RGS5	-1.33	5.27	1.52856e-10	1.02612e-05
LINC00877	1.33	-0.56	0.0287467	1
CRAMP1	-1.32	-0.15	0.0468639	1
PPP1R9A	-1.32	-0.54	0.0237584	1
HDAC2-AS2	-1.32	-0.68	0.0443225	1
AL109615.4	1.32	-0.48	0.0184277	1
DHRS13	1.31	-0.71	0.0407755	1
AL391095.1	-1.31	-0.76	0.0475271	1
LINC01115	1.31	-0.89	0.0447506	1
SLC2A4	1.3	-0.79	0.0488508	1
WDR93	1.28	-1.24	0.095111	1
AL512791.2	1.28	-1.11	0.0847551	1
GPC3	-1.27	0.38	0.00495998	1	Matrisome-associated	ECM-affiliated Proteins	glypican 3	H0Y3U6:P51654
ZGLP1	1.27	-0.83	0.048804	1
DIRC3	1.26	0.17	0.0048405	1
AC008575.1	-1.26	-0.81	0.0544902	1
OS9	1.25	-1.12	0.0881813	1
ZNF460-AS1	1.25	-0.78	0.0491945	1
AC097528.1	1.25	-0.88	0.0546883	1
CELSR1	1.24	-0.32	0.0230987	1
LINC01715	1.24	-0.61	0.0350727	1
AC092053.5	-1.24	-0.3	0.0230911	1
CRACR2A	1.23	0.33	0.00428862	1
FAM160A1	1.23	-1.22	0.113463	1
THBS4	-1.22	1.3	0.000764164	1	Core matrisome	ECM Glycoproteins	thrombospondin 4	E7ES19:P35443
ZC2HC1C	1.22	-0.36	0.0237452	1
NMRAL2P	1.22	-0.61	0.0401161	1
MYOZ1	-1.22	1.71	0.000110191	0.49565
AC068896.1	1.22	-0.76	0.0534432	1
AC008494.3	1.22	-1.01	0.0742368	1
MYOM3	-1.21	-0.52	0.0369919	1
ACAN	-1.21	6.96	0.0162432	1	Core matrisome	Proteoglycans	aggrecan	E7ENV9:E7EX88:H0YK70:H0YM81:H0YMF1:P16112:Q6PID9
AC097451.1	1.21	-1.06	0.0854432	1
AC051635.1	1.2	-0.31	0.0210756	1
LINC01679	1.18	-0.41	0.032884	1
ARRDC3-AS1	-1.17	-0.47	0.0448105	1
ETNPPL	1.16	-0.48	0.0383186	1
KRTAP1-5	1.16	-0.02	0.0329442	1
GRASLND	-1.16	-0.3	0.0273699	1
BX284613.2	1.16	-0.55	0.0397596	1
AL390879.1	-1.16	-0.04	0.0144604	1
RGS16	-1.15	1.68	0.000174554	0.650991
S100A5	-1.15	-0.69	0.068064	1	Matrisome-associated	Secreted Factors	S100 calcium binding protein A5	P33763:Q52LE7
AL627171.2	1.15	-0.44	0.0372345	1
ZBTB1	1.14	0.5	0.00698457	1
AL645728.1	1.14	-0.17	0.0209421	1
GTF2IRD1P1	1.14	-1.45	0.186332	1
BSN	1.13	-0.05	0.0151532	1
AL353743.1	-1.13	0.36	0.00689621	1
TMC4	1.13	-0.92	0.0916138	1
ADAM8	1.12	-0.04	0.0176272	1	Matrisome-associated	ECM Regulators	ADAM metallopeptidase domain 8	H0YKZ1:H0YMT6:P78325
MIR29B2CHG	1.12	-0.2	0.0297137	1
CHURC1-FNTB	1.11	-0.64	0.0645712	1
CCNE2	-1.11	1.38	0.00087533	1
LINC02018	-1.11	-0.59	0.0557223	1
TRABD2B	-1.1	-0.59	0.0574354	1
GJD2	-1.09	2.78	0.000113194	0.49565
LTC4S	-1.09	-0.46	0.0497493	1
AC092111.1	1.09	-0.04	0.0361334	1
PDGFD	-1.08	2.43	5.12982e-05	0.382627	Matrisome-associated	Secreted Factors	platelet derived growth factor D	H0YD37:Q9GZP0
KCNK15-AS1	1.08	-0.21	0.0299966	1
AL157935.2	1.08	-0.12	0.0349764	1
AC023509.3	1.08	0	0.0217065	1
NTRK3	-1.07	0.06	0.0216988	1
TNFRSF25	1.07	0.32	0.0164138	1
AP005230.1	-1.07	0.62	0.00608127	1
SMIM43	-1.06	1.18	0.00198074	1
LINC01725	-1.06	1.31	0.00152335	1
PLXDC2	-1.05	0.9	0.00367115	1	Matrisome-associated	ECM-affiliated Proteins	plexin domain containing 2	Q6UX71
PRSS35	-1.05	0.31	0.0130862	1
SLC16A14	-1.05	-0.3	0.0681542	1
COCH	-1.04	1.68	0.000940745	1	Core matrisome	ECM Glycoproteins	coagulation factor C homolog, cochlin (Limulus polyphemus)	E7EN67:G3V4C4:G3V5G6:G3V5V4:G3V5X3:H0YJJ0:H0YJW4:O43405:Q96IU6
WNT2	1.04	0.44	0.0123964	1	Matrisome-associated	Secreted Factors	wingless-type MMTV integration site family member 2	C9JUI2:F8WDR1:P09544
UNC13A	1.04	-0.08	0.0327357	1
SLC35G2	1.04	-0.16	0.0536152	1
ADGRG2	-1.04	-0.1	0.0440725	1
PTK6	-1.03	-0.31	0.0590512	1
CDCP1	1.02	0.62	0.00859463	1
ATF7IP2	-1.02	-0.12	0.0411558	1
DPF3	1.02	-0.2	0.0382407	1
SEC31B	1.01	1.47	0.0017783	1
MAP2K6	-1.01	1.62	0.00159489	1
GALNT12	1	-0.44	0.0912297	1
GSTT2B	1	1.2	0.00356131	1
JAG2	0.99	-0.09	0.0458612	1
PMEL	-0.99	0.83	0.014037	1
DIO2	-0.98	5.28	2.08659e-07	0.00700366
AC010896.1	-0.98	0.34	0.0216559	1
CFAP94	-0.97	-0.3	0.0612019	1
CYP11A1	0.97	-0.06	0.0399301	1
AC103718.1	0.97	-0.48	0.0800425	1
ABCB4	-0.96	3.78	5.0498e-06	0.0725788
ANO7	0.96	0.02	0.0428048	1
LGI4	0.95	-0.05	0.0393153	1	Core matrisome	ECM Glycoproteins	leucine-rich repeat LGI family, member 4	A8MVC2:K7ENQ0:Q8N135
TDRD9	-0.95	1.15	0.0044713	1
AL513165.1	-0.95	1.35	0.0039759	1
AC006978.2	-0.95	1.63	0.00250278	1
NETO2	-0.94	1.47	0.00331001	1
AC005225.2	0.94	0.31	0.0235311	1
ELMO3	0.93	-0.13	0.0500988	1
PRLR	-0.93	3.6	0.00233156	1
ZNF816-ZNF321P	0.93	0.14	0.038719	1
KIAA0040	-0.93	0.33	0.0241538	1
CHL1	-0.92	1.75	0.00202035	1
AC004980.1	0.92	0.58	0.0219377	1
NINJ2	-0.91	-0.01	0.0526763	1
DPT	-0.9	6.33	0.0328983	1	Core matrisome	ECM Glycoproteins	dermatopontin	Q07507
STC1	-0.89	8.42	5.07712e-05	0.382627
ZNHIT2	0.89	2.02	0.0365453	1
SLC25A25-AS1	0.89	0.28	0.033973	1
SGCG	-0.87	4.11	1.60279e-05	0.179325
DPY19L2P2	-0.87	1.14	0.0105035	1
ARHGAP33	0.86	1.18	0.0119442	1
RAP1GAP2	0.86	2.7	0.000621788	1
GRIK2	-0.86	3.21	0.000118135	0.49565
GPAT2	0.86	2.35	0.00107267	1
CTAGE4	0.86	-0.14	0.0740128	1
ZNF717	0.86	-0.56	0.134401	1
LDLRAD4	-0.85	2.26	0.00212805	1
NANOS3	0.85	0.06	0.056772	1
LINC00271	0.85	0.46	0.0465875	1
ZNF436-AS1	0.85	0.57	0.0284376	1
RPL32P3	0.85	-0.5	0.165311	1
STX1A	0.84	0.89	0.0205793	1
TMEM182	-0.84	0.2	0.0510743	1
AL603750.1	-0.84	0.41	0.0432312	1
MYOM2	-0.83	0.68	0.0312039	1
NR0B1	0.83	1.88	0.00631143	1
THAP7-AS1	0.83	0.34	0.0469959	1
LINC01141	0.83	0.7	0.0383335	1
PSPN	-0.82	1.59	0.0105931	1	Matrisome-associated	Secreted Factors	persephin	M0QYK2:O60542
MYPN	0.82	2.07	0.00460064	1
IL7R	0.82	2.84	0.000868714	1
CYP7B1	-0.82	0.78	0.0279125	1
PRXL2A	0.81	1.75	0.00710031	1
AJUBA	-0.81	0.44	0.0432451	1
EPSTI1	0.81	0.23	0.0558282	1
KMT5C	0.81	1.74	0.00773254	1
ISG20	-0.81	1.2	0.0135252	1
COL15A1	-0.81	1.17	0.0143328	1	Core matrisome	Collagens	collagen, type XV, alpha 1	P39059
PJVK	0.81	1.09	0.0193247	1
TCP1P1	0.81	-0.05	0.0805962	1
GTF2IP20	0.81	1.4	0.0102266	1
AL109976.1	0.81	0.09	0.0733196	1
SLC25A35	0.8	1.28	0.0125634	1
EPGN	0.8	1.48	0.01081	1	Matrisome-associated	Secreted Factors	epithelial mitogen homolog (mouse)	A0PK19:H3BM13:Q6UW88
RPL4P3	-0.8	0.35	0.0508429	1
MAPK10	-0.79	1.39	0.0212071	1
SRGN	0.79	0.74	0.038817	1	Core matrisome	Proteoglycans	serglycin	P10124
ZFP69	0.79	0.79	0.0295966	1
CHI3L2	0.78	0.75	0.0339253	1
FBXO2	0.78	0.82	0.0382004	1
GABBR2	0.78	1.44	0.0145992	1
SFRP2	-0.78	2.94	0.000806463	1	Matrisome-associated	Secreted Factors	secreted frizzled-related protein 2	Q96HF1
AC139530.2	-0.78	1.17	0.0298316	1
AC091978.1	0.78	0.56	0.0472244	1
ZNF200	0.77	0.75	0.0388796	1
ATP8B4	-0.77	0.99	0.0261374	1
ATRNL1	-0.77	1.04	0.027447	1
RND2	0.77	1.69	0.00974225	1
LINC00906	-0.77	0.64	0.0444278	1
CEP68	0.76	1.17	0.0256261	1
GPM6B	-0.76	1.35	0.0172745	1
FCRLB	0.76	1.21	0.021365	1
EMB	-0.76	1.05	0.0267005	1
DPY19L2	-0.76	0.77	0.038456	1
MT-TR	0.76	0.73	0.0454645	1
SPON1	0.76	0.85	0.0452094	1	Core matrisome	ECM Glycoproteins	spondin 1, extracellular matrix protein	Q9HCB6
GULP1	-0.75	4.41	0.00152126	1
FAM167A	0.75	0.83	0.0453695	1
TRIM63	-0.75	2	0.00767323	1
KCNQ3	0.75	2.25	0.00402996	1
P2RX6	0.74	1.04	0.0490393	1
THSD1	0.74	1.4	0.0171422	1
ESM1	0.74	1.48	0.0190309	1	Core matrisome	Proteoglycans	endothelial cell-specific molecule 1	M0R154:Q9NQ30
AC041005.1	-0.73	0.84	0.0443974	1
PURG	-0.72	1.35	0.02435	1
CR381653.1	0.72	1.56	0.0161533	1
AL512598.2	0.72	1.24	0.0259591	1
EDN1	-0.71	5.98	2.69526e-05	0.258476
MARK1	-0.71	2.4	0.0057988	1
CDCA7	-0.71	0.76	0.0511496	1
ODC1-DT	0.71	1.54	0.0204009	1
AC012560.1	-0.71	1.11	0.032347	1
ATP8A1	0.7	1.63	0.025295	1
P2RY1	-0.7	0.82	0.0468826	1
BST2	-0.69	1.79	0.0203274	1
CYP24A1	-0.68	1.57	0.0423483	1
ABCA7	0.68	0.83	0.0553047	1
DTNA	0.68	2.93	0.00341549	1
PABPC5	-0.68	1.4	0.0309067	1
NMB	0.68	2.64	0.00601791	1
AC098847.1	0.68	1.25	0.0380193	1
CICP14	0.68	1.09	0.0700177	1
LHX6	0.67	1.07	0.0431963	1
PDE1A	-0.67	1.47	0.0303502	1
ADCY8	0.67	2.27	0.010817	1
CSAG1	-0.67	2.08	0.0198936	1
ERICD	-0.67	1.22	0.0344536	1
FRMD4B	-0.66	1.13	0.0449338	1
DYSF	-0.66	1.02	0.0502245	1
ESCO2	-0.66	2.54	0.00694344	1
TMTC2	-0.66	4.63	0.00176412	1
KLHL25	-0.66	1.42	0.0321082	1
AP002748.4	0.66	1.13	0.0452764	1
SLC17A7	-0.65	3.03	0.0041994	1
TMOD1	-0.65	1.91	0.0185294	1
WNT10B	-0.65	1.33	0.0408115	1	Matrisome-associated	Secreted Factors	wingless-type MMTV integration site family, member 10B	B5MCC8:C9J3H3:C9JCI2:O00744:Q4VAJ4
ECT2L	-0.65	4.74	0.000400647	1
PCSK5	-0.64	1.45	0.0357782	1	Matrisome-associated	ECM Regulators	proprotein convertase subtilisin/kexin type 5	B1AMG5:B1AMG8:Q5JSG7:Q92824
SLC17A9	0.64	3.12	0.00420089	1
SOX13	0.64	2.9	0.00714472	1
DEDD	0.64	1.27	0.0485191	1
ARHGAP27	0.64	2.06	0.0157517	1
ATXN7L2	0.64	2.63	0.0113402	1
MIR155HG	-0.64	1.62	0.0392956	1
CCDC81	0.63	1.88	0.0284125	1
CTXN1	0.63	1.72	0.0297244	1
FIGN	-0.63	1.39	0.0482857	1
HOXB-AS1	-0.63	1.78	0.0437723	1
LIF	0.62	1.67	0.0321652	1	Matrisome-associated	Secreted Factors	leukemia inhibitory factor (cholinergic differentiation factor)	P15018
RAMP1	-0.62	2.4	0.0203223	1
CTU1	0.62	1.62	0.0424518	1
PLEKHA6	0.62	2.87	0.00622599	1
MAPK11	0.62	1.68	0.0324485	1
AP001432.1	-0.62	1.43	0.0426942	1
AC006030.1	0.62	1.43	0.0473337	1
GSDMB	0.61	2.02	0.0359156	1
COMP	-0.61	9.54	8.10228e-05	0.49446	Core matrisome	ECM Glycoproteins	cartilage oligomeric matrix protein	B4DKJ3:G3XAP6:P49747
COL4A1	0.61	4.53	0.000941543	1	Core matrisome	Collagens	collagen, type IV, alpha 1	F5H5K0:P02462
SOCS2-AS1	-0.61	3.53	0.00314513	1
ZNF578	0.61	1.46	0.0467643	1
COL9A2	0.6	2.71	0.0112592	1	Core matrisome	Collagens	collagen, type IX, alpha 2	B1AKJ1:B1AKJ3:H0Y409:Q14055
IGFBP5	0.6	10.95	0.000102236	0.49565	Core matrisome	ECM Glycoproteins	insulin-like growth factor binding protein 5	C9JXX4:P24593
BCL11A	0.6	2.15	0.0256914	1
IFITM10	0.6	2.44	0.0180382	1
MIR2052HG	-0.6	1.83	0.0453836	1
CCDC134	0.59	2.56	0.0162234	1
COA1	0.59	2.05	0.0291677	1
BMP2	0.59	3.54	0.0289388	1	Matrisome-associated	Secreted Factors	bone morphogenetic protein 2	P12643
TMEM132B	-0.59	4.23	0.00238376	1
B4GALNT4	0.59	2.16	0.0221191	1
CYP46A1	0.58	1.75	0.0472571	1
VNN1	0.58	2.96	0.0101756	1
HES1	-0.58	2.61	0.0155174	1
SPAG1	-0.57	2.14	0.033194	1
ITGB2	-0.57	5.09	0.000701341	1
DISC1	0.57	1.7	0.045471	1
GPC6	-0.57	4.61	0.00374651	1	Matrisome-associated	ECM-affiliated Proteins	glypican 6	Q9Y625
TNFRSF1B	0.56	3.13	0.00932856	1
CHRDL1	-0.56	2.84	0.0144307	1	Matrisome-associated	Secreted Factors	chordin-like 1	D3YTA8:Q9BU40
ACP6	0.56	2.02	0.0398103	1
PTCH1	0.56	1.62	0.0570612	1
CATSPER2P1	0.56	2.08	0.0323765	1
C9orf147	-0.56	2.82	0.0171018	1
AC099560.1	0.56	1.15	0.0783575	1
PSG1	0.56	3.12	0.0141934	1
SLC39A8	-0.55	3.14	0.00971712	1
TMEM143	0.55	2.79	0.0168884	1
SERPINB7	0.55	2.43	0.0287987	1	Matrisome-associated	ECM Regulators	serpin peptidase inhibitor, clade B (ovalbumin), member 7	C9JA68:C9JM00:C9JZR8:O75635
ZNF692	0.55	2.91	0.0244045	1
FTH1P2	-0.55	6.78	0.225673	1
AL162253.2	0.55	2.79	0.0192175	1
ATP8B3	-0.54	2.07	0.0415116	1
LRRCC1	-0.54	3.36	0.00859891	1
TNFRSF21	0.54	3.51	0.00756245	1
OXNAD1	0.54	2.27	0.0407773	1
RFTN2	-0.54	4.78	0.00158342	1
PDE3A	-0.54	4.11	0.00390659	1
MAPK8IP3	0.53	4.59	0.00309049	1
D2HGDH	0.53	3.38	0.0114639	1
AC087521.2	-0.53	2.67	0.0284992	1
AC005261.1	-0.53	4.2	0.0132423	1
SRPX2	0.52	4.36	0.00328403	1	Core matrisome	ECM Glycoproteins	sushi-repeat-containing protein, X-linked 2	O60687
EFHD1	-0.52	2.87	0.0216536	1
AMPD3	0.52	3.05	0.0182009	1
SLC9A5	0.52	3.38	0.0148784	1
TRUB2	0.52	2.38	0.0453432	1
ARSI	0.52	3	0.0195632	1
MAP7D2	-0.52	2.21	0.044401	1
Z99129.4	-0.52	3.7	0.0102211	1
MAPK13	0.51	4.03	0.00762009	1
ISOC1	-0.5	2.59	0.0396138	1
GPC4	-0.5	5.17	0.00240295	1	Matrisome-associated	ECM-affiliated Proteins	glypican 4	B4E2C0:O75487
GCAT	0.5	2.16	0.0530612	1
MGARP	0.5	2.22	0.0492743	1
C6orf132	0.5	3.08	0.0215199	1
AP005018.2	-0.5	4.57	0.0039221	1
RAD51	-0.49	2.66	0.0400619	1
RAB36	-0.49	2.75	0.0342197	1
SFRP1	0.49	6.24	0.0015687	1	Matrisome-associated	Secreted Factors	secreted frizzled-related protein 1	Q6ZSL4:Q8N474
CUTALP	0.49	2.31	0.0556159	1
A2MP1	-0.49	4.11	0.0076042	1
ELN	-0.48	8.16	0.000862614	1	Core matrisome	ECM Glycoproteins	elastin	E7EN51:E7EN65:E7ENM0:E7ENW7:E7EP82:E7EQH8:E7ETP7:E7EWS8:E9PGX4:F8WAH6:G3V0G6:G5E950:H7C3K0:P15502
PTN	-0.48	6.26	0.0014132	1	Matrisome-associated	Secreted Factors	pleiotrophin	C9JR52:P21246
IGFBP2	-0.48	6.72	0.0013357	1	Core matrisome	ECM Glycoproteins	insulin-like growth factor binding protein 2, 36kDa	C9JMY1:C9JW52:H7C1H0:P18065
NLRC3	-0.48	2.54	0.0477847	1
LAMC2	0.47	2.68	0.0491856	1	Core matrisome	ECM Glycoproteins	laminin, gamma 2	Q13753
STON1-GTF2A1L	-0.47	2.84	0.0358942	1
SOCS2	-0.47	6.15	0.00151406	1
SLC40A1	-0.47	5.63	0.00819806	1
SEMA3D	-0.47	3.37	0.0358929	1	Matrisome-associated	ECM-affiliated Proteins	sema domain, immunoglobulin domain (Ig), short basic domain, secreted, (semaphorin) 3D	C9JYT6:O95025
FZD4	-0.47	3.01	0.0323491	1
DPM3	0.47	3.12	0.035396	1
LINC01503	-0.47	3.78	0.0187702	1
FABP3	-0.46	5.22	0.00746313	1
TRAP1	0.46	3.11	0.036527	1
NES	0.46	6.38	0.00150697	1
POSTN	-0.46	8.95	0.0040725	1	Core matrisome	ECM Glycoproteins	periostin, osteoblast specific factor	B1ALD9:Q15063
DUSP2	0.46	4.26	0.0113571	1
COL4A5	0.46	4.22	0.0132067	1	Core matrisome	Collagens	collagen, type IV, alpha 5	H0Y998:H0Y9H0:H0Y9R8:P29400
ZNF469	0.46	3.24	0.0289974	1
RIMS1	0.45	3.61	0.0232434	1
LPIN3	0.45	3.3	0.0408348	1
OLFML2B	-0.45	8.12	0.00181034	1
SNAPC4	0.45	3.49	0.0245614	1
AC126121.3	-0.45	3.12	0.0350059	1
TXNDC16	-0.44	3.61	0.0233025	1
PALMD	0.44	5.35	0.00784715	1
MMP11	-0.44	6.92	0.00867192	1	Matrisome-associated	ECM Regulators	matrix metallopeptidase 11 (stromelysin 3)	E9PED7:F8WDI7:H7C3I7:P24347
CARD10	0.44	3.91	0.024101	1
RCL1	0.43	3.34	0.0355848	1
TNFSF9	-0.43	4.25	0.016572	1	Matrisome-associated	Secreted Factors	tumor necrosis factor (ligand) superfamily, member 9	P41273
PGGHG	0.43	3.31	0.0390768	1
EDNRA	-0.43	5.12	0.00785998	1
CD82	0.42	3.54	0.0422945	1
SGK3	-0.42	3.46	0.0399789	1
KRBA1	0.42	3.48	0.0390108	1
GFRA1	0.42	4.33	0.0158958	1
PIDD1	0.42	3.85	0.0381252	1
LRP4-AS1	-0.42	3.93	0.0219346	1
NPDC1	0.41	4.22	0.0260576	1
NRDE2	0.41	3.36	0.0473884	1
LUM	-0.41	10.06	0.00424704	1	Core matrisome	Proteoglycans	lumican	P51884
TRMT9B	-0.41	3.42	0.0437979	1
AC026271.4	-0.41	4.02	0.0381316	1
KIZ	-0.4	3.59	0.0419858	1
DTL	-0.4	3.65	0.040649	1
PLEKHG4	0.4	4.71	0.0150375	1
NTN1	-0.39	4.07	0.0316737	1	Core matrisome	ECM Glycoproteins	netrin 1	H7BZF4:O95631
ACER3	-0.39	4.4	0.0250548	1
COL7A1	0.39	5.74	0.00962148	1	Core matrisome	Collagens	collagen, type VII, alpha 1	C9JBL3:Q02388
HAPLN3	-0.39	5.09	0.0160248	1	Core matrisome	Proteoglycans	hyaluronan and proteoglycan link protein 3	H3BRY4:H3BT26:H3BTH8:Q96S86
UCHL1	0.39	5.17	0.0232645	1
GFM2	0.39	4.35	0.0317152	1
LENG8	0.39	5.11	0.02853	1
F3	0.38	5.23	0.0140611	1
TFAP2A	-0.38	5.14	0.0152848	1
LMBR1L	0.38	4.26	0.0267927	1
RCAN2	-0.38	4.78	0.0189215	1
ALPK2	0.38	4.95	0.0150372	1
AC093801.1	-0.38	4.07	0.033424	1
ZNF184	-0.37	3.74	0.0480383	1
NFKBIA	-0.37	7.52	0.0416744	1
SIVA1	0.37	4.96	0.0433673	1
ERCC8	-0.36	3.9	0.0476904	1
VPS9D1	0.36	4.02	0.0452552	1
DPH1	0.36	4.37	0.0361955	1
LAMA4	0.36	8.74	0.011556	1	Core matrisome	ECM Glycoproteins	laminin, alpha 4	E5RFD7:E5RFQ2:E5RHF3:E5RK79:H0Y351:H0YAP9:H0YAQ5:Q16363:Q6LET9
CEP250	0.36	5.25	0.0162809	1
KRT7	-0.36	4.87	0.031019	1
BMPER	0.36	4	0.0417568	1	Core matrisome	ECM Glycoproteins	BMP binding endothelial regulator	C9JY72:F8WDG9:G5E9K4:Q8N8U9
CKB	-0.36	6.77	0.0124047	1
SPEG	0.35	5.31	0.0236172	1
LHPP	-0.35	4.39	0.0484245	1
KIAA1217	0.35	5.25	0.0296487	1
SERPINF1	-0.35	6.75	0.0152298	1	Matrisome-associated	ECM Regulators	serpin peptidase inhibitor, clade F (alpha-2 antiplasmin, pigment epithelium derived factor), member 1	I3L107:I3L1U4:I3L2R7:I3L3Z3:I3L425:I3L4F9:I3L4N7:I3L4Z0:P36955
RNF144A	-0.35	4.52	0.0411889	1
GAS6	0.35	6.4	0.0293714	1	Core matrisome	ECM Glycoproteins	growth arrest-specific 6	J3KP07:Q14393
GLB1L	-0.34	4.48	0.0430881	1
SERPINB8	-0.34	6.47	0.0146074	1	Matrisome-associated	ECM Regulators	serpin peptidase inhibitor, clade B (ovalbumin), member 8	C9JTJ8:C9JVA8:H7BXK7:P50452
COL27A1	0.34	4.36	0.0460835	1	Core matrisome	Collagens	collagen, type XXVII, alpha 1	H0YD40:Q5T1U7:Q8IZC6
PTPRU	0.33	4.73	0.0445242	1
STIM2	-0.33	4.85	0.0367765	1
CTSC	0.33	5.05	0.0376693	1	Matrisome-associated	ECM Regulators	cathepsin C	H0YCY8:H0YDA2:P53634
MRPS30	-0.33	4.87	0.0338064	1
SGIP1	-0.33	5.93	0.0235529	1
ITGA7	0.33	5.61	0.0267495	1
PRXL2C	-0.33	5.24	0.0289628	1
METTL7A	-0.33	5.23	0.0383138	1
MITF	-0.33	5.39	0.0343649	1
TAFA5	-0.33	5.94	0.0237462	1
CEP170B	0.32	5.32	0.0459125	1
SOD3	-0.32	8.96	0.0294557	1
CRYAB	-0.32	8.43	0.0289856	1
COL4A2	0.32	5.91	0.0272282	1	Core matrisome	Collagens	collagen, type IV, alpha 2	A2A352:P08572
TMEM41B	-0.32	5.4	0.0341902	1
PRELP	-0.32	5.35	0.0293526	1	Core matrisome	Proteoglycans	proline/arginine-rich end leucine-rich repeat protein	P51888
RIN3	0.31	5.3	0.0454364	1
LPIN2	0.31	5.66	0.0395873	1
SGPP1	-0.31	4.75	0.0468014	1
ATP1B1	-0.31	4.86	0.0497935	1
SLC16A2	0.31	5.77	0.0370636	1
GPSM1	0.31	5.71	0.033308	1
MYO1D	-0.31	8.76	0.0330802	1
SCARF2	-0.31	8.31	0.0281012	1
RGS4	-0.3	8.36	0.0283386	1
NR4A1	0.3	6.34	0.0458722	1
RFK	-0.3	4.96	0.0485384	1
DCN	-0.29	11.38	0.0422608	1	Core matrisome	Proteoglycans	decorin	F8VNV6:F8VNW0:F8VSI3:F8VU58:F8VUF6:F8VWU0:F8VX58:F8VXZ8:H0YI87:H0YIH3:P07585
TCIRG1	0.29	5.72	0.0476598	1
MICAL1	-0.29	6.25	0.0423237	1
SMPD4	0.29	5.57	0.0475987	1
MFGE8	-0.29	9.17	0.0419693	1	Core matrisome	ECM Glycoproteins	milk fat globule-EGF factor 8 protein	F5GZN3:F5H7N9:H0YKB5:H0YKS8:Q08431:X6R3G6
TMEM47	-0.29	8.64	0.041295	1
EHBP1L1	0.29	6.29	0.0441058	1
SCAF1	0.28	6.47	0.0455143	1
ARMC9	-0.28	6.87	0.0420706	1
ARHGAP18	-0.28	6.75	0.0408793	1
STC2	0.26	9.14	0.0599567	1
CXCL12	-0.24	10.65	0.0834161	1	Matrisome-associated	Secreted Factors	chemokine (C-X-C motif) ligand 12 (stromal cell-derived factor 1)	P48061

## Sheet: SenCells_10days_30Mm vs 0mM
Gene Symbol	edgeR_logFC	edgeR_logCPM	QLF_pvalue	QLF_FDR	Division	Category	Gene Name	UniProt_IDs
TROAP	-6.69	0.87	4.36794e-27	6.93191e-25
IBSP	-6.66	0.89	7.16253e-27	1.11559e-24	Core matrisome	ECM Glycoproteins	integrin-binding sialoprotein	P21815
ACAN	-6.24	5.82	0	0	Core matrisome	Proteoglycans	aggrecan	E7ENV9:E7EX88:H0YK70:H0YM81:H0YMF1:P16112:Q6PID9
CYP1A1	6.18	2.63	3.63721e-67	2.57017e-64
THBS4-AS1	-6.16	-0.94	7.67908e-07	2.42793e-05
KLHL30	-6.04	-1.09	3.6055e-06	0.000101273
AL355596.2	-5.82	-1.18	1.57171e-05	0.000385915
MYOZ1	-5.8	0.83	2.8944e-24	3.86284e-22
CCDC190	-5.76	-1.35	4.61572e-05	0.00102296
LGI1	-5.68	-1.31	5.04995e-05	0.00110858	Core matrisome	ECM Glycoproteins	leucine-rich, glioma inactivated 1	O95970
MMP3	5.67	6.48	0	0	Matrisome-associated	ECM Regulators	matrix metallopeptidase 3 (stromelysin 1, progelatinase)	E9PKX2:H7C139:P08254
KIF20A	-5.65	3.05	8.49216e-96	1.18766e-92
AC025508.1	-5.65	-1.41	8.76848e-05	0.00183259
CUX2	5.57	-1.3	0.00014923	0.00297263
SLC5A12	-5.57	-1.36	9.47382e-05	0.00196532
CCKAR	-5.53	-1.28	7.51046e-05	0.00159097
AC073896.1	5.48	-1.35	0.000245407	0.00464978
MKI67	-5.48	4.45	1.8749e-198	1.25862e-194
SOST	-5.48	0.55	1.40777e-19	1.47431e-17
GJD2	-5.47	-0.02	2.36688e-12	1.47392e-10
HIF1A-AS1	5.39	-1.4	0.000399112	0.00719259
AC005393.1	5.36	-1.41	0.000433712	0.00775369
WFDC1	-5.35	1.73	3.48949e-43	1.15965e-40
AC067945.2	5.32	-1.46	0.000586359	0.0100517
LCE1F	5.32	-1.46	0.000596009	0.0102029
REELD1	5.29	-1.46	0.000649405	0.0109797
IRF1-AS1	5.26	-1.46	0.000705421	0.0117945
SLITRK6	-5.24	-1.63	0.0008877	0.0144219
LTK	-5.17	-1.63	0.00105101	0.0166717
CYP4Z1	-5.16	-1.69	0.00127789	0.0197615
SLITRK1	-5.15	-1.75	0.0015465	0.0232616
NLRP9	5.14	-1.57	0.00146211	0.0221862
ACP3	5.12	-1.57	0.00156756	0.0235467
PTPRC	-5.11	-1.63	0.0012484	0.0193679
AC099343.3	5.09	-1.57	0.00167568	0.0249254
APOBEC3H	5.08	-1.57	0.00170612	0.0252886
AC116345.3	5.08	-1.57	0.00173531	0.0256533
AC016526.2	5.05	-1.63	0.00225386	0.0320283
IL1B	5	-1.63	0.00258025	0.035966	Matrisome-associated	Secreted Factors	interleukin 1, beta	C9JSC2:C9JVK0:C9JWV2:P01584
AC024560.1	4.99	-1.63	0.00262129	0.0364548
LINC02284	4.95	-1.63	0.00284388	0.0391128
AL121885.2	4.93	-1.63	0.00298793	0.0407849
AC012470.1	-4.91	-1.64	0.00203718	0.0293972
TAGLN	-4.89	8.22	0	0
AC068722.1	4.88	-1.69	0.00377058	0.049807
LINC01323	-4.87	-1.7	0.00253895	0.03548
IVL	4.86	0.32	2.87659e-13	1.90252e-11
BX322234.2	4.84	-1.69	0.00408901	0.0533105
H1-4	4.83	-1.69	0.00422318	0.054783
AC107079.1	4.83	-1.69	0.00415571	0.054054
AC021491.1	-4.82	-1.76	0.00325328	0.0439333
AC083964.2	4.81	-1.69	0.00435708	0.0561618
LPAR4	-4.8	-1.82	0.00398613	0.0522001
LINC02600	-4.8	-1.7	0.00297738	0.0406904
AL365434.1	-4.79	-1.82	0.00401607	0.0524978
ASPM	-4.77	4.02	5.96004e-141	1.90523e-137
RGS5	-4.76	5.91	0	0
CTRB2	4.76	-1.75	0.00546832	0.0679416
GABRA5	-4.75	-0.67	2.7154e-07	9.28604e-06
AC063979.1	4.75	-1.75	0.00555708	0.0689799
GAL3ST1	4.74	-1.75	0.00564684	0.0699524
LRRC25	4.72	-1.75	0.00591838	0.0728457
LINC02234	-4.71	-1.96	0.00650331	0.0790378
AC008696.2	-4.71	-1.83	0.0047778	0.060745
NLRP12	4.7	-1.75	0.00610335	0.0748891
IQGAP3	-4.7	2.17	3.02658e-51	1.3024e-48
LINC00578	-4.7	1.54	1.89946e-34	4.07382e-32
AC138304.1	-4.7	-1.83	0.00481146	0.0610959
AATBC	4.69	-1.75	0.00628893	0.0768152
AC021106.2	-4.69	-1.96	0.00671081	0.0811706
AC006946.3	-4.68	-1.76	0.00440395	0.0567007
AC069234.4	-4.67	-1.89	0.00598727	0.0735858
PSMA6	-4.66	-1.89	0.00607429	0.0745734
GPAT3	4.66	2.36	2.08199e-48	8.2214e-46
CST7	4.64	-1.82	0.00778596	0.0921819	Matrisome-associated	ECM Regulators	cystatin F (leukocystatin)	O76096
GRB7	4.64	-1.82	0.00778997	0.0922131
PZP	-4.63	-1.83	0.00556244	0.0689803	Matrisome-associated	ECM Regulators	pregnancy-zone protein	F5GXY0:P20742
AC008763.2	4.63	-1.82	0.00790991	0.0934024
AL442128.1	4.62	-1.82	0.00803518	0.0946983
VCAM1	-4.61	-1.76	0.00507734	0.0638879
ACTN3	4.6	-1.82	0.00828965	0.0972864
AC005845.1	4.6	-1.82	0.00828591	0.0972776
OR2S2	-4.6	-1.96	0.00794245	0.0936877
AC093462.1	4.59	-1.82	0.00841886	0.0984596
NGFR	-4.57	-1.89	0.00714972	0.0856614
HNF4A	4.57	-1.82	0.00880407	0.102358
ETNPPL	-4.56	-0.24	8.13208e-10	3.89099e-08
LINC01554	4.56	-1.82	0.00894217	0.103695
PRDM12	4.55	-1.82	0.00921225	0.106258
AL353807.2	4.55	-1.82	0.00920905	0.106257
APELA	-4.55	-1.83	0.00643344	0.0783237
AC126696.3	4.55	-1.82	0.00920905	0.106257
AL353152.2	4.55	-1.82	0.00921225	0.106258
XKR3	4.54	-1.82	0.00934473	0.107619
SLC26A9	4.54	-1.82	0.00934473	0.107619
AL356515.1	4.52	-1.82	0.00962652	0.110429
BCRP3	4.51	-1.82	0.00991089	0.113207
LINC01016	-4.51	-1.97	0.00919609	0.106181
AL133325.3	-4.51	-1.97	0.00925988	0.106733
KNL1	-4.49	2.41	8.12777e-57	4.19705e-54
AC012485.3	-4.49	-1.9	0.00829536	0.0973017
AL137009.1	4.47	-1.89	0.0117323	0.130503
AC092153.1	4.46	-1.89	0.0119117	0.132149
AC080005.1	-4.46	-2.04	0.0119423	0.132423
KCNH3	4.45	-1.89	0.0122756	0.135626
USP43	-4.45	-2.04	0.0120279	0.133261
ABCC11	4.44	-1.89	0.0124576	0.137267
C1QTNF7	-4.44	-0.97	8.96119e-06	0.000232984	Matrisome-associated	ECM-affiliated Proteins	C1q and tumor necrosis factor related protein 7	J3KPK0:Q9BXJ2
LRIT3	4.44	-1.89	0.0124576	0.137267
SERPINA1	-4.44	-2.04	0.0122863	0.135722	Matrisome-associated	ECM Regulators	serpin peptidase inhibitor, clade A (alpha-1 antiproteinase, antitrypsin), member 1	G3V2B9:G3V387:G3V4I7:G3V544:G3V5R8:P01009
SPATS1	-4.44	-2.04	0.0121999	0.134922
NEK2	-4.43	1.67	3.66834e-36	8.64056e-34
RAMP1	-4.43	0.68	1.80746e-18	1.7791e-16
ITPR1-DT	4.43	-1.89	0.012644	0.138827
IL1R1-AS1	-4.42	-1.97	0.0107887	0.121701
AL672291.1	4.42	-1.89	0.012832	0.140478
AC131953.2	-4.42	-1.97	0.0108586	0.122403
SLC6A13	4.41	-1.89	0.0130217	0.142114
PLSCR2	4.41	-1.89	0.0130197	0.142114
CCNO	4.4	-1.89	0.0132093	0.143804
AC007391.3	4.4	-1.89	0.0132112	0.143804
CHL1	-4.39	0.11	4.66519e-12	2.85222e-10
RRM2	-4.39	3.58	4.49507e-105	7.35985e-102
AC004834.1	4.39	-1.89	0.0135962	0.147235
SASH3	4.38	-1.89	0.0137945	0.148974
FKBP1A	-4.36	-2.04	0.0140041	0.150753
GRAPL	4.36	-1.89	0.0141908	0.152408
AL023755.1	4.36	-1.89	0.0141919	0.152408
AL352979.4	-4.35	-2.04	0.0141914	0.152408
SLAMF9	-4.34	-0.39	1.935e-08	7.67709e-07
MDS2	4.34	-1.89	0.0145966	0.156105
AP000320.1	-4.34	-1.97	0.0123969	0.136767
TRPC3	-4.33	-1.9	0.0109986	0.123737
DIRAS2	-4.33	-1.97	0.0124724	0.137393
TAL2	4.33	-1.89	0.0150087	0.160053
AC090921.1	4.33	-1.96	0.0167477	0.175421
AC091887.1	-4.33	-1.9	0.0109986	0.123737
MUC13	4.32	-1.96	0.0169922	0.177483	Matrisome-associated	ECM-affiliated Proteins	mucin 13, cell surface associated	C9IZG1:Q9H3R2
DLGAP5	-4.3	2.7	9.4218e-64	6.08159e-61
LINC02182	4.28	-1.96	0.018017	0.186102
RN7SL525P	-4.28	-2.12	0.0187867	0.192895
AC091588.3	4.28	-1.96	0.0180165	0.186102
CHGB	4.27	-1.96	0.0182778	0.188291
SMAD5-AS1	4.27	-1.96	0.0182786	0.188291
LINC01058	4.27	-1.97	0.0182793	0.188291
AC097375.5	4.27	-1.96	0.0182778	0.188291
BCAN	4.26	-1.97	0.0185433	0.190688	Core matrisome	Proteoglycans	brevican	Q5T3I6:Q5T3I7:Q5T3I8:Q96GW7:V9GXZ8:V9GY88
LOXHD1	-4.26	-2.04	0.0163776	0.172352
CU634019.3	4.26	-1.97	0.0185423	0.190688
FP671120.5	4.26	-1.97	0.0185423	0.190688
AP003100.2	-4.26	-2.04	0.0163776	0.172352
AC002072.1	-4.26	-2.04	0.0163776	0.172352
AC022276.1	4.26	-1.97	0.0185423	0.190688
DOCK8	-4.25	-2.04	0.0164791	0.173175
EMX1	4.25	-1.97	0.0188094	0.193069
GBP4	-4.25	-1.97	0.0143109	0.153489
H3C12	-4.25	-2.12	0.0194341	0.198149
AC074131.1	-4.25	-2.12	0.0194341	0.198149
LINC01924	-4.25	-2.04	0.0164791	0.173175
GNRH2	4.24	-1.97	0.0190776	0.195333
TPH2	4.24	-1.97	0.0190776	0.195333
RNU5B-1	4.24	-1.97	0.0190776	0.195333
AC008013.1	-4.24	-2.04	0.0166827	0.174863
AL359636.1	4.24	-1.97	0.0190776	0.195333
AC110275.1	4.24	-1.97	0.0190761	0.195333
AC092720.1	4.24	-1.97	0.0190776	0.195333
AL157778.1	-4.24	-2.04	0.0166827	0.174863
AC003965.1	4.23	-1.97	0.0193496	0.197617
LINC01876	4.22	-1.97	0.0196222	0.199565
B4GALT4-AS1	4.22	-1.97	0.0196222	0.199565
FP236315.3	4.22	-1.97	0.0196222	0.199565
LINC00992	4.21	-1.97	0.0198969	0.201825
AL627230.1	4.21	-1.97	0.0201736	0.204039
AC243965.2	4.21	-1.97	0.0201736	0.204039
LTA	4.2	-1.97	0.0204552	0.206157	Matrisome-associated	Secreted Factors	lymphotoxin alpha (TNF superfamily, member 1)	P01374
AC073210.1	4.2	-1.97	0.0204552	0.206157
Metazoa_SRP	4.2	-1.97	0.0204552	0.206157
FRMD6-AS2	4.19	-1.97	0.0207394	0.208419
TBC1D3P7	4.18	-1.97	0.0210228	0.210699
MYBL2	-4.17	2.05	1.11556e-42	3.60927e-40
MLNR	4.17	-1.97	0.0213083	0.212988
FABP7	4.17	-1.97	0.0213083	0.212988
FGF20	-4.16	-1.97	0.0163892	0.172419	Matrisome-associated	Secreted Factors	fibroblast growth factor 20	H0YAT9:Q9NP95
TMEM158	4.16	6.49	1.04736e-289	1.40618e-285
LINC02752	4.16	-1.97	0.0215996	0.215323
LINC02296	-4.16	-2.12	0.0222287	0.21994
LINC02073	-4.16	-1.97	0.0163892	0.172419
AC087741.2	4.16	-0.89	4.23344e-05	0.000944156
ATP4A	4.15	-1.97	0.0218894	0.217565
SUSD4	-4.15	-2.05	0.0190823	0.195333
TRIM63	-4.15	0.46	5.31773e-15	4.04739e-13
WDR64	-4.15	-2.05	0.0191915	0.196211
CYP7A1	-4.15	-2.05	0.0190823	0.195333
FXYD7	-4.15	-2.05	0.0191915	0.196211
AL390728.4	-4.15	-2.05	0.0191915	0.196211
TBX2-AS1	4.15	-1.97	0.0218894	0.217565
AL023803.2	-4.15	-2.05	0.0190823	0.195333
AC069209.2	-4.15	-2.05	0.0191915	0.196211
KDM3AP1	4.13	-1.97	0.0224795	0.221952
FLJ12825	4.13	-1.97	0.0224795	0.221952
OR6J1	4.13	-0.89	4.79294e-05	0.00105735
EDN1	-4.12	4.11	6.05441e-128	1.45154e-124
NDC80	-4.12	2.63	4.00775e-59	2.22347e-56
CDC20	-4.12	2.41	2.74816e-53	1.25499e-50
DPT	-4.11	5.09	1.25143e-203	9.33429e-200	Core matrisome	ECM Glycoproteins	dermatopontin	Q07507
PI16	-4.11	-1.17	0.000132635	0.00268106
FAM111B	-4.09	2.12	6.99945e-44	2.3731e-41
GPC4	-4.08	3.89	1.89353e-113	3.73861e-110	Matrisome-associated	ECM-affiliated Proteins	glypican 4	B4E2C0:O75487
SLC8A2	4.08	-2.04	0.0272262	0.25888
MGAT4D	4.08	-2.04	0.027234	0.258918
AC005261.2	4.08	-2.04	0.0272262	0.25888
TEKT3	4.07	-2.04	0.0276101	0.261959
NCF1	4.07	-2.04	0.0276018	0.261959
SMCP	4.07	-2.04	0.0276018	0.261959
AP001453.1	4.07	-2.04	0.0276101	0.261959
RIMS4	4.06	-2.04	0.0279886	0.265004
PRKCB	-4.06	-2.05	0.0219005	0.217586
RP1L1	-4.06	-2.05	0.0217844	0.216746
AL139807.1	-4.06	-2.05	0.0217844	0.216746
SNORD3B-2	4.06	-0.97	9.21394e-05	0.00191614
AC087741.3	4.06	-0.35	2.68158e-07	9.17974e-06
AL391834.3	4.06	-2.04	0.02798	0.264959
SCG3	4.05	-2.04	0.0283606	0.267796
PIMREG	-4.05	1.09	1.6571e-22	2.00073e-20
FO393418.1	4.05	-2.04	0.0283788	0.267829
PTGES2-AS1	4.05	-2.04	0.0283697	0.267796
CCER2	4.05	-2.04	0.0283697	0.267796
AC087289.2	4.05	-2.04	0.0283697	0.267796
AC012360.2	4.05	-2.04	0.0283697	0.267796
AC008073.3	-4.05	-2.13	0.0257017	0.247221
Z95114.3	-4.05	-2.13	0.025851	0.248301
STMN2	-4.04	-2.13	0.0261505	0.250532
PPP1R1B	4.04	-2.04	0.0287626	0.270452
LCE3D	4.04	-2.04	0.0287626	0.270452
TNFRSF4	4.04	-2.04	0.0287626	0.270452
GGT8P	4.04	-2.04	0.0287626	0.270452
AC104653.2	-4.04	-2.13	0.0260006	0.249381
AP001099.1	4.04	-2.04	0.0287532	0.270452
AC125494.3	4.04	-2.04	0.0287532	0.270452
Z95331.1	4.04	-2.04	0.0287532	0.270452
AC090337.2	-4.04	-2.13	0.0261505	0.250532
BIRC5	-4.03	2.97	2.5664e-68	1.89321e-65
NCKAP1L	4.03	-2.04	0.0291488	0.272833
AC046185.1	4.03	-2.04	0.0291488	0.272833
TXNDC8	4.03	-2.04	0.0291389	0.272833
GGTA2P	4.03	-2.04	0.0291488	0.272833
UPK3B	4.03	-2.04	0.0291488	0.272833
AC025470.2	4.03	-2.04	0.0291389	0.272833
AL359317.2	4.03	-2.04	0.0291488	0.272833
AC130343.2	4.03	-2.04	0.0291488	0.272833
SH3GL2	4.02	-2.04	0.0295477	0.275683
PUS3	4.02	-2.04	0.0295477	0.275683
CD1D	4.02	-2.04	0.0295374	0.275683
MIR3659HG	4.02	-2.04	0.0295477	0.275683
AC011407.1	4.02	-2.04	0.0295477	0.275683
GDF5-AS1	4.01	-2.04	0.0299391	0.277983
AC107029.2	4.01	-2.04	0.0299391	0.277983
AC087683.3	4.01	-2.04	0.0299284	0.27796
AL365181.2	4	-2.04	0.030333	0.281134
AL353740.1	3.99	-2.04	0.0307407	0.284128
HCG14	3.99	-2.04	0.0307292	0.284128
AC004862.1	3.99	-2.04	0.0307407	0.284128
BX293535.1	3.99	-2.04	0.0307407	0.284128
AC084346.1	3.99	-2.04	0.0307292	0.284128
AC007450.1	3.99	-2.04	0.0307292	0.284128
LINC02816	3.98	-2.05	0.0311397	0.287341
AC091153.3	3.98	-2.05	0.0311397	0.287341
ESCO2	-3.97	1.59	5.36921e-31	9.92935e-29
NMUR1	-3.97	-2.05	0.0248013	0.239935
EMID1	-3.97	-2.05	0.0248013	0.239935	Core matrisome	ECM Glycoproteins	EMI domain containing 1	B0QYK2:B0QYK3:B0QYK4:B0QYK5:F8WDX7:H0Y6W4:Q96A84
DCAF8L2	-3.97	-2.05	0.0248013	0.239935
AL590705.1	3.97	-2.05	0.031541	0.290047
AL513325.1	3.97	-2.05	0.031541	0.290047
AC010395.1	-3.97	-2.05	0.0248013	0.239935
AL157756.1	3.97	-2.05	0.031541	0.290047
AC109583.3	-3.97	-2.05	0.0248013	0.239935
AC092437.1	-3.97	-2.05	0.0248013	0.239935
BLK	3.96	-2.05	0.0319574	0.293154
ZNF749	3.96	-2.05	0.0319574	0.293154
H2BU1	3.96	-2.05	0.0319574	0.293154
LINC01823	3.96	-2.05	0.0319574	0.293154
AC093010.1	3.96	-2.05	0.0319574	0.293154
CLSPN	-3.95	2.62	2.28398e-56	1.15281e-53
KLHL1	3.95	-2.05	0.0323637	0.29583
LINC02130	3.95	-2.05	0.0323637	0.29583
LINC02582	-3.95	-2.13	0.0296	0.275941
AC027097.2	3.95	-2.05	0.0323637	0.29583
MIR4521	-3.95	-2.13	0.0296	0.275941
AP005717.2	3.95	-2.05	0.0323637	0.29583
NT5DC4	-3.94	-2.13	0.0299166	0.277927
MUC19	-3.94	-2.13	0.0299166	0.277927	Matrisome-associated	ECM-affiliated Proteins	mucin 19, oligomeric	C9JCE7:H0YH61:H7BZA9:Q7Z5P9:V9GY53
AC090044.1	-3.94	-2.13	0.0297582	0.276877
LINC01214	-3.94	-2.13	0.0297582	0.276877
AC116563.1	-3.94	-2.13	0.0297582	0.276877
AF121898.1	-3.94	-2.13	0.0299166	0.277927
LINC02302	-3.94	-2.13	0.0299166	0.277927
AC090772.3	-3.94	-2.13	0.0297582	0.276877
AC005291.2	-3.94	-2.13	0.0299166	0.277927
MAST1	-3.93	-2.21	0.0360238	0.32205
CKAP2L	-3.93	1.71	3.31575e-33	6.80693e-31
AC016722.2	3.93	-2.05	0.0331972	0.302214
AC093307.1	-3.91	-2.21	0.0364347	0.324988
AL353151.1	-3.9	-2.21	0.0368468	0.327836
UBE2C	-3.89	2.51	4.05112e-52	1.77746e-49
PKD1L1	3.88	-0.1	2.3649e-08	9.33309e-07
TNFRSF13C	-3.88	-0.79	6.41265e-06	0.00017137
PHACTR3	-3.87	1.77	1.39926e-33	2.89023e-31
ANKRD1	-3.86	-0.02	7.36733e-10	3.55549e-08
LIPG	-3.85	-1.31	0.000650339	0.0109913
CEP55	-3.85	3.13	1.55772e-71	1.25988e-68
C8orf89	-3.85	-1.22	0.000467273	0.00828585
AL355334.2	3.85	-0.48	2.58333e-06	7.44605e-05
IGF1	-3.84	-2.13	0.0339291	0.307004	Matrisome-associated	Secreted Factors	insulin-like growth factor 1 (somatomedin C)	P05019:Q13429
PTGDS	-3.84	-2.13	0.0337631	0.306203
CACNG1	-3.84	-2.13	0.0339291	0.307004
EDN3	-3.84	-2.13	0.0339291	0.307004
HOOK1	-3.84	-2.13	0.0337631	0.306203
CYP39A1	-3.84	-2.13	0.0339291	0.307004
FBP1	3.84	-2.13	0.0417737	0.362965
CASP12	-3.84	-2.13	0.0337631	0.306203
LINC02474	-3.84	-2.13	0.0337631	0.306203
KIF19BP	-3.84	-2.13	0.0337631	0.306203
AC126365.1	-3.84	-2.13	0.0339291	0.307004
AC008747.1	3.84	-2.13	0.0417737	0.362965
SRD5A2	-3.84	-2.13	0.0337631	0.306203
LINC02359	-3.84	-2.13	0.0339291	0.307004
AP000821.2	-3.84	-2.13	0.0339291	0.307004
AL022318.1	3.83	-2.13	0.0423139	0.366505
AL590556.3	3.83	-2.13	0.0423139	0.366505
KNOP1	3.82	-2.13	0.0428568	0.369905
EYA4	3.82	-2.13	0.0428568	0.369905
CCK	3.82	-2.13	0.0428568	0.369905
LINC01708	3.82	-2.13	0.0428568	0.369905
AC112482.1	3.82	-2.13	0.0428568	0.369905
AL157834.4	3.82	-2.13	0.0428811	0.370001
CDCA7	-3.81	0.63	2.79344e-15	2.18814e-13
AP000845.1	3.81	-2.13	0.0434273	0.373945
AC016888.1	3.81	-2.13	0.0434273	0.373945
EBI3	-3.8	-2.21	0.0414903	0.361285	Matrisome-associated	Secreted Factors	Epstein-Barr virus induced 3	Q14213
CMPK2	3.8	-2.13	0.0439506	0.377074
CFAP74	-3.8	-2.21	0.0417054	0.36256
DSCAML1	3.8	-2.13	0.0439761	0.377074
SMIM23	3.8	-2.13	0.0439761	0.377074
HLA-DPB2	-3.8	-2.21	0.0414903	0.361285
AP000561.1	3.8	-2.13	0.0439761	0.377074
AC005013.1	-3.8	-2.21	0.0414903	0.361285
RFPL4AL1	3.8	-2.13	0.0439761	0.377074
FAAHP1	3.8	-2.13	0.0439761	0.377074
AP000253.1	-3.8	-2.21	0.0414903	0.361285
AC092447.7	3.8	-2.13	0.0439761	0.377074
LINC01550	3.8	-2.13	0.0439506	0.377074
AC016526.1	3.8	-2.13	0.0439761	0.377074
AC055876.4	3.8	-2.13	0.0439506	0.377074
AC134682.1	3.8	-2.13	0.0439506	0.377074
AC090826.1	3.8	-2.13	0.0439761	0.377074
AL590560.4	3.8	-2.13	0.0439506	0.377074
AC023511.3	3.8	-2.13	0.0439506	0.377074
AL136981.3	3.8	-2.13	0.0439761	0.377074
TPD52	-3.79	-2.21	0.0421365	0.36536
RBPJL	3.79	-2.13	0.0445537	0.380681
SIT1	-3.79	-2.21	0.0419208	0.363961
BUB1B	-3.79	2.3	6.18662e-45	2.16306e-42
LINC01559	3.79	-1.12	0.000575154	0.00989748
BRINP2	3.79	-2.13	0.0445275	0.380681	Matrisome-associated	Secreted Factors	family with sequence similarity 5, member B	Q9C0B6
RNU6-1011P	-3.79	-2.21	0.0419208	0.363961
PCOLCE-AS1	-3.79	-2.21	0.0421365	0.36536
AC244453.1	3.79	-2.13	0.0445275	0.380681
AC239727.1	-3.79	-2.21	0.0421365	0.36536
LINC00639	3.79	-2.13	0.0445537	0.380681
IGFL2-AS1	-3.79	-2.21	0.0421365	0.36536
SIGLEC1	3.78	-2.13	0.0451083	0.384279
TECTB	3.78	-2.13	0.0451083	0.384279	Core matrisome	ECM Glycoproteins	tectorin beta	Q96PL2
AURKB	-3.78	1.38	5.60186e-26	8.41281e-24
GTF2IRD1P1	3.78	-1.13	0.000599806	0.0102586
CTAGE3P	3.78	-2.13	0.0450814	0.384245
CDRT1	3.78	-2.13	0.0450814	0.384245
RPL21P12	3.78	-2.13	0.0451083	0.384279
GTSE1-DT	3.78	-1.12	0.000585803	0.0100472
AL451064.2	3.78	-2.13	0.0451083	0.384279
BLOC1S6	3.77	-2.13	0.0456653	0.387722
KLC3	3.77	-2.13	0.0456653	0.387722
ECRG4	3.77	-2.13	0.0456653	0.387722
SPX	3.77	-2.13	0.0456653	0.387722
AL035420.1	3.77	-2.13	0.0456653	0.387722
USP3-AS1	3.77	-2.13	0.0456653	0.387722
DIAPH3	-3.76	3.32	1.69032e-77	1.49304e-74
ANKRD33	3.76	-2.13	0.046253	0.39125
OR2C1	3.76	-2.13	0.046253	0.39125
B3GNT3	3.76	-2.13	0.0462249	0.39125
HEPACAM2	3.76	-1.12	0.000647145	0.0109483
RNU5D-1	3.76	-2.13	0.0462249	0.39125
AP001107.1	3.76	-2.13	0.0462249	0.39125
SMIM31	3.76	-2.13	0.046253	0.39125
LINC02393	-3.76	-1.27	0.000758171	0.0125757
AC007513.1	3.76	-2.13	0.046253	0.39125
AC068620.1	3.76	-2.13	0.0462249	0.39125
AC103563.9	3.76	-2.13	0.046253	0.39125
COL20A1	3.75	-2.13	0.0468156	0.394662	Core matrisome	Collagens	collagen, type XX, alpha 1	B7ZBI4:B7ZBI5:Q9P218
CDK1	-3.75	3.53	1.39169e-85	1.35398e-82
CR1L	3.75	-2.13	0.0468156	0.394662
P2RX6P	3.75	-2.13	0.0468156	0.394662
AC093278.1	3.75	-2.13	0.0468156	0.394662
AL358933.1	3.75	-2.13	0.0468156	0.394662
AL391095.3	3.75	-2.13	0.0468156	0.394662
ARHGAP15	-3.74	-2.13	0.0381675	0.337307
LCT	-3.74	-2.13	0.0381675	0.337307
SLC25A47	3.74	-2.13	0.0473805	0.398329
RNU6-663P	-3.74	-2.13	0.0381675	0.337307
AC004975.2	-3.74	-2.13	0.0381675	0.337307
FLNC-AS1	-3.74	-2.13	0.0381675	0.337307
RPL32P20	-3.74	-2.13	0.0381675	0.337307
AC124276.1	3.74	-2.13	0.0473805	0.398329
FOLR1P1	3.74	-2.13	0.0473805	0.398329
AC025175.1	-3.74	-2.13	0.0381675	0.337307
LINC01394	-3.74	-1.36	0.00116564	0.0182697
SPC25	-3.73	0.71	7.43215e-16	6.06959e-14
LINC00160	3.73	-2.13	0.0479779	0.401991
AC106017.1	3.73	-2.13	0.0479779	0.401991
GAPDHP33	3.73	-2.13	0.0479779	0.401991
AC084026.1	3.73	-2.13	0.0479779	0.401991
AL135934.1	3.73	-2.13	0.0479779	0.401991
AC002996.1	3.73	-2.13	0.0479779	0.401991
GFI1B	3.72	-2.13	0.0485481	0.405605
AL359551.1	3.72	-2.13	0.0485481	0.405605
RPL12P27	3.72	-2.13	0.0485481	0.405605
AC114271.1	3.72	-2.13	0.0485481	0.405605
AC097462.3	3.72	-2.13	0.0485481	0.405605
CYP7B1	-3.7	0.11	1.91838e-10	9.95983e-09
AL135791.1	3.7	-1.17	0.000897547	0.0145432
APOA5	-3.69	-2.21	0.0472657	0.397562
GDPD2	-3.69	-1.32	0.0011554	0.018122
CLMN	3.69	-2.13	0.0497274	0.412174
WSCD1	3.69	-1.21	0.0010701	0.0169305
SLC25A51P1	-3.69	-2.21	0.0472657	0.397562
RNU2-17P	3.69	-2.13	0.0497274	0.412174
OR8T1P	-3.69	-2.21	0.0472657	0.397562
AL445123.1	3.69	-2.13	0.0497274	0.412174
AC091096.1	3.69	-2.13	0.0497274	0.412174
EGILA	3.69	-2.13	0.0497274	0.412174
NDUFA3P4	3.69	-2.13	0.0497274	0.412174
AC010319.2	-3.69	-2.21	0.0472657	0.397562
AC087883.2	-3.69	-2.21	0.0472657	0.397562
IL12RB1	-3.68	-2.22	0.0477123	0.400416
ITIH6	-3.68	-2.22	0.0477123	0.400416	Matrisome-associated	ECM Regulators	inter-alpha (globulin) inhibitor H5-like	Q6UXX5
HLA-DRB5	-3.68	-2.22	0.0477123	0.400416
AC234771.4	-3.68	-2.21	0.0474889	0.398912
GVINP1	-3.68	-2.21	0.0474889	0.398912
LINC02206	-3.68	-2.21	0.0474889	0.398912
LINC02078	-3.68	-2.21	0.0474889	0.398912
SNORD3B-1	3.67	-0.66	1.86379e-05	0.000450377
ANLN	-3.66	4.9	9.0336e-164	3.79016e-160
NECAB2	3.66	-1.22	0.00119455	0.0186402
LINC01324	-3.65	-1.46	0.00223594	0.0318141
SLC5A9	-3.64	-1.41	0.00191616	0.0278907
ZNF829	3.64	-1.21	0.0012723	0.0196842
MIR3648-2	3.64	-0.26	4.46069e-07	1.46859e-05
ASF1B	-3.62	2.8	3.02806e-56	1.51697e-53
AJ003147.2	3.62	-1.26	0.00158589	0.0237636
MEGF10	-3.61	-1.32	0.00152762	0.0230086	Matrisome-associated	Secreted Factors	multiple EGF-like-domains 10	Q96KG7
PDZD4	-3.6	-1.56	0.00392866	0.0515201
CES1	3.6	0.29	3.0109e-10	1.53239e-08
ANO3	-3.59	2.78	4.87822e-55	2.39033e-52
XIRP1	-3.58	1.07	2.06741e-19	2.13187e-17
HJURP	-3.57	2.09	2.57609e-37	6.33455e-35
TK1	-3.57	3.32	2.29116e-73	1.92257e-70
ITGA9	-3.56	-1.32	0.00178089	0.0262576
SKA3	-3.56	1.83	6.31591e-32	1.21486e-29
WFDC10B	3.56	-1.26	0.00193829	0.0281761
FBXO43	-3.55	-0.53	2.45283e-06	7.08514e-05
NAP1L2	3.55	-1.31	0.00224743	0.0319572
EIF2B5-DT	3.55	-1.31	0.00227984	0.0323285
TMEM236	3.54	-1.31	0.00231645	0.0327652
CLCNKB	-3.52	-1.46	0.00336257	0.0451458
CPXM1	-3.51	2.08	1.55548e-36	3.74262e-34
CHRDL1	-3.5	2.25	7.89944e-40	2.22811e-37	Matrisome-associated	Secreted Factors	chordin-like 1	D3YTA8:Q9BU40
NCAPG	-3.5	3.08	1.60077e-62	1.01377e-59
AL357079.1	3.5	-1.26	0.00233978	0.0330673
PPFIA2	-3.49	0.71	1.40137e-14	1.03492e-12
SLITRK3	-3.48	-1.47	0.0037388	0.0494943
CR392039.1	3.47	-1.36	0.00340292	0.0455873
SKA1	-3.45	1.53	9.68974e-26	1.42164e-23
TMED10P2	-3.43	-0.39	6.36018e-07	2.03799e-05
AQP1	-3.43	3.2	2.65778e-65	1.80219e-62
AL118508.2	3.41	-0.82	0.000141204	0.00283125
MCTP1	3.4	-0.13	3.07152e-07	1.0377e-05
CNNM3-DT	3.4	-1.41	0.00476865	0.0606401
AC087854.1	-3.39	0.98	2.46732e-17	2.25655e-15
PYGM	3.38	-0.12	3.73653e-07	1.24421e-05
PBK	-3.37	1.74	2.518e-28	4.20481e-26
AL365475.1	-3.37	-1.57	0.00743161	0.0886343
TMCC3	3.36	-0.51	1.16502e-05	0.000295969
AL359232.1	3.36	-1.41	0.0053941	0.0672185
TOP2A	-3.35	5.67	9.96678e-192	6.08246e-188
SLC47A1P2	3.35	-1.36	0.00486823	0.0616845
AP003721.4	3.35	-1.46	0.00636813	0.0776553
TMEM132B	-3.34	4.88	2.86184e-144	1.01113e-140
RSPO2	-3.34	1.6	8.88233e-26	1.30761e-23	Core matrisome	ECM Glycoproteins	R-spondin 2 homolog (Xenopus laevis)	E5RGU9:E5RH25:E5RHC3:E5RJA2:E5RJU7:Q6UXX9
HAPLN1	-3.33	1.08	5.55852e-18	5.32301e-16	Core matrisome	Proteoglycans	hyaluronan and proteoglycan link protein 1	D6RAK7:D6RBS1:D6RBX9:D6RC59:D6RFI7:D6RG04:P10915
NEIL3	-3.32	0.43	5.50234e-12	3.35183e-10
AC005599.1	3.31	-1.4	0.00618251	0.0757323
MAP2K6	-3.3	0.96	2.74614e-16	2.33648e-14
AL513165.2	3.3	-1.46	0.00722473	0.0864059
LINC02104	3.3	-0.93	0.000344776	0.00630305
HMGN2P8	3.29	-1.46	0.00756158	0.0899856
AC073389.1	3.28	-0.51	2.05107e-05	0.000491745
TDRD12	3.27	-1.46	0.00792281	0.0935382
MFAP5	-3.26	5.66	1.5956e-184	8.92606e-181	Core matrisome	ECM Glycoproteins	microfibrillar associated protein 5	B3KW70:F5GYX4:F5H1C0:F5H2W4:F5H413:F5H7Z2:H0YG03:H0YGS3:Q13361:Q7Z490
IL32	-3.25	2.35	7.75486e-39	2.04954e-36
TNF	-3.25	-1.63	0.011816	0.131282	Matrisome-associated	Secreted Factors	tumor necrosis factor (TNF superfamily, member 2)	P01375
AC063948.1	3.23	-1.46	0.00880037	0.102351
IL33	3.22	-0.6	4.48231e-05	0.00099536
TTK	-3.21	2.3	3.57577e-37	8.76063e-35
LGR5	-3.21	1.57	5.54232e-24	7.25255e-22
LGI2	-3.21	2.15	5.25158e-34	1.09917e-31	Core matrisome	ECM Glycoproteins	leucine-rich repeat LGI family, member 2	H0YA65:Q8N0V4
AC243960.3	3.21	-0.54	3.75523e-05	0.000850789
AL162727.3	-3.21	-1.3	0.00166478	0.0247962
CHDH	-3.2	0.25	5.2991e-10	2.60607e-08
GPRC5B	-3.2	4.15	8.87557e-96	1.21595e-92
NPNT	-3.2	-0.82	9.10169e-05	0.00189397	Core matrisome	ECM Glycoproteins	nephronectin	D6RE63:D6RH31:H0Y8M1:H0YA60:H0YAK9:Q6UXI9
CDH5	-3.2	-1.63	0.0133415	0.145016
KIF18B	-3.2	1.74	2.21302e-26	3.37636e-24
AL445307.1	-3.2	-1.75	0.0172103	0.179276
CDC45	-3.19	1.75	1.03626e-26	1.60287e-24
DTL	-3.19	3.53	2.97036e-70	2.26591e-67
KIFC1	-3.19	2.8	1.0459e-47	4.03512e-45
BRIP1	-3.18	2.87	3.77488e-49	1.5358e-46
RNF165	-3.18	-1.63	0.0139506	0.150297
ANKFN1	-3.18	2.15	7.71005e-34	1.60738e-31
ADH1B	3.18	1.23	7.38713e-17	6.53357e-15
NEUROG2-AS1	-3.18	-1.1	0.00087238	0.0141902
AL355607.2	-3.18	-1.69	0.0156726	0.166182
AC126121.3	-3.17	2.26	8.71346e-36	2.03102e-33
AP001189.3	-3.17	0.91	3.73686e-15	2.88008e-13
AC003101.2	3.16	-1.51	0.0120345	0.133312
POMC	3.15	-1.51	0.0124084	0.136868
MSI1	-3.15	-1.58	0.012546	0.13804
BUB1	-3.15	2.76	3.09382e-46	1.14745e-43
LEP	3.15	-0.59	6.74709e-05	0.00144017	Matrisome-associated	Secreted Factors	leptin	P41159
AKR1B10	3.15	0.28	4.32626e-09	1.88463e-07
AL355596.1	-3.15	0	2.67378e-08	1.04477e-06
FP565260.2	3.15	-1.04	0.000982885	0.015751
AL355834.2	-3.15	-1.58	0.012546	0.13804
SPAG16-DT	3.14	-1.51	0.01259	0.138258
AC015845.2	3.13	-1	0.000928739	0.0149979
COMP	-3.12	8.25	3.97867e-279	4.45147e-275	Core matrisome	ECM Glycoproteins	cartilage oligomeric matrix protein	B4DKJ3:G3XAP6:P49747
SH2D7	3.12	-1.57	0.01543	0.163973
RCAN2	-3.11	3.63	6.53763e-71	5.10315e-68
EXO1	-3.11	1.99	1.37883e-29	2.42941e-27
CCNE2	-3.11	1.54	9.5558e-23	1.17919e-20
LINC02610	3.11	-1.46	0.01196	0.132589
AKR1C7P	3.11	-1.04	0.00116779	0.0182963
AC099850.2	-3.11	-1.63	0.0162489	0.171276
ATP2A3	3.1	3.36	2.48908e-54	1.1767e-51
MEST	-3.1	-1.69	0.0186232	0.191421
AC078906.1	-3.1	-1.63	0.016651	0.174654
CDCP1	3.09	3.27	3.91534e-51	1.67412e-48
TMEM92-AS1	3.09	-0.35	1.04726e-05	0.000267855
AC120193.1	-3.09	-1.26	0.00218103	0.0312113
IGFBPL1	-3.08	0.13	7.42904e-09	3.14843e-07	Core matrisome	ECM Glycoproteins	insulin-like growth factor binding protein-like 1	Q8WX77
LDLRAD4	-3.08	1.41	7.32278e-21	8.17933e-19
L1CAM	-3.08	-1.22	0.00197336	0.0286116
AC007786.1	3.08	-1.57	0.0171979	0.179214
KIF14	-3.07	2.11	1.94133e-31	3.66072e-29
NUF2	-3.06	2.35	1.23246e-35	2.8334e-33
ABI3BP	-3.06	7.84	8.09818e-251	7.76615e-247	Core matrisome	ECM Glycoproteins	ABI family, member 3 (NESH) binding protein	B4DSV9:D3YTG3:E9PPR9:E9PRB5:H0Y897:H0YCG4:H0YCP4:H0YDN0:H0YDW0:H0YEA0:H0YEL2:H0YF18:H0YF57:H7C4H3:H7C4N5:H7C4S3:H7C4T1:H7C4X4:H7C524:H7C556:H7C5S3:Q5JPC9:Q7Z7G0
AC092645.1	-3.06	2.4	8.18477e-37	1.97642e-34
CPA4	3.05	-1.04	0.00150086	0.0226866
CCNA2	-3.05	2.65	5.80543e-42	1.7877e-39
CENPU	-3.05	3.41	2.7685e-62	1.73691e-59
AC244502.1	3.05	-1.57	0.0182911	0.188383
LINC02336	-3.05	-1.75	0.0235098	0.229859
SHCBP1	-3.04	2.98	8.71507e-49	3.52435e-46
LINC01285	-3.04	-1.75	0.0240535	0.234288
CFAP161	3.03	-0.72	0.000194254	0.0037526
AL512413.1	-3.03	-1.75	0.0240312	0.234104
AC013477.1	3.03	-1.57	0.019117	0.195629
KANK4	-3.02	1.65	1.36716e-23	1.76496e-21
AC005062.1	-3.02	-1.69	0.0219578	0.217965
AC025754.2	3.02	-1.57	0.0196883	0.200133
CENPK	-3.01	2.41	1.61354e-36	3.86847e-34
NUDT14	3.01	-1.08	0.00199042	0.028803
LDLRAD2	-3.01	1.16	4.1533e-17	3.73241e-15
AC090061.1	3.01	-1.51	0.0174793	0.181526
AL136531.2	3.01	-1.57	0.0198042	0.201067
ADRA1A	-3	-0.11	2.97072e-07	1.0077e-05
DYSF	-2.99	1.21	3.04877e-17	2.76573e-15
CX3CR1	-2.99	-1.69	0.0234216	0.229297
SLC47A2	2.99	-0.2	4.2604e-06	0.000117938
RTN4RL1	-2.99	-0.28	1.91425e-06	5.63695e-05
AC087632.2	-2.99	0.56	1.72602e-11	1.00667e-09
RAP1GAP	2.98	-1.63	0.0244028	0.236974
NCAPH	-2.98	2.56	6.07253e-39	1.62276e-36
COL21A1	-2.98	2.9	9.25828e-46	3.37776e-43	Core matrisome	Collagens	collagen, type XXI, alpha 1	A6PVD9:F5GZK2:H0Y4C9:H0YDH6:Q96P44
CFAP58-DT	2.98	-0.23	5.10182e-06	0.000139335
AC239799.1	2.98	-1.13	0.00254528	0.0355449
ABCB4	-2.97	2.74	1.15707e-42	3.71647e-40
DEPDC1B	-2.97	0.56	2.53039e-11	1.45184e-09
WNT11	-2.97	4.26	2.78003e-91	3.2741e-88	Matrisome-associated	Secreted Factors	wingless-type MMTV integration site family, member 11	O96014
CDCA3	-2.97	1.78	6.88849e-25	9.5149e-23
AL353708.1	2.97	-1.63	0.0251458	0.242743
AC138409.3	2.97	-1.13	0.00266042	0.0368995
GRIK2	-2.96	2.53	5.58542e-38	1.4149e-35
AL139424.3	-2.96	-1.64	0.0223228	0.220767
IQCH	2.95	-1.63	0.0259277	0.248718
MATN4	2.95	-1.57	0.0224602	0.221892	Core matrisome	ECM Glycoproteins	matrilin 4	A6NNA4:O95460
AC073346.1	2.95	-1.63	0.0263249	0.251952
GPR176-DT	2.95	-1.63	0.0262806	0.2516
SPESP1	2.95	-0.82	0.000406285	0.00730224
LINC01910	2.95	-0.46	4.34247e-05	0.000966224
AL121977.2	2.95	-0.51	5.21931e-05	0.00114277
FOXM1	-2.94	2.56	2.54265e-38	6.59026e-36
EYA2	-2.93	0.61	1.54417e-11	9.06914e-10
PRR11	-2.93	1.45	8.22446e-20	8.66731e-18
HMCN1	-2.93	5.92	6.78642e-169	3.03715e-165	Core matrisome	ECM Glycoproteins	hemicentin 1	Q5TCP6:Q96RW7
PCLO	-2.93	1.29	8.77749e-18	8.25256e-16
COL6A6	-2.93	3.44	1.16691e-59	6.58272e-57	Core matrisome	Collagens	collagen, type VI, alpha 6	A6NMZ7:F8W6Y7:H0Y940:H0YA33
POLQ	-2.92	1.82	4.84926e-25	6.79606e-23
AL161669.3	2.92	-1.17	0.0035447	0.0473167
IL34	-2.91	0.03	1.23911e-07	4.45296e-06	Matrisome-associated	Secreted Factors	interleukin 34	H3BPB7:J3QQT3:Q6ZMJ4
ERG	-2.91	2.06	1.37923e-28	2.32632e-26
FGF9	-2.9	-0.65	9.54604e-05	0.00197944	Matrisome-associated	Secreted Factors	fibroblast growth factor 9 (glia-activating factor)	P31371
GNA14	-2.9	-1.76	0.0309641	0.285957
ALOXE3	2.9	-1.63	0.0291583	0.272862
LINC02172	-2.9	-1.01	0.000837922	0.0137053
AC007220.1	2.9	-1.17	0.00381686	0.0502896
AC244636.3	-2.9	-1.89	0.0397402	0.348727
MSLN	-2.88	-1.76	0.0326155	0.297686
SGO1	-2.88	0.52	1.4407e-10	7.62128e-09
ZNF385B	-2.88	0.01	1.9152e-07	6.7102e-06
BNIPL	2.88	-0.78	0.000521804	0.00910782
NOX3	-2.87	0.61	3.79283e-11	2.14321e-09
KIF4A	-2.87	2.65	1.00597e-38	2.64826e-36
TLE6	-2.87	-0.76	0.000173905	0.00340258
UNC5CL	2.87	-0.82	0.00060459	0.0103194
CDKL2	2.87	-1.63	0.0310227	0.28638
NOSTRIN	-2.87	-1.08	0.00130158	0.0200678
LINC01050	2.87	-0.86	0.000654947	0.0110608
AC006277.1	2.87	-1.12	0.00378854	0.0499753
KRT18	2.86	-0.06	2.55889e-06	7.38195e-05
HSD3BP5	2.86	0.29	5.15374e-08	1.95353e-06
AL731569.1	2.86	-1.21	0.00485216	0.0615157
AP003108.1	2.85	-1.17	0.0045229	0.0580096
EN2	2.84	-1.69	0.0353782	0.317505
SCG2	2.84	0.72	1.04238e-10	5.59032e-09
DIO2	-2.84	5.72	5.76029e-152	2.27464e-148
CAHM	2.84	-1.21	0.00530218	0.066196
AC107881.1	-2.84	-1.82	0.0390557	0.343844
TP53AIP1	2.83	-1.63	0.0336216	0.305333
DPP6	2.83	-1.69	0.0358834	0.321138
AGMO	-2.83	-1.31	0.00604963	0.0742978
PEF1-AS1	-2.83	-0.73	0.000200984	0.00387257
ZNF367	-2.82	3.87	1.78636e-69	1.3474e-66
LINC02458	2.82	-1.69	0.036957	0.328608
DEPDC1	-2.81	2.5	6.43431e-35	1.42084e-32
COL11A1	-2.81	2.32	1.16826e-31	2.22168e-29	Core matrisome	Collagens	collagen, type XI, alpha 1	C9JMN2:H7C381:P12107
IL4	-2.81	-1.76	0.0370357	0.3291	Matrisome-associated	Secreted Factors	interleukin 4	P05112
TTPA	-2.81	-1.89	0.0464766	0.392845
C4BPA	-2.8	-1.89	0.0471166	0.396905
CCNB2	-2.8	2.86	2.38526e-41	7.2783e-39
CCDC170	-2.79	0.65	5.13609e-11	2.85183e-09
TSPAN8	-2.79	-1.7	0.0347828	0.313251
ADRA2C	-2.79	-0.05	7.5678e-07	2.39635e-05
AC003092.1	2.79	1.8	8.81915e-21	9.81806e-19
LPL	-2.78	-1.89	0.0484552	0.405232
AL392046.1	2.78	-1.21	0.00640831	0.0780886
SLC7A11-AS1	2.78	0	1.68552e-06	5.02662e-05
AC073840.1	-2.78	-1.89	0.0487861	0.407188
EIF4B	2.77	-0.85	0.00105452	0.0167194
GPRC5C	2.77	0.06	1.20281e-06	3.66189e-05
AL356414.1	-2.77	-1.89	0.049427	0.410851
MEMO1P2	-2.77	-1.89	0.0497634	0.412421
UBE2FP3	-2.77	-1.51	0.013126	0.143067
LINC02631	2.77	-1.17	0.00587336	0.072358
MERTK	2.76	-0.63	0.000260745	0.00489891
SEMA3D	-2.76	2.75	3.21854e-38	8.27817e-36	Matrisome-associated	ECM-affiliated Proteins	sema domain, immunoglobulin domain (Ig), short basic domain, secreted, (semaphorin) 3D	C9JYT6:O95025
WNT7B	2.76	-1.69	0.0415621	0.361645	Matrisome-associated	Secreted Factors	wingless-type MMTV integration site family, member 7B	A8K0G1:B8A595:B8A597:B8A598:P56706
ANXA8	-2.76	-1.36	0.00857657	0.100008	Matrisome-associated	ECM-affiliated Proteins	annexin A8	B4DTC9:P13928:Q5VTM3
IL12RB2	2.75	0.11	4.67844e-07	1.53576e-05
PDE1A	-2.75	1.01	1.52968e-13	1.0362e-11
KRT34	2.75	-0.4	5.47019e-05	0.00118993
SMARCE1P6	2.75	-1.69	0.041858	0.363556
CERS6-AS1	-2.75	-1.82	0.0456742	0.387722
AC025176.1	-2.75	-1.82	0.0456742	0.387722
IRAIN	-2.75	-1.09	0.00216837	0.0310566
AC012560.1	-2.75	0.85	2.89896e-12	1.79196e-10
CENPF	-2.74	5.51	3.58531e-135	1.04644e-131
GINS2	-2.74	2.25	3.98747e-29	6.86356e-27
TUBA8	2.74	-1.69	0.0424388	0.367176
LINC01907	2.74	-1.31	0.00907422	0.104922
LINC01768	2.74	-1.21	0.00717487	0.0859167
LINC01239	2.74	0.45	1.41882e-08	5.75848e-07
AC015802.4	2.74	-1.17	0.00650387	0.0790378
SGCG	-2.73	2.47	5.03025e-33	1.02327e-30
ZNF670-ZNF695	-2.73	-1.82	0.0471914	0.397286
DHRS3	2.73	3.44	1.93858e-48	7.70039e-46
AL160408.1	2.73	-1.69	0.0440339	0.377425
AC092162.3	-2.73	-1.76	0.0425854	0.368112
AC005618.4	2.73	-1.26	0.00817645	0.0961439
PKMYT1	-2.72	1.03	1.30004e-13	8.89619e-12
KCNU1	2.72	-1.69	0.0440637	0.377585
RPL32P27	2.72	-1.75	0.0485163	0.405591
ISM2	2.71	-1.69	0.0449352	0.383194	Matrisome-associated	Secreted Factors	isthmin 2 homolog (zebrafish)	G3V2Q2:G3XAI3:H7C4M8:H7C5B3:Q6H9L7
KCNK15	2.71	1.1	9.21841e-13	5.92183e-11
NTRK2	-2.71	0.18	8.83895e-08	3.2318e-06
CTRB1	2.71	-1.31	0.00991916	0.113263
P2RY2	2.71	-1.69	0.0455517	0.38732
HLA-DRB1	-2.71	-1.36	0.0099619	0.113693
AL137186.2	2.71	-1.69	0.0448824	0.382961
AC004590.1	-2.71	-0.89	0.000662764	0.0111703
AC097522.2	-2.71	-0.19	5.74934e-06	0.000155313
ELN	-2.7	6.91	4.91146e-184	2.5362e-180	Core matrisome	ECM Glycoproteins	elastin	E7EN51:E7EN65:E7ENM0:E7ENW7:E7EP82:E7EQH8:E7ETP7:E7EWS8:E9PGX4:F8WAH6:G3V0G6:G5E950:H7C3K0:P15502
WNT9B	-2.7	-1.36	0.0102445	0.116384	Matrisome-associated	Secreted Factors	wingless-type MMTV integration site family, member 9B	E7EPC3:I3L0L8:O14905
SLC22A1	2.7	-0.17	1.53422e-05	0.00037837
AL358790.1	2.7	-0.08	5.52139e-06	0.000149723
ITGB2	-2.69	4.54	3.97537e-90	4.52317e-87
CCDC168	2.69	-1.69	0.0468209	0.394662
LINC02595	2.69	-0.56	0.000326892	0.0060039
AC097652.1	-2.69	-1.51	0.0160273	0.169622
IL13RA2	2.68	2.24	1.68521e-25	2.42244e-23
CPNE5	-2.68	0.83	8.78468e-12	5.27002e-10
GCNT3	2.68	-0.1	7.40704e-06	0.000195395
ST8SIA2	-2.68	0.38	8.72519e-09	3.65848e-07
CTRC	2.68	-1.26	0.00977294	0.111898
H4-16	2.68	-1.31	0.0106688	0.120511
RN7SKP203	2.68	-0.66	0.000446397	0.00795716
DDX59-AS1	2.68	-1.69	0.0481142	0.402866
TMTC2	-2.67	4.07	2.56196e-70	1.97683e-67
COLEC10	-2.67	2.1	5.90514e-26	8.82878e-24	Matrisome-associated	ECM-affiliated Proteins	collectin sub-family member 10 (C-type lectin)	Q9Y6Z7
CDKL4	2.67	-1.3	0.0110858	0.124509
AL158071.3	-2.67	-1.17	0.00376596	0.0497822
AC008622.1	2.67	-1.69	0.0487838	0.407188
CENPM	-2.66	0.33	1.64605e-08	6.61674e-07
BMP2	2.66	5.57	1.27975e-120	2.77127e-117	Matrisome-associated	Secreted Factors	bone morphogenetic protein 2	P12643
A2M	-2.66	5.06	6.24598e-111	1.13322e-107	Matrisome-associated	ECM Regulators	alpha-2-macroglobulin	F5H1E8:F8W7L3:H0YFH1:H0YGH6:P01023
ZBED9	2.66	-1.69	0.0491434	0.409153
AC068446.2	2.66	-0.72	0.000577743	0.0099344
AP005018.2	-2.66	3.18	1.44393e-45	5.21135e-43
RGS16	-2.65	1.78	2.31387e-21	2.6641e-19
ESM1	2.65	3.66	1.53897e-51	6.7085e-49	Core matrisome	Proteoglycans	endothelial cell-specific molecule 1	M0R154:Q9NQ30
PLK1	-2.65	2.45	4.04587e-31	7.52352e-29
HSPB7	-2.65	8.71	4.91393e-218	4.1234e-214
KPRP	2.65	0.88	1.11772e-10	5.97394e-09
TRAPPC5	2.64	0.03	2.49819e-06	7.20995e-05
AF064860.2	-2.64	-1.76	0.0496255	0.411858
AL512428.1	-2.64	-1.76	0.0496255	0.411858
CDCA8	-2.63	2.13	7.30651e-26	1.08275e-23
TPX2	-2.62	4.55	7.16731e-87	7.40218e-84
DLX4	-2.62	0.84	2.24884e-11	1.29806e-09
EGR3	-2.62	4.76	4.81993e-89	5.3927e-86
AC010616.1	-2.61	-0.32	2.48273e-05	0.000581932
PTN	-2.6	5.23	2.75812e-113	5.29007e-110	Matrisome-associated	Secreted Factors	pleiotrophin	C9JR52:P21246
PRDM16	-2.6	1.55	2.74339e-18	2.6768e-16
ROPN1L	2.6	-1.31	0.0134149	0.145648
TCEAL2	-2.6	-0.75	0.000427637	0.00766344
RASSF9	-2.6	1	1.52544e-12	9.65151e-11
STK24-AS1	2.6	-1.3	0.0136084	0.147344
SERPINB10	2.6	1.44	1.52152e-15	1.21306e-13	Matrisome-associated	ECM Regulators	serpin peptidase inhibitor, clade B (ovalbumin), member 10	H7BYS2:H7C004:P48595
PRKAG3	-2.59	-0.3	2.61169e-05	0.000608991
RELN	-2.59	0.85	2.51433e-11	1.44509e-09	Core matrisome	ECM Glycoproteins	reelin	H7C2B0:J3KQ66:P78509
CCND2-AS1	-2.59	-1.57	0.0243593	0.236792
AC105749.1	-2.59	-1.17	0.00510903	0.0641784
EBF4	-2.58	1.01	1.3969e-12	8.86334e-11
DAO	2.58	-1.36	0.0156919	0.166334
AC119674.1	2.58	-0.35	7.55815e-05	0.00160006
Z97653.2	-2.58	-1.57	0.0252553	0.243625
RUNDC3B	-2.57	-1.46	0.0187152	0.192279
PRLR	-2.57	3.75	3.03883e-57	1.59372e-54
SAPCD2	-2.57	-0.9	0.00129488	0.0199965
LINC01691	-2.57	-1.47	0.0190397	0.195165
DARS1-AS1	-2.57	-1.52	0.0217024	0.216122
AC078850.1	2.57	-1.31	0.0145648	0.155839
AC021242.3	2.57	-1.04	0.0042151	0.0546993
MEFV	2.56	-1.35	0.0165993	0.174166
BAAT	2.56	-1	0.00387349	0.0509259
TPTE2P6	2.56	-0.96	0.00350034	0.0467524
PRKXP1	2.56	-0.56	0.00033025	0.0060606
EMCN	-2.55	2.16	3.69414e-25	5.22079e-23	Matrisome-associated	ECM-affiliated Proteins	endomucin	D6RHW5:H0YAA7:Q9ULC0
RAG1	2.55	-1.41	0.0194203	0.198068
LINC01638	-2.55	-1.47	0.0197541	0.20068
LINC01622	-2.55	1.12	2.70401e-13	1.79367e-11
DLL4	2.54	-1.05	0.0047486	0.0604425
CLGN	2.54	4.14	4.34665e-61	2.65264e-58
GPD1	2.54	-1.35	0.0176881	0.183326
LINC02511	-2.54	-0.57	0.000191554	0.00370791
BMP4	2.53	-1.35	0.0181959	0.187661	Matrisome-associated	Secreted Factors	bone morphogenetic protein 4	H0YLW3:H0YM53:H0YMP9:P12644:V9GYF1
CYP2G1P	-2.53	-1.47	0.021061	0.211018
CDC25C	-2.53	0.01	2.10598e-06	6.1601e-05
DOK7	-2.53	0.36	4.15036e-08	1.58754e-06
HMMR	-2.52	1.17	1.37898e-13	9.38852e-12
CDC6	-2.52	3.08	8.63719e-40	2.40587e-37
CASQ1	-2.52	-0.94	0.00186796	0.0273314
BLM	-2.52	1.11	5.29831e-13	3.44647e-11
MFNG	2.51	-0.51	0.000381437	0.0069093
GALNT14	-2.51	3.66	6.34438e-53	2.85838e-50
C3AR1	2.51	-1.41	0.0211826	0.211969
GZMM	2.51	-0.79	0.00146505	0.0222257
ORC6	-2.5	2.24	1.22326e-25	1.78516e-23
PRSS35	-2.5	-0.9	0.00179879	0.0264808
SPSB3	2.5	-1.04	0.00546611	0.0679393
COL24A1	-2.5	1.93	2.34179e-21	2.68725e-19	Core matrisome	Collagens	collagen, type XXIV, alpha 1	E9PNK8:F8WDM8:H0YCZ7:Q17RW2
HLA-V	2.5	-0.06	1.49364e-05	0.000369719
CP	-2.49	-1.26	0.00899721	0.104171
TTC34	2.49	-1	0.00511881	0.0642892
AC087457.1	-2.49	0.24	2.39079e-07	8.25159e-06
AL357153.2	2.49	-1	0.00498484	0.0629599
AL121761.1	2.49	-1.41	0.022409	0.221549
COL22A1	-2.48	2.97	2.41211e-36	5.72174e-34	Core matrisome	Collagens	collagen, type XXII, alpha 1	H0YAX7:Q8NFW1
XGY1	-2.48	-1.04	0.00326485	0.0440718
AL391807.1	-2.48	-1.47	0.0234716	0.229619
HDAC11-AS1	2.48	-1.31	0.0187211	0.192311
AC107294.2	2.48	-0.56	0.000543771	0.00944704
OTOA	-2.47	-0.58	0.000298218	0.00553328
PCDH1	2.47	-1.04	0.0059479	0.0731555
CYP26B1	-2.46	6.26	4.8166e-138	1.46972e-134
CTTNBP2	-2.46	-1.42	0.0216927	0.216058
MEGF11	2.46	-0.75	0.0016525	0.0246244	Matrisome-associated	Secreted Factors	multiple EGF-like-domains 11	A6BM72:C9JYE7:H3BR81
ACE	-2.46	3.34	6.34521e-44	2.1622e-41
ARL9	2.46	-1.46	0.0273481	0.259782
LINC02593	-2.46	2.14	1.65871e-23	2.12905e-21
RAB44	2.46	-0.79	0.00187534	0.0274273
LINC02084	2.46	-0.86	0.00220709	0.0315104
DCHS2	-2.45	0.4	6.16104e-08	2.30156e-06
MATN1	-2.44	-1.26	0.0105566	0.119444	Core matrisome	ECM Glycoproteins	matrilin 1, cartilage matrix protein	P21941
LDHC	2.44	-1.46	0.0281144	0.266044
ROBO2	-2.44	6.74	4.58321e-151	1.70928e-147
TMSB15A	-2.43	0.11	1.32336e-06	4.00349e-05
CADPS	-2.43	-0.58	0.000379332	0.00687489
MAF	-2.43	3.69	4.21701e-51	1.79169e-48
SLC44A3-AS1	-2.43	0.03	3.06914e-06	8.73383e-05
SOCS2-AS1	-2.43	3.11	3.32883e-38	8.49673e-36
IGFBP2	-2.42	6.55	2.16245e-143	7.25825e-140	Core matrisome	ECM Glycoproteins	insulin-like growth factor binding protein 2, 36kDa	C9JMY1:C9JW52:H7C1H0:P18065
KLK14	2.42	-1.08	0.00814758	0.0958547
TMEM151A	2.42	0.1	7.26956e-06	0.000192431
UBAC2-AS1	2.42	0.18	2.8031e-06	8.04155e-05
AC044839.3	2.42	-1.41	0.0267346	0.255001
FCGBP	2.42	-0.41	0.000263912	0.00495425
AL391811.1	2.42	-1.35	0.0240067	0.233934
GOLGA8G	-2.41	-1.09	0.00504929	0.0636184
LINC01424	2.41	-1.46	0.030592	0.283183
LINC00398	2.41	-1.41	0.0273226	0.259613
AC132153.1	-2.41	-0.94	0.00305055	0.041513
KREMEN2	-2.4	-1.57	0.0371391	0.329825
NMRAL2P	2.4	0.8	5.87464e-09	2.51028e-07
LONRF3	2.4	-0.25	0.000110582	0.00226945
LINC00106	-2.4	-0.8	0.00133034	0.0204594
AL355076.2	2.4	0.02	1.33689e-05	0.000334247
LINC00906	-2.4	-0.66	0.000620318	0.0105583
AC008622.2	2.4	-0.56	0.000834079	0.0136532
HUNK	-2.39	3.53	5.56412e-46	2.0523e-43
KRT15	2.39	0.49	1.82976e-07	6.42425e-06
AC005324.2	2.39	-1.46	0.0319086	0.293027
CCL26	2.38	1.11	6.44584e-11	3.5468e-09	Matrisome-associated	Secreted Factors	chemokine (C-C motif) ligand 26	Q9Y258
ABCC2	2.38	1.11	4.20719e-11	2.36144e-09
SUSD2	2.38	-1.13	0.0103053	0.116911
SFRP2	-2.38	2.04	3.01796e-21	3.44551e-19	Matrisome-associated	Secreted Factors	secreted frizzled-related protein 2	Q96HF1
PDGFD	-2.38	1.43	7.9847e-15	5.97562e-13	Matrisome-associated	Secreted Factors	platelet derived growth factor D	H0YD37:Q9GZP0
C19orf38	2.38	0.13	5.65936e-06	0.000153006
AC009505.1	-2.38	-1.26	0.0125538	0.13804
AL021155.4	2.38	-1.13	0.0103053	0.116911
PROX1	-2.37	-0.01	1.01918e-05	0.000261536
POSTN	-2.37	7.91	9.99312e-170	4.7917e-166	Core matrisome	ECM Glycoproteins	periostin, osteoblast specific factor	B1ALD9:Q15063
TMEFF2	-2.37	1.03	2.28767e-11	1.31908e-09
PPM1AP1	-2.37	-1.27	0.0131741	0.143475
AL139398.1	-2.37	-1.26	0.0129111	0.141183
AC079772.1	-2.37	-1.36	0.0164777	0.173175
WDR62	-2.36	1.4	2.00587e-14	1.45992e-12
FRZB	-2.36	0.94	1.75539e-10	9.18469e-09	Matrisome-associated	Secreted Factors	frizzled-related protein	Q92765
PCLAF	2.36	-1.51	0.0388806	0.342752
TOLLIP-AS1	2.36	0.79	7.78852e-09	3.29039e-07
GRIN2B	2.36	-1.17	0.0121485	0.134421
AC099344.3	-2.36	-1.47	0.0313261	0.288585
CCDC15-DT	2.36	-0.04	2.55794e-05	0.0005981
SORBS1	-2.35	-0.4	0.000155597	0.00308484
IL11RA	-2.35	5.35	9.52407e-100	1.42078e-96
AC009518.1	-2.35	0.58	1.5466e-08	6.25065e-07
AL391839.3	2.35	-1.17	0.0123207	0.136035
AL117344.2	2.35	-1.46	0.0355321	0.318639
PPP1R9A	-2.34	-1.31	0.0161161	0.170275
AC120114.1	2.34	-0.49	0.000549574	0.00953306
AC125807.2	-2.34	0.27	5.63541e-07	1.82053e-05
AC093865.1	2.34	-1.17	0.0130203	0.142114
AC015912.3	2.34	-1.4	0.0323842	0.295977
AC091912.3	2.34	-1.51	0.0406191	0.355232
PLK4	-2.33	2.47	2.61795e-26	3.97609e-24
CACNA1D	-2.33	-1.52	0.0383665	0.338843
ALPK2	-2.33	4.31	5.80629e-64	3.82134e-61
LINC02652	2.33	-1.46	0.0363872	0.324694
AL355073.1	2.33	-0.92	0.00452582	0.0580249
RTP4	-2.32	-1.31	0.0171247	0.178673
CHODL	-2.32	1.56	2.07887e-15	1.64569e-13
NOXO1	2.32	-0.25	0.000191549	0.00370791
CXCL2	-2.31	2.65	2.30992e-28	3.87662e-26	Matrisome-associated	Secreted Factors	chemokine (C-X-C motif) ligand 2	P19875
HKDC1	2.31	-1.17	0.0140002	0.150735
TMEM88	-2.31	-0.98	0.00501367	0.0632695
VWA3A	2.31	-1.46	0.0384324	0.339335	Core matrisome	ECM Glycoproteins	von Willebrand factor A domain containing 3A	A6NCI4:H3BTG8:H3BTX3:H3BUS3:H7BXL8
ECT2L	-2.31	3.89	2.21677e-51	9.60075e-49
MGAM	-2.31	-1.58	0.0453054	0.385518
AC128707.1	2.31	-1.12	0.0130314	0.142197
FAM83D	-2.3	2.36	3.32057e-24	4.42281e-22
EFHD1	-2.3	1.03	6.90425e-11	3.78971e-09
PLAC8	-2.3	-1.36	0.0200705	0.203217
ZNF394	2.3	-1.46	0.0394639	0.346574
KRT14	-2.3	-0.5	0.000406679	0.00730738
TEX43	2.3	-1.12	0.0133811	0.145375
CROCC2	-2.3	0.28	8.05635e-07	2.53076e-05
AL512791.2	2.3	-1.21	0.0157322	0.166709
AC010327.7	2.3	-1.51	0.0435122	0.37434
SCN11A	2.29	0.45	4.6054e-07	1.51327e-05
AC009108.3	2.29	-1.51	0.0447681	0.382206
CELF4	-2.28	-0.8	0.00231407	0.0327453
OLFM4	-2.28	-1.36	0.0214849	0.214498
TREM1	2.28	-1.46	0.0416093	0.361818
HTR5BP	2.28	-0.97	0.00621365	0.076034
C10orf90	2.28	0.14	8.45087e-06	0.000221086
FAAH2	-2.28	-1.31	0.0189419	0.194251
NKAPL	2.28	1.83	5.97931e-16	4.9311e-14
ABCA8	-2.27	1.55	6.12036e-15	4.6164e-13
SP7	-2.27	-1.41	0.0248738	0.240533
DNAH12	2.27	-1.16	0.0158075	0.167428
C1orf194	2.27	-0.75	0.0025161	0.0352181
SNHG21	2.27	-0.22	0.000151606	0.0030155
LINC01115	2.27	-0.54	0.000981181	0.0157312
TMC2	2.26	-1.26	0.0195203	0.198816
PLEKHG4B	-2.26	0.61	3.15642e-08	1.22268e-06
CYP4F3	-2.26	-1.63	0.0563683	0.457115
CHSY3	-2.26	2.42	3.95992e-24	5.24318e-22
RASGEF1A	-2.26	0.67	1.82734e-08	7.29741e-07
CX3CL1	-2.25	-1.36	0.0228982	0.225237	Matrisome-associated	Secreted Factors	chemokine (C-X3-C motif) ligand 1	H3BSR6:H3BV86:J3QRA1:P78423
MEOX2	-2.25	2.52	3.25588e-25	4.62088e-23
KRT8	2.25	0.49	6.45557e-07	2.0656e-05
CLN8	2.25	-0.23	0.000191136	0.00370303
DGUOK-AS1	2.25	-1.17	0.0167434	0.175403
GTSE1	-2.24	2.42	4.67984e-24	6.15996e-22
WFIKKN1	2.24	-0.97	0.00730653	0.0873219	Matrisome-associated	Secreted Factors	WAP, follistatin/kazal, immunoglobulin, kunitz and netrin domain containing 1	Q96NZ8
C11orf16	2.24	-1.51	0.0496115	0.411858
AL049646.1	2.24	-1.51	0.0502665	0.415719
AL355355.2	-2.24	-0.9	0.00383756	0.0505228
LINC00211	2.24	0.2	9.62447e-06	0.00024802
GPC3	-2.23	-0.37	0.000278005	0.00519411	Matrisome-associated	ECM-affiliated Proteins	glypican 3	H0Y3U6:P51654
GRIA1	-2.23	1.05	1.38148e-10	7.3138e-09
RASSF2	-2.22	1.74	4.15764e-16	3.46281e-14
KCNT2	-2.22	-1.13	0.0111424	0.12504
BATF2	2.22	-0.54	0.00129859	0.0200407
PLEKHN1	2.22	-0.21	0.000223898	0.0042797
NKAIN2	-2.22	-0.32	0.000184555	0.00359315
QRFP	2.22	-0.06	8.90989e-05	0.00185694
AC099542.1	-2.22	-1.69	0.0675556	0.525706
MYB	-2.21	-1.36	0.0254521	0.245242
LINC00243	2.21	-1.57	0.0600164	0.478978
PSG1	2.21	3.6	1.59385e-38	4.16323e-36
AL049838.1	-2.21	2.71	4.16348e-27	6.63882e-25
AC133552.2	2.21	-0.72	0.00309004	0.0419568
MCM10	-2.2	1.89	2.58503e-17	2.36099e-15
E2F1	-2.2	3.31	1.94004e-36	4.63469e-34
FRMPD4	2.2	-0.14	0.000145838	0.002912
EMB	-2.2	-0.47	0.000494129	0.00868576
COL18A1	-2.2	6.13	3.88146e-111	7.23784e-108	Core matrisome	Collagens	collagen, type XVIII, alpha 1	H7BXV5:H7C457:P39060
RAET1G	2.2	0.8	3.56066e-08	1.37293e-06
AC079780.1	-2.2	-0.47	0.000504663	0.00884312
AC013451.2	2.2	-0.92	0.00770017	0.091408
AC093503.2	-2.2	-1.32	0.0234403	0.229381
AC104472.4	2.2	-0.21	0.000246953	0.00467586
CDH17	-2.19	-0.73	0.00216346	0.0310059
CSTA	2.19	-1.57	0.0616784	0.489585	Matrisome-associated	ECM Regulators	cystatin A (stefin A)	C9J0E4:P01040
WNT10B	-2.19	0.15	6.45705e-06	0.000172419	Matrisome-associated	Secreted Factors	wingless-type MMTV integration site family, member 10B	B5MCC8:C9J3H3:C9JCI2:O00744:Q4VAJ4
KCNJ10	2.19	-0.59	0.00171502	0.025398
LINC02136	2.19	-1.57	0.0616784	0.489585
AP001029.2	-2.19	-0.76	0.00237689	0.0335352
AL139246.5	2.19	-0.43	0.000720599	0.0120213
TACC3	-2.18	3.64	4.73621e-42	1.47195e-39
SYNDIG1	-2.18	0.55	1.83291e-07	6.43197e-06
CA14	2.18	0.77	6.10522e-08	2.28452e-06
MATN3	-2.18	-1.17	0.0141361	0.151905	Core matrisome	ECM Glycoproteins	matrilin 3	O15232
POPDC3	2.18	1.06	1.39641e-09	6.49625e-08
ADGRB3	-2.18	2.72	1.28103e-26	1.97238e-24
VIT	-2.18	5.34	9.1789e-88	9.78062e-85	Core matrisome	ECM Glycoproteins	vitrin	B5MD45:C9J6F5:H7C587:Q6UXI7
TMEM238	2.18	-1.57	0.0633734	0.500031
AC037450.1	2.18	-1.26	0.0245682	0.238229
AC011365.1	-2.18	-0.9	0.00483161	0.0613131
AC008083.2	-2.18	-1.46	0.0350784	0.315405
XKR5	-2.18	-1.46	0.0353166	0.317037
HPCA	2.17	-1.01	0.0103104	0.116935
KCNJ2	2.17	3.74	8.48758e-40	2.37405e-37
TMEM52	2.17	-1.26	0.0252654	0.243688
AC091173.1	2.17	-1.57	0.0642149	0.504948
AC013701.2	2.17	-0.79	0.00436798	0.0562808
RIMS1	-2.16	2.76	1.30867e-26	2.01032e-24
NDUFA13	2.16	-0.79	0.00454136	0.0581908
AL133372.2	2.16	-1.57	0.0659966	0.515997
FANCD2	-2.15	1.12	1.65073e-10	8.67767e-09
KCNA3	2.15	-0.57	0.00198892	0.0287874
AC012513.3	-2.15	2.15	1.73453e-19	1.80246e-17
AC113410.4	2.15	-0.69	0.0037287	0.0494093
ATRNL1	-2.14	0.06	2.05849e-05	0.000493347
CNTNAP1	-2.14	1.74	2.34663e-15	1.85329e-13
MAP7	-2.14	1.73	3.00144e-15	2.34559e-13
LINC00643	-2.14	0.75	3.20916e-08	1.24096e-06
SBF2-AS1	-2.14	0.79	1.90319e-08	7.56429e-07
TSPOAP1	-2.13	2.32	5.11087e-21	5.75659e-19
LMNB1	-2.13	3.61	5.79912e-40	1.65657e-37
FLVCR2	2.13	-0.75	0.00473529	0.0602959
MYOCD	-2.13	1.54	1.71524e-13	1.15606e-11
NR0B1	2.13	2.68	1.36116e-22	1.66136e-20
OLFML2A	-2.13	3.52	3.28205e-38	8.4093e-36
VLDLR-AS1	-2.13	-1.18	0.0164424	0.172898
INTS6-AS1	2.13	1.08	3.21639e-09	1.43209e-07
AC016727.1	2.13	-1	0.0116473	0.129773
BMP7	2.12	-1	0.0123567	0.136387	Matrisome-associated	Secreted Factors	bone morphogenetic protein 7	B1AKZ9:B1AL00:H0Y4B5:P18075
ZNF704	-2.12	2.14	6.07573e-19	6.09662e-17
MELK	-2.12	3.74	3.99915e-42	1.24867e-39
SYNPO2	-2.12	4.74	7.22168e-67	5.04991e-64
EIF3KP1	-2.12	-1.36	0.0323478	0.29583
HCP5	-2.12	0.77	2.81932e-08	1.09971e-06
LINC00705	2.12	-1.57	0.0705229	0.540126
AL390198.1	2.12	-0.78	0.00532039	0.0663986
AC231981.1	2.12	-1.63	0.0785768	0.583244
SEL1L3	-2.11	3.64	4.16302e-40	1.19942e-37
ADAMTS3	-2.11	2.16	5.93331e-19	5.96262e-17	Matrisome-associated	ECM Regulators	ADAM metallopeptidase with thrombospondin type 1 motif, 3	O15072
SMCO2	-2.11	1.18	1.12636e-10	6.0153e-09
AC067751.1	2.11	-1.31	0.0326253	0.297711
AC005330.1	-2.11	-1.17	0.0171577	0.178906
AL359834.1	-2.11	0.13	1.41707e-05	0.000352717
TRIM17	2.1	-0.85	0.00679327	0.0820349
MELTF	-2.1	3.33	5.02052e-34	1.05651e-31
SLC35G2	2.1	0.6	7.29457e-07	2.31201e-05
SEMA3E	-2.1	3.6	1.49145e-38	3.91098e-36	Matrisome-associated	ECM-affiliated Proteins	sema domain, immunoglobulin domain (Ig), short basic domain, secreted, (semaphorin) 3E	C9JVH5:F8WCZ5:O15041
AC091212.1	2.1	1.18	1.17391e-09	5.50696e-08
AC093249.6	2.1	-0.63	0.00294849	0.0403613
FRAS1	-2.09	7.51	9.23195e-130	2.29534e-126	Core matrisome	ECM Glycoproteins	Fraser syndrome 1	D6RCP6:H0Y8V2:H0Y930:H0Y9A6:H0Y9C9:Q86XX4
EFHC2	-2.09	0.43	1.07559e-06	3.2985e-05
PCOTH	-2.09	-0.57	0.00137158	0.021012
IMPDH1P8	2.09	-1.63	0.0831127	0.609033
AC006369.1	2.09	1.64	1.25187e-12	7.97371e-11
RBPMS-AS1	2.09	1.04	1.28607e-08	5.26106e-07
GTF2IP6	-2.09	-1.46	0.0439008	0.377074
AL031432.4	2.09	-1.3	0.0339841	0.307419
RAD51	-2.08	2.1	7.52568e-18	7.09549e-16
RTKN2	-2.08	-0.2	0.000196063	0.00378427
HSPA7	2.08	-1.63	0.0842714	0.615442
AC022034.1	-2.08	3.15	1.83704e-30	3.324e-28
AL024498.1	2.08	-0.82	0.00665762	0.0806143
COL5A3	-2.07	2.65	8.19502e-24	1.06822e-21	Core matrisome	Collagens	collagen, type V, alpha 3	P25940
MMP11	-2.07	6.58	2.92743e-110	5.17154e-107	Matrisome-associated	ECM Regulators	matrix metallopeptidase 11 (stromelysin 3)	E9PED7:F8WDI7:H7C3I7:P24347
AC091057.1	-2.07	1.01	3.01046e-09	1.34638e-07
LINC00460	2.07	-1.21	0.0309207	0.285595
AC004156.1	2.07	-1.09	0.0176519	0.183064
FRY	-2.06	1.86	1.84737e-15	1.46762e-13
ENOX1	2.06	1.77	2.7736e-13	1.83802e-11
CCNB1	-2.06	4.09	3.9693e-47	1.51397e-44
TTC6	-2.06	-1.26	0.0250423	0.241988
ESAM	2.06	-0.86	0.00789839	0.0932874
OTOGL	-2.06	0.54	5.88226e-07	1.89298e-05
PPM1E	2.06	0.59	1.37004e-06	4.13911e-05
AC092656.1	2.06	-1.31	0.0365742	0.326016
AL590428.1	2.06	-0.08	0.000242799	0.00460816
DBIL5P	2.06	-0.86	0.0078449	0.0927816
P4HA2-AS1	-2.06	0.13	2.45411e-05	0.000575827
LINC02057	2.06	-1.26	0.0341562	0.308481
NFE2L1-DT	2.06	-1.05	0.016684	0.174863
SNORD3A	2.06	0.68	4.81954e-07	1.57822e-05
RPARP-AS1	2.06	0.32	1.17282e-05	0.000297661
AL021308.1	2.06	-1.31	0.0370378	0.3291
COBLL1	-2.05	4.27	5.35407e-51	2.2605e-48
GALNT16	-2.05	2.17	3.06763e-18	2.98017e-16
SLC7A11	2.05	4.22	3.47734e-45	1.2351e-42
HLA-DMA	2.05	-0.54	0.00219191	0.031327
MED14OS	2.05	-1.36	0.0415844	0.361785
AL021392.1	2.05	-1.36	0.0410304	0.358316
GABARAPL3	2.05	-1.63	0.0888944	0.639053
AL355390.2	2.05	-1.63	0.0900484	0.645459
AL359764.3	2.05	-1.63	0.0901034	0.64567
ARID3C	2.04	-1.04	0.0176408	0.182977
AL020995.1	2.04	-0.65	0.00423922	0.0549379
LINC01684	-2.04	-0.33	0.000516236	0.00902707
UHRF1	-2.04	4.04	4.91824e-45	1.72859e-42
AP002433.2	-2.04	-1.26	0.0258572	0.248325
AL117334.1	-2.04	-1.46	0.0493298	0.410196
HECW1	-2.03	2.1	2.62893e-17	2.39783e-15
EFNB2	-2.03	1	6.29311e-09	2.68397e-07
TRPM8	2.03	0.31	1.56169e-05	0.000384157
AL157935.1	2.03	2.55	5.99212e-20	6.40527e-18
MIS18A-AS1	2.03	-1.04	0.0181058	0.186848
AC007240.3	2.03	-0.15	0.000353566	0.0064462
MEF2C	-2.02	2.38	5.4754e-20	5.88102e-18
HEYL	2.02	-0.24	0.000643369	0.0108982
DCAF4L1	2.02	-0.72	0.00528611	0.0660503
SEPTIN5	-2.02	-1.41	0.0456248	0.387722
PRELP	-2.02	4.69	1.67466e-60	9.86142e-58	Core matrisome	Proteoglycans	proline/arginine-rich end leucine-rich repeat protein	P51888
AC004870.3	2.02	-0.69	0.00497901	0.0628982
AC114956.1	2.02	-1.05	0.0189253	0.194111
AC027288.3	2.02	-1.25	0.0377898	0.334851
AC010325.1	2.02	-1.36	0.0444348	0.380216
AC244131.2	2.02	-0.62	0.00438816	0.056519
AC079140.6	2.02	0.83	1.93471e-07	6.77503e-06
ITGA8	-2.01	7.18	6.67335e-116	1.35752e-112
ICOSLG	2.01	-0.89	0.0102249	0.11622
GRIN2C	2.01	0.08	9.98267e-05	0.00206196
ERICH6	2.01	-1.08	0.0208779	0.209528
MYO1D	-2.01	8.71	3.65101e-134	1.02122e-130
AKR1C4	2.01	-1.08	0.0215052	0.214668
AC007569.1	2.01	-1.12	0.0232931	0.228295
NFE2L3	2	-0.76	0.00619938	0.075887
CENPI	-2	1.75	6.11422e-14	4.29788e-12
SHBG	2	-0.86	0.00991092	0.113207
AKR1C6P	-2	-1.16	0.0199737	0.20239
AL021154.1	2	-1.69	0.104178	0.719495
AC092117.1	2	0.72	9.74385e-07	3.0157e-05
C13orf46	2	0.48	6.21347e-06	0.000166378
AC017116.2	-2	1.91	3.76664e-15	2.89971e-13
BRINP1	-1.99	1.49	6.65717e-12	4.037e-10
PTGES3L-AARSD1	1.99	-1.13	0.024541	0.238
GNGT1	1.99	4.62	9.17125e-53	4.05043e-50
SYT16	-1.99	-0.73	0.00435595	0.0561581
SYT12	-1.99	-0.49	0.00145997	0.0221737
URAHP	1.99	-1.69	0.105616	0.727102
AL691432.4	1.99	-1.35	0.0479539	0.401991
NME5	-1.98	0.54	1.2738e-06	3.86403e-05
CNTN3	-1.98	5.57	2.86325e-80	2.63302e-77
LIF	-1.98	1.41	3.13203e-11	1.78332e-09	Matrisome-associated	Secreted Factors	leukemia inhibitory factor (cholinergic differentiation factor)	P15018
NCAM2	-1.98	1.28	2.51259e-10	1.28756e-08
SBSPON	-1.98	0.2	2.26994e-05	0.000537498	Core matrisome	ECM Glycoproteins	chromosome 8 open reading frame 84	Q8IVN8
GPC6	-1.98	3.82	5.97118e-39	1.60338e-36	Matrisome-associated	ECM-affiliated Proteins	glypican 6	Q9Y625
XRCC2	-1.98	2.08	1.75178e-16	1.50765e-14
AC108047.1	1.98	-0.6	0.00381461	0.0502698
LINC01914	1.98	-1.36	0.0491713	0.409233
SNORD3C	1.98	-0.54	0.00321949	0.0435296
ADAMTS7P1	-1.98	-0.86	0.00769322	0.0913417
GNAO1	-1.97	-1.01	0.0145629	0.155839
CD70	-1.97	-0.36	0.000894687	0.0145143
MEGF6	-1.97	7.69	1.00153e-118	2.10102e-115	Matrisome-associated	Secreted Factors	multiple EGF-like-domains 6	H7C557:H7C5N9:O75095
CMYA5	-1.97	2.46	4.62989e-20	4.99686e-18
ANGPTL4	1.97	5.49	3.34907e-72	2.77559e-69	Matrisome-associated	Secreted Factors	angiopoietin-like 4	M0QZ51:M0R0N8:M0R2X8:M0R369:M0R3A2:Q9BY76
LPAR3	1.97	-0.89	0.0122607	0.135505
PDE2A	1.97	-1.08	0.0238978	0.233155
LINC02408	1.97	-1.13	0.0265682	0.253846
CRIP1	-1.97	-1.51	0.0645777	0.507025
AC141586.1	1.97	1.26	1.74383e-09	8.05113e-08
AC136604.2	1.97	-1.08	0.0241796	0.235414
Z84468.2	-1.97	-0.93	0.00968164	0.110966
COCH	-1.96	1.41	4.55204e-11	2.53803e-09	Core matrisome	ECM Glycoproteins	coagulation factor C homolog, cochlin (Limulus polyphemus)	E7EN67:G3V4C4:G3V5G6:G3V5V4:G3V5X3:H0YJJ0:H0YJW4:O43405:Q96IU6
PARD6B	1.96	0.27	2.76338e-05	0.000641887
CACNG8	1.96	-0.35	0.00167369	0.0249031
CCDC102B	-1.96	1.71	2.82394e-13	1.86954e-11
KCNK3	1.96	-0.43	0.00199689	0.0288778
CARNS1	-1.96	0.82	1.3274e-07	4.74991e-06
AC105052.4	-1.96	2.97	2.99657e-25	4.27091e-23
CDKN3	-1.95	2.36	1.1161e-18	1.10998e-16
RAB11FIP4	1.95	-1.41	0.0571866	0.462522
ANGPT1	-1.95	3.46	4.0771e-32	7.93321e-30	Matrisome-associated	Secreted Factors	angiopoietin 1	B4DTQ9:E5RFF4:E7ERK4:Q15389
KCNA4	-1.95	-1.26	0.033949	0.307142
EPGN	1.95	3.49	1.44159e-29	2.52016e-27	Matrisome-associated	Secreted Factors	epithelial mitogen homolog (mouse)	A0PK19:H3BM13:Q6UW88
PRKN	-1.95	1.7	5.93642e-13	3.85036e-11
TRMT9B	-1.95	3.29	1.41953e-29	2.49458e-27
AL035446.2	-1.95	2.9	2.41327e-24	3.23358e-22
SPATA25	1.94	-0.66	0.00647611	0.0787575
COL3A1	-1.94	9.59	7.80993e-131	2.01646e-127	Core matrisome	Collagens	collagen, type III, alpha 1	E7ENY8:H7C435:P02461
ERBB4	-1.94	0.79	2.65123e-07	9.09439e-06
LINC01546	-1.94	0.65	8.06313e-07	2.5317e-05
STARD4-AS1	-1.94	-0.32	0.000824267	0.0135167
LINC02666	-1.94	-1.13	0.0223234	0.220767
SCIN	-1.93	3.24	2.1948e-28	3.69265e-26
ALDH3A1	1.93	-0.28	0.00125284	0.0194234
ACRBP	1.93	-0.76	0.00837582	0.0980519
TEX29	1.93	-1.17	0.0318847	0.292848
FAM43B	1.93	-1.41	0.0609153	0.484508
AL391056.1	1.93	0.04	0.000231018	0.00439949
CENPE	-1.92	4.12	1.54106e-42	4.87978e-40
PAM	-1.92	10.4	1.8688e-131	5.01811e-128
CDCA5	-1.92	2.36	2.87816e-18	2.80016e-16
ANK3	-1.92	-1	0.0144063	0.154291
LINC01515	-1.92	-1.09	0.0215798	0.215189
FALEC	1.92	-0.97	0.0171833	0.179089
LINC02674	-1.92	-0.97	0.0131413	0.143187
SOD3	-1.91	8.63	5.88497e-121	1.31686e-117
KRT7	-1.91	3.88	2.18989e-37	5.40469e-35
TSPAN18	-1.91	-0.97	0.0135333	0.14672
OR7E125P	-1.91	-1.27	0.0373581	0.331595
OR7E154P	-1.91	-1.27	0.0373581	0.331595
LINC01476	1.91	-1.17	0.0340109	0.307537
XIAPP1	1.91	-1.41	0.0633081	0.499633
AC006033.2	-1.91	0.16	5.4133e-05	0.00117871
AL022151.1	-1.91	-1.35	0.0457379	0.388116
AC068787.4	-1.91	-0.48	0.00194861	0.0282955
HDAC9	-1.9	6.1	1.3275e-85	1.31052e-82
LIMCH1	-1.9	1.96	2.73688e-14	1.9692e-12
STX1A	1.9	2.75	5.93408e-20	6.35335e-18
BANK1	-1.9	-0.61	0.00404773	0.0528544
M1AP	1.9	-0.13	0.000625639	0.0106408
AL023806.3	1.9	0.39	2.6461e-05	0.000615925
AC097468.3	-1.9	-0.11	0.000361667	0.00658454
C5AR2	-1.89	-1.35	0.0476829	0.40032
NAALADL2	-1.89	4.72	1.48769e-54	7.08289e-52
COL15A1	-1.89	1.18	4.48724e-09	1.95223e-07	Core matrisome	Collagens	collagen, type XV, alpha 1	P39059
IGFBP7-AS1	-1.89	0.26	3.33566e-05	0.000763461
AC244517.5	1.89	-1.41	0.0665413	0.519651
AL390726.5	-1.89	-0.07	0.000339913	0.00622262
PDGFRL	1.88	-0.97	0.0191975	0.196243
ADRA2A	-1.88	1.73	1.40087e-12	8.8801e-11
LDHD	-1.88	-1.21	0.0319366	0.293154
ADRA1B	-1.88	-0.25	0.000885924	0.0144
DPY19L2P3	1.88	-0.59	0.00592037	0.0728569
BX322562.1	-1.88	-1.31	0.0442967	0.379194
MYLK	-1.87	7.51	1.12043e-104	1.79082e-101
SLC16A8	-1.87	-0.82	0.00951488	0.109372
PIK3R3	-1.87	1.9	1.31417e-13	8.98375e-12
PALLD	-1.87	1.91	1.11895e-13	7.68047e-12
PSAT1	-1.87	2.98	1.79021e-23	2.29345e-21
TOB2P1	1.87	-0.15	0.00086373	0.0140597
PNMA3	-1.87	-0.75	0.00676037	0.0816817
NRBP2	-1.87	3.8	7.24501e-35	1.5894e-32
C9orf153	1.87	-1.46	0.0752634	0.564615
LINC01592	-1.87	3.64	1.33118e-32	2.6755e-30
AP005230.1	-1.87	0.09	0.000111551	0.00228445
MIR924HG	-1.87	0.3	3.1204e-05	0.000718601
AC079610.1	1.87	-0.46	0.00355764	0.0474422
TLL2	1.86	-1.17	0.0389757	0.343319	Matrisome-associated	ECM Regulators	tolloid-like 2	Q9Y6L7
ISM1	-1.86	1.43	2.21766e-10	1.14341e-08	Matrisome-associated	Secreted Factors	isthmin 1 homolog (zebrafish)	B1AKI9
MXRA5	-1.86	9.72	2.31962e-121	5.36951e-118	Core matrisome	ECM Glycoproteins	matrix-remodelling associated 5	Q9NR99
FLT1	-1.86	2.03	1.60252e-14	1.1757e-12
MAN1C1	-1.86	3.94	8.03627e-37	1.94756e-34
KIF2C	-1.86	1.91	1.3483e-13	9.18896e-12
RNF180	-1.86	-0.69	0.0061487	0.075418
ADRA1D	-1.86	2.86	4.40636e-22	5.23538e-20
B3GNT4	1.86	-0.97	0.0206662	0.207901
POT1-AS1	-1.86	-0.6	0.0043014	0.0555935
MYLKP1	-1.86	-1.27	0.0424062	0.366988
LINC01844	-1.86	-1.13	0.0281586	0.266425
AC004854.2	1.86	0.14	0.000202791	0.00390628
AP001269.4	1.86	-1.17	0.0392504	0.345175
DUSP5-DT	1.86	0.29	7.62368e-05	0.00161139
AC099332.2	1.86	-0.49	0.00400229	0.0523425
AC061975.8	1.86	-0.92	0.0195844	0.199318
BRCA1	-1.85	3.48	1.52126e-29	2.63881e-27
GADD45B	-1.85	5.38	9.72218e-66	6.65969e-63
FAM167A	1.85	2.91	4.59155e-20	4.96346e-18
CHRNA5	1.85	-1.22	0.0424552	0.367271
H4C11	1.85	0.7	4.27794e-06	0.000118375
AL157702.2	-1.85	-0.46	0.00252247	0.0352852
SKA2P1	-1.85	-1.17	0.0318644	0.29274
AL132656.2	-1.85	-1.17	0.031638	0.2909
SYNE2	-1.84	0.45	1.09089e-05	0.000278129
XPNPEP2	-1.84	1.2	7.68508e-09	3.24874e-07
C1QTNF2	-1.84	1.36	7.11017e-10	3.4388e-08	Matrisome-associated	ECM-affiliated Proteins	C1q and tumor necrosis factor related protein 2	Q9BXJ5
GP1BA	-1.84	-1.36	0.0536585	0.438425
RFPL3S	1.84	-1.46	0.0791986	0.586211
LINC01503	-1.84	3.19	1.19885e-25	1.75335e-23
AP002852.1	1.84	-1	0.023769	0.232055
TMPO-AS1	-1.84	-0.23	0.00084572	0.0138101
AC009522.1	1.84	-0.03	0.000580756	0.00997599
JAK3	-1.83	1.14	2.09902e-08	8.30333e-07
SLC6A4	1.83	-0.36	0.00276078	0.0381261
C3	-1.83	5.07	2.21705e-59	1.24025e-56
GNGT2	-1.83	-0.64	0.00618336	0.0757323
NTM	-1.83	6.06	3.37107e-79	3.01733e-76
MIR1915HG	-1.83	1.97	1.06227e-13	7.32134e-12
DPF3	1.83	1.11	1.12805e-07	4.08007e-06
AKR1B15	1.83	0.23	0.000117925	0.00240324
AL512353.1	1.83	-1.46	0.0822255	0.603256
LINC01725	-1.83	0.61	3.58743e-06	0.000100932
MXRA5Y	-1.83	4.12	4.23669e-39	1.14681e-36
GOLGA2P5	1.83	-0.48	0.00472041	0.0601521
LINC01182	1.83	0.62	7.40772e-06	0.000195395
ZNF350	1.83	-0.96	0.0230765	0.22658
FGFR2	-1.82	0.31	3.94415e-05	0.000889388
DKK1	-1.82	7.97	1.43901e-105	2.47695e-102
PPARGC1A	-1.82	2.74	3.86509e-20	4.19166e-18
GLI1	1.82	-0.75	0.0127082	0.139373
ST8SIA1	-1.82	-0.09	0.000530427	0.00923432
TRIM55	1.82	1.07	2.17151e-07	7.54132e-06
EXTL1	-1.82	2.68	1.2278e-19	1.28784e-17
FGFR4	1.82	-0.51	0.00508141	0.0639271
LIPC	-1.82	2.38	5.30946e-17	4.73339e-15
AP003059.2	1.82	-0.72	0.00991036	0.113207
AC023790.2	1.82	-0.36	0.00287957	0.0395146
AC009065.4	1.82	-0.75	0.0127386	0.139637
AC011481.1	1.82	-1.22	0.0463301	0.391709
AL390955.2	1.82	-1.01	0.0260307	0.249599
LINC02139	-1.82	-0.89	0.0134907	0.146361
Z83745.1	-1.82	-0.83	0.0116701	0.129969
CYP24A1	-1.81	1.92	4.5131e-13	2.94465e-11
IRAG1	-1.81	1.19	1.49019e-08	6.02992e-07
PIR	1.81	1.83	1.72932e-11	1.00772e-09
GLRA2	-1.81	-1	0.0209365	0.209959
CNNM1	1.81	2.15	1.34061e-13	9.14583e-12
TCF19	-1.81	4.06	5.88251e-37	1.43077e-34
FCN3	-1.81	-1.25	0.0422863	0.366376	Matrisome-associated	ECM-affiliated Proteins	ficolin (collagen/fibrinogen domain containing) 3 (Hakata antigen)	O75636:Q5SSB9
VASH2	-1.81	1.09	5.11249e-08	1.93899e-06
LRRC37A5P	1.81	0.03	0.000453555	0.00806974
MILR1	1.81	-0.26	0.00194675	0.0282746
AC004938.2	1.81	-0.66	0.00935955	0.107753
NTSR1	1.8	1.01	6.88133e-07	2.18827e-05
SGCA	-1.8	2.7	2.14459e-19	2.20469e-17
FAM20A	-1.8	-1.13	0.0340312	0.307637	Matrisome-associated	ECM Regulators	family with sequence similarity 20, member A	K7EIV7:K7EQL5:Q96MK3
TCP11	1.8	-0.62	0.00913126	0.105523
NTNG1	-1.8	7.09	2.74081e-93	3.34529e-90	Core matrisome	ECM Glycoproteins	netrin G1	A6NK56:B4DKF0:F5GYT0:F8WEB5:Q9Y2I2
PODN	-1.8	3.06	5.34526e-23	6.68207e-21	Core matrisome	Proteoglycans	podocan	Q7Z5L7
UBA7	-1.8	3.96	3.36159e-35	7.52211e-33
PRC1	-1.8	-0.18	0.000939912	0.0151419
ADAMTS7P4	-1.8	-1.13	0.0340295	0.307637
LINC00877	1.8	-0.35	0.00327381	0.0441573
AC109361.1	-1.8	-0.97	0.0196659	0.199935
TMC3-AS1	-1.8	1.47	3.772e-10	1.89249e-08
GYG2	-1.79	1.04	1.15629e-07	4.17544e-06
CAMK2B	-1.79	2.06	8.06235e-14	5.62605e-12
TNFAIP3	-1.79	5.13	2.96564e-58	1.60551e-55
CALB2	1.79	-1.01	0.02876	0.270452
CENPP	-1.79	1.36	1.77079e-09	8.15875e-08
CGB8	-1.79	-1.05	0.0250605	0.242094
AC096540.1	1.79	0.37	8.27184e-05	0.0017369
ZNF341-AS1	1.79	0.24	0.000171256	0.00335467
PANX2	1.78	1.46	3.5192e-09	1.55526e-07
HEPH	-1.78	7.16	1.85689e-92	2.22595e-89
SHC2	-1.78	2.27	1.99775e-15	1.58521e-13
MYBPH	-1.78	-0.6	0.00618288	0.0757323
SLC1A7	-1.78	2.92	3.63606e-21	4.11617e-19
GDF9	1.78	-0.29	0.00243477	0.0342493	Matrisome-associated	Secreted Factors	growth differentiation factor 9	O60383
AC092650.1	1.78	-1.05	0.0314862	0.289702
AC025048.4	1.78	-1.05	0.0314542	0.289447
LINC00235	1.78	1.24	4.04257e-08	1.55073e-06
AC011451.3	1.78	-0.66	0.0105376	0.11925
AC010201.3	1.78	0.59	1.71373e-05	0.000417578
SPEF1	1.77	-0.96	0.0283359	0.267688
AFF2	-1.77	3.3	3.90666e-25	5.50954e-23
DIRC3	1.77	0.96	1.0651e-06	3.26933e-05
LINC02447	1.77	-0.82	0.0175138	0.181782
AC119751.6	1.77	-1.17	0.049275	0.409892
AC135166.1	-1.77	-0.18	0.00107953	0.0170636
MEI4	-1.77	-0.58	0.00604102	0.0742056
NAMA	-1.77	-1.17	0.0398517	0.349568
NREP	-1.76	3.18	1.44299e-23	1.85927e-21
TRPC6	-1.76	3	2.03387e-21	2.34998e-19
HAPLN3	-1.76	4.07	1.70667e-35	3.8969e-33	Core matrisome	Proteoglycans	hyaluronan and proteoglycan link protein 3	H3BRY4:H3BT26:H3BTH8:Q96S86
CDH18	-1.76	4.55	4.60857e-45	1.62828e-42
OLFML2B	-1.76	7.87	2.70029e-99	3.94066e-96
CKB	-1.76	5.3	7.30966e-60	4.15845e-57
PCDH18	-1.76	8.77	1.92982e-105	3.23873e-102
ASIC4-AS1	1.76	-0.59	0.010304	0.116911
AC087294.1	1.76	-1	0.0314071	0.289054
AC124242.3	1.76	-1.26	0.0584204	0.470744
RAD51AP1	-1.75	2.27	5.72655e-15	4.34376e-13
MRAP2	-1.75	0.66	5.53117e-06	0.000149902
TSGA10IP	1.75	-1	0.0323587	0.29583
COL4A5	-1.75	4.46	1.33379e-42	4.26369e-40	Core matrisome	Collagens	collagen, type IV, alpha 5	H0Y998:H0Y9H0:H0Y9R8:P29400
HCG25	1.75	-0.66	0.0116867	0.130083
RNF103-CHMP3	1.75	-1	0.0321784	0.294698
H4C12	1.75	0.57	2.62001e-05	0.000610276
5_8S_rRNA	1.75	2.71	5.1721e-17	4.62321e-15
ORC1	-1.74	1.72	5.55639e-11	3.07249e-09
FKBP5	-1.74	2.13	7.96593e-14	5.56455e-12
DSP	-1.74	8.65	1.83251e-102	2.86085e-99
FAM149A	-1.74	-0.7	0.0104108	0.117954
GABRR2	1.74	-0.1	0.00150117	0.0226866
CNKSR2	-1.74	4.99	6.2906e-53	2.8533e-50
KALRN	-1.74	2.87	8.74326e-20	9.19961e-18
MYL3	-1.74	2.12	8.51162e-14	5.90274e-12
SAXO2	1.74	-0.01	0.000906396	0.0146795
FOXD2-AS1	1.74	1.14	3.00036e-07	1.01651e-05
ARPC4-TTLL3	-1.74	-0.82	0.0137385	0.14849
AC010168.2	1.74	-1	0.0327429	0.298642
MMP12	1.74	1.51	4.15025e-09	1.81384e-07	Matrisome-associated	ECM Regulators	matrix metallopeptidase 12 (macrophage elastase)	P39900
RUBCNL	-1.73	1.45	2.29289e-09	1.04283e-07
CNTN6	-1.73	0.54	1.69385e-05	0.000413183
CENPH	-1.73	3.3	2.77724e-24	3.71387e-22
GOLGA8F	-1.73	-1.22	0.0489377	0.408111
BEST1	-1.73	3.32	1.32877e-24	1.80203e-22
NPTX1	-1.73	7.74	1.32343e-94	1.7085e-91
AL591368.1	-1.73	-1.01	0.0277275	0.262939
AC132803.1	-1.73	-1.17	0.0452098	0.3849
FER1L6-AS2	-1.73	-0.1	0.00104563	0.0166112
AL021368.2	-1.73	1.55	5.87038e-10	2.8674e-08
AC012409.2	-1.73	-0.47	0.00472371	0.0601826
AL359436.1	1.73	-1.22	0.0580807	0.468287
AC041005.1	-1.73	1.04	2.66261e-07	9.11944e-06
MYOM2	1.72	0.99	1.27945e-06	3.87588e-05
LAG3	-1.72	-0.65	0.00991369	0.11322
EYA1	-1.72	0.17	0.000203533	0.0039172
PLXDC2	-1.72	-0.41	0.00383904	0.0505323	Matrisome-associated	ECM-affiliated Proteins	plexin domain containing 2	Q6UX71
PTPRO	-1.72	-0.67	0.0107262	0.121017
CLSTN2	-1.72	1.83	2.14741e-11	1.24165e-09
GRPEL2	1.72	-1.31	0.0691502	0.532472
AC008969.1	1.72	2.87	3.97894e-18	3.83222e-16
AL390719.1	1.72	-0.7	0.0140275	0.150908
AC009312.1	-1.72	1.73	6.30616e-11	3.47564e-09
AC004241.1	1.72	-0.2	0.00252887	0.0353674
AL121832.2	1.72	0	0.000972319	0.0156041
LINC02340	1.72	-0.52	0.00718122	0.0859362
DGKG	-1.71	1.71	1.30226e-10	6.91618e-09
RAB11FIP2	-1.71	6.26	1.65918e-73	1.40988e-70
SOCS2	-1.71	5.67	8.40207e-64	5.47603e-61
FCHO1	1.71	-0.1	0.00176095	0.0259866
RDH16	1.71	-0.54	0.00921877	0.106314
TMEM47	-1.71	8.12	3.3707e-96	4.81437e-93
SNED1	-1.71	4.58	5.89233e-43	1.93898e-40	Core matrisome	ECM Glycoproteins	sushi, nidogen and EGF-like domains 1	B5MEF5:H7BYY9:H7C0D4:H7C1R9:Q8TER0
FBXW10	1.71	-0.79	0.017381	0.180673
CES3	1.71	-0.28	0.00367815	0.0488842
GALNT9	1.71	1.51	4.97002e-09	2.15111e-07
MANEAL	1.71	0.49	5.31413e-05	0.00115992
AL021408.1	-1.71	-1.26	0.0558068	0.45311
USP46-DT	-1.71	1.04	3.00583e-07	1.01697e-05
AP000781.2	1.71	-0.85	0.0230222	0.226112
AL359317.1	-1.71	-0.85	0.0170205	0.177724
AL928646.1	1.71	0.51	6.51704e-05	0.00139513
COL16A1	-1.7	8.06	1.70065e-94	2.15405e-91	Core matrisome	Collagens	collagen, type XVI, alpha 1	A6NCT7:A6NDR9:H7BY97:H7BZL8:H7C3F0:Q07092
PPL	1.7	3.45	3.87591e-23	4.87247e-21
LSP1	-1.7	0.15	0.000274069	0.00512823
PLD4	1.7	-1.04	0.040654	0.355445
FUT2	1.7	0.3	0.000198641	0.00383183
PRB3	1.7	-1.09	0.0438787	0.377074
AC092198.1	1.7	-1.09	0.0433881	0.373703
AC116609.2	1.7	0.81	8.45934e-06	0.000221222
ARHGEF38	1.7	-1.26	0.0679835	0.528332
ERVK-28	-1.7	-1.18	0.0478961	0.401707
AP003120.1	1.7	0.14	0.000498072	0.00874818
E2F2	-1.69	-0.25	0.00249423	0.0349411
LAMB1	-1.69	8.3	5.56858e-95	7.47637e-92	Core matrisome	ECM Glycoproteins	laminin, beta 1	C9J296:E7EPA6:E9PCS6:G3XAI2:P07942
CFAP94	1.69	-0.82	0.024002	0.233922
GDF5	1.69	3.78	1.54359e-26	2.36577e-24	Matrisome-associated	Secreted Factors	growth differentiation factor 5	P43026
SLC40A1	-1.69	4.14	1.81105e-34	3.89665e-32
MALL	-1.69	3.64	2.11561e-27	3.42218e-25
NIBAN3	1.69	-0.6	0.0115112	0.128529
METTL7A	-1.69	4.6	6.48133e-43	2.1224e-40
ADGRG1	1.69	4.51	8.01711e-38	1.99329e-35
KCNIP2-AS1	1.69	-1.31	0.0744324	0.559472
AC021028.1	1.69	-0.72	0.0169703	0.177283
LINC01135	1.69	0.28	0.000235941	0.00448561
WNT2	-1.68	0.21	0.000228271	0.0043546	Matrisome-associated	Secreted Factors	wingless-type MMTV integration site family member 2	C9JUI2:F8WDR1:P09544
SARDH	-1.68	-0.76	0.0152202	0.161976
ANTXR1	-1.68	10.5	3.28826e-102	5.01683e-99
BDNF	-1.68	-0.19	0.00191506	0.0278807	Matrisome-associated	Secreted Factors	brain-derived neurotrophic factor	E9PMP3:P23560
ZNF724	-1.68	-0.73	0.0142534	0.152946
TMEM26	-1.68	2.2	1.43857e-13	9.7744e-12
LINC00402	1.68	-1.26	0.0712215	0.543183
UNC93B7	1.68	-1.04	0.0423692	0.36681
HCG17	-1.68	-0.57	0.00833073	0.0976501
FGFR3	-1.67	-0.07	0.00126411	0.0195845
MMP19	-1.67	6.1	7.35479e-68	5.25241e-65	Matrisome-associated	ECM Regulators	matrix metallopeptidase 19	A6ND33:B4DNP3:F8W1C3:Q99542
STK33	-1.67	-0.04	0.00110881	0.0174524
GRAP	1.67	-0.89	0.0283055	0.267509
DHRS1	-1.67	1.71	2.40703e-10	1.23629e-08
FRMD3	-1.67	2.45	2.53367e-15	1.9963e-13
SSC5D	-1.67	7.39	5.78058e-85	5.54358e-82
FAM169A	1.67	-0.72	0.0180007	0.186049
LINC01778	-1.67	-0.79	0.0167536	0.175443
AC015987.1	1.67	-0.07	0.00180327	0.0265365
AL133523.1	1.67	-1.04	0.0436196	0.37512
AC007541.1	1.67	0.79	1.31762e-05	0.00032992
AC115284.4	1.67	-0.93	0.0305566	0.282949
DNAH5	-1.66	0.11	0.00048278	0.00852645
TSPAN32	-1.66	-0.4	0.00461071	0.0589668
MFGE8	-1.66	8.24	3.49124e-91	4.04081e-88	Core matrisome	ECM Glycoproteins	milk fat globule-EGF factor 8 protein	F5GZN3:F5H7N9:H0YKB5:H0YKS8:Q08431:X6R3G6
LMOD1	-1.66	4.93	3.15538e-47	1.2104e-44
TAFA5	-1.66	5.12	6.28243e-51	2.63587e-48
AC137630.1	1.66	-0.72	0.0192835	0.197002
PRPS1	-1.65	7.49	1.33297e-84	1.26032e-81
BTBD11	-1.65	1.11	3.91492e-07	1.29975e-05
FAM20C	1.65	7.63	8.99308e-84	8.3848e-81	Matrisome-associated	ECM Regulators	family with sequence similarity 20, member C	Q8IXL6
IFNLR1	1.65	-1.09	0.0503103	0.415978
LINC01088	1.65	-0.28	0.00442751	0.0569276
PMF1-BGLAP	1.65	-0.89	0.0307021	0.284006
KCNJ2-AS1	1.65	0.29	0.000267239	0.00501111
AC006058.3	1.65	-0.75	0.0204933	0.206502
AC005034.6	1.65	0.01	0.00158803	0.0237826
PEBP4	-1.64	-0.9	0.0265453	0.253666
LMO7	-1.64	7.22	3.49593e-80	3.17137e-77
LUM	-1.64	9.43	7.2594e-95	9.55536e-92	Core matrisome	Proteoglycans	lumican	P51884
TICRR	-1.64	0.05	0.000780917	0.0128821
CEP112	-1.64	3.42	1.23269e-23	1.59442e-21
DNAI3	-1.64	2.01	9.16381e-12	5.48277e-10
DPP4	1.64	8.19	3.21328e-88	3.47915e-85
H2AC18	1.64	1.86	3.87073e-10	1.93623e-08
H2AC19	1.64	1.86	3.87073e-10	1.93623e-08
AC021752.1	1.64	-0.93	0.0341567	0.308481
PITPNM3	-1.63	3.26	1.21523e-21	1.41629e-19
ADGRG6	1.63	-1.13	0.0578679	0.466851
GAS2L3	-1.63	3.35	1.49755e-22	1.8212e-20
ITGAX	-1.63	-0.24	0.00292184	0.0400292
PSMA8	-1.63	3.64	7.0897e-26	1.05763e-23
MATN1-AS1	1.63	-0.13	0.00302657	0.0412117
SERPINB2	1.63	5.75	7.33181e-57	3.81538e-54	Matrisome-associated	ECM Regulators	serpin peptidase inhibitor, clade B (ovalbumin), member 2	E7EPJ9:E7ERB5:E9PDK7:P05120
FIRRE	-1.63	-1.05	0.041916	0.363961
C12orf75	-1.63	7.93	2.96736e-86	2.97312e-83
TRABD2B	1.63	0.53	8.42961e-05	0.00176782
CDRT15P6	1.63	-0.75	0.0224635	0.221892
AC117528.1	-1.63	1.21	1.94783e-07	6.81739e-06
AC003093.1	1.63	-0.19	0.00344417	0.0460847
PLPPR3	-1.62	0.58	3.4126e-05	0.000778681
C9orf43	1.62	0.26	0.000447368	0.00797023
CBS	-1.62	1.31	7.58302e-08	2.79697e-06
CLIC3	-1.62	0.94	3.36073e-06	9.50318e-05
NQO1	1.62	8.66	2.94426e-88	3.24014e-85
ARHGAP30	1.62	-0.39	0.00749114	0.0892422
LINC01141	1.62	2.35	6.39235e-13	4.13409e-11
AC090515.2	1.62	0.09	0.00111168	0.0174934
LINC01581	-1.62	-0.76	0.0195474	0.199032
LINC02725	1.62	1.41	6.46502e-08	2.41244e-06
HMGA1	1.61	10.38	2.80266e-94	3.48412e-91
ARHGAP26	-1.61	3.51	4.89498e-24	6.43053e-22
BMP3	-1.61	-0.9	0.029227	0.273374	Matrisome-associated	Secreted Factors	bone morphogenetic protein 3	P12645
ACBD7	-1.61	-0.18	0.00269873	0.0373764
PSG9	1.61	0.84	1.4584e-05	0.000361797
LAMA2	-1.61	6.43	4.09991e-68	2.9916e-65	Core matrisome	ECM Glycoproteins	laminin, alpha 2	P24043
MXD3	-1.61	1.19	2.65683e-07	9.10429e-06
LINC02516	-1.61	-1.02	0.0405436	0.354664
AC098850.3	-1.61	0.08	0.00078114	0.0128821
LINC02680	1.61	0.27	0.000426637	0.00764756
AL731702.1	1.61	-0.28	0.00541157	0.0673821
DMC1	-1.6	0.84	8.02428e-06	0.000210582
HELLS	-1.6	2.67	9.48109e-16	7.66826e-14
SLC2A5	-1.6	-0.43	0.00686812	0.0828079
HPD	-1.6	0.84	8.49061e-06	0.000221866
HSPB3	-1.6	2.89	2.12583e-17	1.94955e-15
KLHL33	-1.6	-1.08	0.0488463	0.407589
CLCNKA	-1.6	-0.69	0.0168378	0.176199
SPRN	-1.6	-1.05	0.0459876	0.389981
TSBP1-AS1	-1.6	-0.9	0.0306096	0.283307
AC009264.1	-1.6	1.22	2.51484e-07	8.66193e-06
GSTA1	-1.6	0.05	0.00103846	0.0165233
AC116021.1	1.6	-1.36	0.0980506	0.684855
AL807742.1	-1.6	-0.67	0.0155789	0.165371
AL133482.1	-1.6	-0.15	0.00256044	0.0357418
RAD54L	-1.59	0.83	1.07516e-05	0.000274431
CRACD	-1.59	-0.93	0.0337894	0.306318
CALD1	-1.59	2.55	8.75817e-15	6.54717e-13
MEIOB	1.59	0.64	6.25261e-05	0.00134402
SLC8A1	-1.59	2.65	1.4504e-15	1.15911e-13
FTCDNL1	1.59	-0.69	0.0206988	0.208135
AC007344.1	1.59	-0.93	0.0392258	0.34507
GOLGA6L17P	-1.59	-0.57	0.0125058	0.137648
AC011912.1	1.59	-0.46	0.010132	0.115341
GIMAP2	-1.58	-0.93	0.0343003	0.309486
GBP2	-1.58	5.02	9.35438e-45	3.23691e-42
FAM160A1	-1.58	-0.86	0.0280378	0.265394
EDIL3	-1.58	5.84	1.33255e-57	7.09954e-55	Core matrisome	ECM Glycoproteins	EGF-like repeats and discoidin I-like domains 3	O43854
CDH2	-1.58	5.76	1.80891e-56	9.26963e-54
FGF7P2	-1.58	-0.65	0.0154192	0.16391
NOC2LP1	1.58	-0.89	0.0385873	0.340568
AL138733.1	-1.58	0.2	0.000502404	0.00881504
LRP4-AS1	-1.58	4.03	4.41224e-29	7.57528e-27
LUCAT1	1.58	4.22	7.52443e-30	1.33628e-27
LINC01894	-1.58	-0.43	0.00762551	0.0906499
FYB1	1.57	1.24	9.57225e-07	2.96943e-05
REPS2	-1.57	0.04	0.00130267	0.0200799
PFN1P11	1.57	-0.78	0.0292086	0.27324
TNKS2-AS1	1.57	-0.59	0.0194473	0.198254
AL049779.1	1.57	0.21	0.000823821	0.0135149
AC025588.1	1.57	-1.13	0.0677528	0.526783
ATP2C2	1.56	0.81	2.69002e-05	0.000625496
FABP3	-1.56	3.87	2.06364e-26	3.15563e-24
ZWINT	-1.56	3.16	4.82394e-19	4.88433e-17
KCNC3	1.56	-0.89	0.0406482	0.35544
FNDC5	-1.56	2.55	2.6824e-14	1.93207e-12
ALK	-1.56	0.05	0.00134296	0.0206205
ADARB1	-1.56	4.29	2.23254e-32	4.40795e-30
BTBD19	-1.56	3.9	8.68484e-27	1.34645e-24
STK4-AS1	1.56	-0.62	0.0209092	0.209748
AL591043.2	1.56	0.43	0.000284356	0.00530098
AC144548.1	1.56	5.4	7.09475e-47	2.6908e-44
AL160314.2	1.56	-0.73	0.0244971	0.237622
AL118516.1	1.56	1.57	3.75282e-08	1.44288e-06
AL136040.1	1.56	-0.19	0.00536814	0.0669198
AD000090.1	1.56	0.35	0.00051799	0.00905538
AC090945.1	1.56	-0.68	0.023363	0.228891
HMOX1	1.55	10.31	3.25897e-87	3.41835e-84
FBXO2	1.55	1.24	1.27922e-06	3.87588e-05
SPC24	-1.55	2.15	1.3306e-11	7.86297e-10
CDT1	-1.55	2.13	1.81918e-11	1.05733e-09
DHRS13	1.55	0.08	0.00213613	0.0306537
DES	-1.55	-0.39	0.00806039	0.0949454
DNAJC22	-1.55	-0.94	0.0379662	0.336281
C11orf71	1.55	1.28	6.73174e-07	2.1468e-05
ADAP2	1.55	0.9	1.92575e-05	0.000464184
ZNF560	1.55	1.7	1.35369e-08	5.5108e-07
HAUS7	-1.55	-0.6	0.016143	0.170497
DDX39BP2	1.55	-0.6	0.0185778	0.191014
AP000866.1	1.55	1.46	1.32885e-07	4.75255e-06
MSH5-SAPCD1	-1.55	-0.97	0.0416018	0.361818
AC144831.1	-1.55	3.49	4.41856e-22	5.2406e-20
AC010245.2	-1.55	0.06	0.00124907	0.0193738
FAM27B	1.55	-1.36	0.108903	0.743634
STON1-GTF2A1L	-1.54	3.05	1.17644e-17	1.09992e-15
EEF1A2	-1.54	0.07	0.00121684	0.0189528
ACCS	-1.54	2.29	2.63224e-12	1.63462e-10
SLC2A11	1.54	-0.63	0.0227335	0.223932
DOCK2	-1.54	3.69	4.55557e-24	6.01999e-22
SOX5	-1.54	-0.18	0.00417453	0.0542568
ADAMTS7	-1.54	4.88	1.67521e-40	4.93231e-38	Matrisome-associated	ECM Regulators	ADAM metallopeptidase with thrombospondin type 1 motif, 7	Q9UKP4
AKAP6	-1.54	4.88	5.74607e-41	1.72975e-38
RPL22L1	-1.54	5.11	9.51204e-45	3.27458e-42
RIMBP3C	1.54	-0.02	0.00306944	0.0417362
SLC16A6P1	1.54	-0.06	0.00360801	0.0480471
LINC00702	-1.54	1.39	1.30983e-07	4.69706e-06
LINC01569	1.54	-0.11	0.00380286	0.0501348
FP565260.3	1.54	-0.96	0.0488307	0.407509
AP006261.1	1.54	0.13	0.00148885	0.0225258
DLX3	-1.53	2.54	8.34146e-14	5.79071e-12
CXCL12	-1.53	10.46	1.28827e-86	1.31033e-83	Matrisome-associated	Secreted Factors	chemokine (C-X-C motif) ligand 12 (stromal cell-derived factor 1)	P48061
SDCBP2	1.53	2.74	5.32666e-14	3.75608e-12
PGGHG	-1.53	2.78	2.48465e-15	1.95998e-13
PPFIA4	-1.53	3.78	9.6628e-25	1.32111e-22
MESP1	1.53	-0.89	0.0459983	0.389981
ZNF730	-1.53	1	6.24056e-06	0.000167037
FBXL22	1.53	-0.86	0.0376767	0.333937
DNAJC27-AS1	1.53	0.21	0.00101861	0.0162344
LINC02542	1.53	-1.36	0.11397	0.760013
THAP7-AS1	1.53	0.83	4.08908e-05	0.000916528
L1TD1	-1.53	1.63	1.12072e-08	4.62693e-07
LINC02568	-1.53	-0.47	0.0115695	0.129077
FRRS1L	-1.53	1.43	1.017e-07	3.69033e-06
LINC01909	1.53	0.59	0.000168572	0.00330884
MRPL20-DT	1.53	0.71	6.58949e-05	0.00140877
AC091271.1	1.53	0.17	0.00148495	0.0224769
TRIP13	-1.52	2.53	1.12778e-13	7.7332e-12
MYPN	1.52	3.16	3.1842e-17	2.88468e-15
ZSWIM5	1.52	3.03	4.61897e-16	3.83752e-14
FJX1	1.52	4.58	1.88377e-32	3.76362e-30
MFSD2B	1.52	3.12	1.48418e-16	1.29058e-14
TMEM139-AS1	-1.52	2.38	9.24685e-13	5.93443e-11
AC090625.2	1.52	-0.12	0.00505603	0.0636913
AC040169.1	1.52	-0.4	0.0129591	0.141616
ZNF426-DT	1.52	0.17	0.00156236	0.0234844
AC006059.5	1.52	1.18	2.8305e-06	8.11322e-05
COL9A2	-1.51	2.02	2.18302e-10	1.12814e-08	Core matrisome	Collagens	collagen, type IX, alpha 2	B1AKJ1:B1AKJ3:H0Y409:Q14055
GDF15	1.51	4.87	4.92244e-37	1.20161e-34	Matrisome-associated	Secreted Factors	growth differentiation factor 15	Q99988
ENPP2	1.51	6.53	3.61624e-60	2.09274e-57
KIF23	-1.51	4.23	1.50775e-29	2.62272e-27
NCAM1	-1.51	0.31	0.000488287	0.00860195
SLC23A1	-1.51	-0.86	0.0351048	0.315536
SGCD	-1.51	7.44	4.29659e-71	3.3933e-68
MYOZ2	-1.51	1.84	2.19513e-09	1.00108e-07
AC064875.1	-1.51	0.58	0.000116336	0.00237448
AL390195.1	-1.51	-0.34	0.00809152	0.095261
AC110285.1	1.51	-0.72	0.0299275	0.27796
AC006030.1	-1.51	1.76	4.0903e-09	1.78997e-07
SGSM3	-1.5	-0.79	0.0298901	0.277912
NR4A1	-1.5	6.23	0.00276273	0.0381322
KLF2	-1.5	6.49	6.89401e-38	1.72685e-35
SCN2A	-1.5	-0.97	0.0484129	0.404929
ITGA11	-1.5	6.52	6.7374e-61	4.07461e-58
CAMK1D	-1.5	1.82	3.04784e-09	1.36129e-07
AC011450.1	-1.5	-0.32	0.00789878	0.0932874
GPC2	-1.5	-0.03	0.00269201	0.0372992	Matrisome-associated	ECM-affiliated Proteins	glypican 2	Q8N158
C1orf229	1.5	-0.57	0.0209908	0.210441
ANKRD7	-1.49	-0.45	0.0119066	0.132114
TRIM16L	1.49	4.54	3.47368e-31	6.47745e-29
APOL3	-1.49	2.36	3.56086e-12	2.19102e-10
LRRCC1	-1.49	3.04	1.50723e-16	1.30893e-14
GALNT5	-1.49	8.29	6.17693e-75	5.38516e-72
TMSB15B	-1.49	0.88	2.5071e-05	0.000587117
VAT1L	1.49	0.09	0.00246333	0.0345876
COL13A1	-1.49	6.55	2.02874e-60	1.18426e-57	Core matrisome	Collagens	collagen, type XIII, alpha 1	E7ES46:E7ES47:E7ES49:E7ES50:E7ES51:E7ES55:E7ES56:E7EX21:E9PEG9:G5E987:H7BYT9:H7BZB6:Q5TAT6
CSPG4BP	1.49	0.65	0.000189231	0.00366824
AC023644.1	1.49	0.3	0.001077	0.0170315
AC021016.1	-1.49	1.64	2.88607e-08	1.12379e-06
CBSL	-1.49	1.31	6.65044e-07	2.12289e-05
NEDD9	-1.48	-0.74	0.0306817	0.283856
CD101	1.48	-0.66	0.0301265	0.279607
MEG8	1.48	3.84	1.37167e-22	1.67114e-20
ATE1-AS1	1.48	1.49	3.24218e-07	1.09151e-05
DPP4-DT	1.48	1.91	5.15819e-09	2.22395e-07
AC114284.1	-1.48	1.64	2.87513e-08	1.12018e-06
AC037486.1	1.48	-0.89	0.0464926	0.392931
CTXND1	1.48	-0.41	0.0139664	0.15043
AC010754.1	-1.48	-0.26	0.00739123	0.0882086
AC130371.2	-1.48	0.51	0.000203882	0.00392279
RIMBP3	1.48	0.48	0.00043455	0.00776453
AL035413.2	1.48	1.11	9.30961e-06	0.000240737
TMIGD3	1.47	-1.41	0.136077	0.856769
COL5A1	-1.47	7.96	3.31359e-71	2.64811e-68	Core matrisome	Collagens	collagen, type V, alpha 1	H7BY82:P20908
SERPINF1	-1.47	6.5	1.79846e-58	9.81551e-56	Matrisome-associated	ECM Regulators	serpin peptidase inhibitor, clade F (alpha-2 antiplasmin, pigment epithelium derived factor), member 1	I3L107:I3L1U4:I3L2R7:I3L3Z3:I3L425:I3L4F9:I3L4N7:I3L4Z0:P36955
SPARCL1	-1.47	0.86	3.04899e-05	0.000703123	Core matrisome	ECM Glycoproteins	SPARC-like 1 (hevin)	B4E2Z0:C9JJR8:D6RA29:E7EU82:E9PC64:F5H1Y9:F5H331:F5H4Y3:Q14515
DMKN	1.47	5.62	2.7479e-45	9.81204e-43
SHISA2	1.47	1.1	1.185e-05	0.000300073
CCDC87	1.47	0.34	0.000990486	0.0158615
PANK2-AS1	1.47	-1.41	0.135979	0.85631
LINC00342	-1.47	3.54	1.59644e-20	1.75687e-18
FNBP1P1	1.47	0.73	0.000120834	0.00245879
AL021997.2	1.47	-0.07	0.0056591	0.0700914
AC140479.4	-1.47	0.95	1.86444e-05	0.000450377
PRDM6	-1.46	3.26	8.45991e-18	7.96513e-16
DGAT2	1.46	2.04	2.08954e-09	9.55524e-08
ALDH5A1	1.46	-0.54	0.0218331	0.217083
PPP4R4	-1.46	2.78	3.10999e-14	2.22811e-12
ZNF689	1.46	0.76	0.000127885	0.00259207
LRRC2	-1.46	5.28	1.55369e-42	4.89666e-40
CDC25A	-1.46	2.06	5.18561e-10	2.55587e-08
FAT3	-1.46	1.62	5.40554e-08	2.04321e-06
LINC01936	-1.46	-1.21	0.0897548	0.643722
AC023632.2	1.46	-0.16	0.00774844	0.0918747
AC009154.1	-1.46	-0.89	0.0448657	0.382893
TMSB15B	-1.46	1.37	6.25119e-07	2.00402e-05
AC008875.2	1.46	0.09	0.0026406	0.036693
CCNJL	-1.45	-0.79	0.0352897	0.316838
ALDH1L2	1.45	-0.55	0.0224442	0.221832
NUP210L	1.45	0.35	0.00101727	0.0162208
RBMS3	-1.45	4.97	6.02232e-38	1.51415e-35
ELAPOR2	-1.45	2.89	7.97114e-15	5.97213e-13
GPRIN1	1.45	3.2	3.41115e-16	2.87677e-14
AC068473.1	1.45	-0.51	0.0234858	0.229725
DLK1	-1.45	-0.93	0.0489323	0.408111
SAMD11	-1.45	4.08	1.34709e-25	1.95314e-23
EVL	-1.45	4.64	4.38753e-33	8.95243e-31
LINC01003	1.45	1.51	4.60368e-07	1.51327e-05
AC012615.1	1.45	-0.63	0.0286639	0.270027
RAB27B	1.44	-0.45	0.0201644	0.204014
RECK	-1.44	7.91	4.25769e-68	3.07332e-65
MT2A	1.44	6.96	7.91209e-59	4.3536e-56
C1RL	-1.44	5.2	1.08567e-40	3.22484e-38
SLC47A1	1.44	-0.79	0.0418528	0.363556
HAAO	-1.44	1.47	3.60016e-07	1.20205e-05
PLAC8L1	1.44	-0.27	0.0102371	0.116319
FAM167A-AS1	1.44	-0.25	0.0116014	0.129348
ITGB1-DT	1.44	0.46	0.000620694	0.010562
DNAJC3-DT	1.44	0.9	7.0688e-05	0.00150405
DCBLD2	1.43	5.31	1.39122e-39	3.82758e-37
USP13	-1.43	4.85	2.10862e-35	4.79837e-33
NFKBIA	-1.43	7.07	2.9594e-61	1.82261e-58
HCK	-1.43	-0.57	0.0231127	0.226888
VAMP8	1.43	-0.25	0.0117249	0.130443
CCR7	1.43	1.56	5.40448e-07	1.75267e-05
ATP8B3	-1.43	1.04	1.38747e-05	0.000345735
RAB33A	-1.43	2.77	1.10553e-13	7.59612e-12
KIF11	-1.43	4.5	2.07185e-30	3.71881e-28
STAC2	-1.43	-0.76	0.0362344	0.323502
JPH2	-1.43	4.16	4.97032e-26	7.48111e-24
ADCY8	-1.43	1.73	3.31496e-08	1.28114e-06
SCARA3	-1.43	6.5	1.57864e-55	7.79223e-53
FAM107A	-1.43	-0.16	0.00670017	0.0810565
CSRP2	-1.43	4.87	8.77894e-36	2.0392e-33
DUSP8	-1.43	2.23	1.18195e-10	6.29216e-09
AC139887.2	1.43	2.1	2.84475e-09	1.27738e-07
SMIM3	1.43	5.81	1.04708e-45	3.79949e-43
AC073389.3	1.43	-0.39	0.0165077	0.173367
AL627095.2	1.43	-0.19	0.00983592	0.112523
SORT1	-1.42	6.44	2.98281e-54	1.39053e-51
IRF4	-1.42	-0.15	0.00708309	0.0849844
MYOF	-1.42	10.21	4.25906e-74	3.66552e-71
RETREG1	-1.42	-0.09	0.00555806	0.0689799
KCNIP4	-1.42	1.21	3.93567e-06	0.000109582
LHFPL3-AS2	1.42	-0.66	0.0336359	0.305418
LYPLAL1-DT	1.42	1.31	3.88524e-06	0.000108268
AC009053.3	1.42	0.09	0.00339359	0.0454805
AC096921.2	1.42	0.73	0.000222178	0.00424922
AL160171.1	1.42	-0.75	0.0419987	0.364542
AL035587.2	1.42	-0.6	0.0307522	0.284157
HSPB6	-1.41	3.96	5.78938e-23	7.21041e-21
HGF	-1.41	1.64	1.21994e-07	4.38876e-06	Matrisome-associated	Secreted Factors	hepatocyte growth factor (hepapoietin A; scatter factor)	C9JDP4:C9JJ35:C9JS80:C9WSJ3:P14210
VCAN	-1.41	6.46	1.01602e-53	4.67163e-51	Core matrisome	Proteoglycans	versican	D6RGZ6:E9PF17:P13611:Q86W61
PHC2	1.41	3.25	6.91707e-16	5.66963e-14
ALCAM	-1.41	8.51	1.94174e-68	1.44832e-65
TOX	1.41	-0.1	0.00836619	0.0979802
AL031599.1	1.41	-0.33	0.0149052	0.159152
FTLP3	1.41	5.73	1.10476e-43	3.70812e-41
PRR7-AS1	1.41	-0.75	0.0445059	0.380596
AC007066.2	1.41	0.75	0.000188887	0.00366474
KLHL13	-1.4	1.48	5.55046e-07	1.79481e-05
CYTH3	-1.4	7.24	1.42362e-60	8.45729e-58
TBXAS1	1.4	0.3	0.00168247	0.0249986
HTR2A	-1.4	1.48	6.18872e-07	1.98589e-05
GRIA3	-1.4	6.44	7.13598e-53	3.19359e-50
FANCI	-1.4	3.33	2.86925e-17	2.60993e-15
TBC1D24	-1.4	-0.66	0.0322296	0.295046
MAD2L1	-1.4	3.23	1.59801e-16	1.38419e-14
SEC11C	1.4	3.52	1.4025e-17	1.30764e-15
CREG2	1.4	0.4	0.00125651	0.0194758
LINC01410	-1.4	-0.36	0.0136455	0.147651
AC018616.1	1.4	2.51	5.4571e-11	3.02257e-09
AP001831.1	-1.4	0.5	0.000483316	0.00853367
AC124016.1	-1.4	0.31	0.00117085	0.0183367
DHRS11	-1.4	1.53	3.49324e-07	1.17075e-05
AC068787.5	1.4	0.82	0.000160981	0.00318216
GINS1	-1.39	2.39	4.78425e-11	2.66307e-09
KIF18A	-1.39	2.68	1.30726e-12	8.30242e-11
RIBC2	-1.39	0.34	0.00103597	0.0164875
PNCK	-1.39	-0.79	0.043986	0.377111
TBCK	-1.39	5.26	6.09171e-39	1.62276e-36
SLC25A27	-1.39	0.75	0.000151993	0.00302125
SVEP1	-1.39	5.22	5.78225e-38	1.45926e-35	Core matrisome	ECM Glycoproteins	sushi, von Willebrand factor type A, EGF and pentraxin domain containing 1	E9PBN8:Q4LDE5
MFAP4	-1.39	6.24	1.35399e-49	5.54228e-47	Core matrisome	ECM Glycoproteins	microfibrillar-associated protein 4	K7ES70:P55083
IDH2	-1.39	5.01	1.02091e-35	2.36322e-33
NHLRC1	1.39	2.63	1.18083e-11	7.02743e-10
DEFB107B	-1.39	0.66	0.000227482	0.00434201
DOK6	-1.39	0.1	0.00310924	0.0421748
AC007319.1	1.39	0.43	0.000966442	0.0155283
AC093627.4	1.39	0.53	0.000649495	0.0109797
KCNK15-AS1	1.39	0.54	0.000585001	0.0100386
AC010255.1	1.39	-0.89	0.0620373	0.491742
OSMR-AS1	1.39	1.85	8.46313e-08	3.10284e-06
AC246817.1	1.39	0.25	0.00236892	0.0334374
LINC00519	1.39	-0.28	0.0149993	0.159978
MIR4482	1.39	0.26	0.00206594	0.0297483
AC090772.4	-1.39	0.96	4.50207e-05	0.000999419
AL359764.2	1.39	1.29	7.12833e-06	0.000189065
SLC4A4	-1.38	3.06	1.16134e-14	8.65266e-13
KLF8	-1.38	-0.57	0.0283713	0.267796
CKM	1.38	-0.13	0.00947309	0.10891
LRRC32	-1.38	2.54	1.07122e-11	6.39206e-10
EDNRA	-1.38	4.78	3.45463e-32	6.7612e-30
SLC35F4	1.38	0.11	0.00388009	0.0510027
APCDD1	-1.38	5.3	1.60762e-38	4.18293e-36
STC1	-1.38	8.58	6.23073e-66	4.31205e-63
SERPINB9	-1.38	-0.31	0.0137574	0.14867	Matrisome-associated	ECM Regulators	serpin peptidase inhibitor, clade B (ovalbumin), member 9	P50453
DCDC1	-1.38	-0.6	0.0296799	0.276379
CABCOCO1	-1.38	0.72	0.000190528	0.0036923
CCDC9B	-1.38	5.63	2.46643e-42	7.737e-40
CYSRT1	1.38	0.2	0.00324735	0.043862
ZNF480	1.38	1.07	3.59558e-05	0.000817377
AC019077.1	1.38	-0.04	0.00804485	0.094779
FZD4-DT	-1.38	-0.49	0.022809	0.224537
LINC02361	1.38	-0.76	0.048475	0.405347
CRTC3-AS1	1.38	-0.79	0.0503009	0.415952
AC072061.1	1.38	1	7.28428e-05	0.00154647
AC007687.1	1.38	-0.52	0.0289603	0.271789
LGALS3BP	-1.37	5.63	5.73891e-42	1.77536e-39
TEC	1.37	0.29	0.00226869	0.0321981
PLXNC1	-1.37	5.01	1.56316e-34	3.37412e-32	Matrisome-associated	ECM-affiliated Proteins	plexin C1	B4DHQ7:F5H3A2:F8VUW4:F8W095:F8W1K6:O60486
RHOF	1.37	-0.49	0.0258637	0.248347
TNFRSF21	1.37	4.44	7.2414e-26	1.07786e-23
SH2B2	1.37	1.49	2.13796e-06	6.24819e-05
MYRIP	-1.37	1.16	1.16021e-05	0.000294908
CD14	1.37	2.36	6.45815e-10	3.14384e-08
C19orf18	1.37	0.93	0.000110992	0.00227507
CD163	1.37	-0.18	0.0132071	0.143804
H2AW	1.37	1.36	5.32902e-06	0.000145009
NLRP10	-1.37	-0.54	0.0258135	0.248072
NOG	-1.37	5.56	2.36332e-41	7.24427e-39
TTLL3	-1.37	2.03	5.12383e-09	2.21056e-07
MIPEPP3	1.37	0.4	0.00130328	0.0200848
H2BC15	-1.37	-0.72	0.0402998	0.352761
GS1-124K5.4	1.37	0.54	0.000777302	0.0128333
PRANCR	1.37	1.21	1.79188e-05	0.000434569
AC087623.2	1.37	0.23	0.00315495	0.0427172
FTL	1.36	12.56	8.90872e-72	7.2932e-69
SEMA6A	-1.36	-0.92	0.0610214	0.485136	Matrisome-associated	ECM-affiliated Proteins	sema domain, transmembrane domain (TM), and cytoplasmic domain, (semaphorin) 6A	B3KU01:D6RAG9:D6RCR0:E7ERF3:E9PDV9:H0Y8V9:Q9H2E6
APOL1	-1.36	3.39	7.5582e-17	6.67608e-15
HLF	-1.36	2.97	8.94845e-14	6.19927e-12
COL7A1	-1.36	5.79	1.49389e-42	4.75283e-40	Core matrisome	Collagens	collagen, type VII, alpha 1	C9JBL3:Q02388
GNG11	1.36	7.95	8.8264e-61	5.29032e-58
DCLK1	-1.36	3.25	8.99288e-16	7.29978e-14
PAQR5	1.36	2.13	1.22646e-08	5.02639e-07
DISP2	1.36	0.77	0.000291036	0.00541348
STXBP6	1.36	-0.38	0.0224608	0.221892
MACROD2	-1.36	0.87	0.00011281	0.00230882
FZD4	-1.36	2.66	5.00396e-12	3.05101e-10
UPP1	1.36	5.02	2.2042e-32	4.36483e-30
LINC00862	-1.36	0.81	0.000150187	0.00298993
MEG3	-1.36	7.14	0.00676901	0.0817713
ILF3-DT	1.36	3.92	6.89707e-20	7.30285e-18
AC007785.1	-1.36	-0.45	0.0217197	0.216263
AC034236.2	1.36	0.04	0.00654534	0.0794842
AC069148.1	1.36	-0.79	0.0550246	0.447943
PRKCQ	-1.35	-0.66	0.0370318	0.3291
IL11	-1.35	6.38	0.0214482	0.214227	Matrisome-associated	Secreted Factors	interleukin 11	K7ESD5:P20809
MCM5	-1.35	4.78	6.53596e-31	1.1988e-28
CFAP58	1.35	0.75	0.000346516	0.00633142
KLRG1	1.35	-0.04	0.00935344	0.107701
ICA1L	-1.35	1.87	4.44119e-08	1.69204e-06
ZNF420	1.35	0.75	0.00032877	0.00603675
TMEM30A-DT	1.35	-0.46	0.0272522	0.259054
Z93930.2	1.35	0.97	0.000118655	0.00241667
AL162726.3	-1.35	-0.49	0.0252747	0.243742
ANKRD18B	1.35	-0.57	0.0348794	0.313826
AC104461.1	-1.35	3.04	4.30903e-14	3.06425e-12
MHENCR	1.35	0.81	0.000277546	0.00518843
LINC00622	1.35	-0.31	0.0173998	0.180784
LINC02861	-1.35	1.46	1.71437e-06	5.1081e-05
FENDRR	1.35	-0.68	0.0491023	0.408912
BIRC3	-1.34	1.61	5.36167e-07	1.743e-05
NOX4	-1.34	1.67	2.80194e-07	9.54792e-06
ADGRD1	-1.34	1.51	1.29452e-06	3.91975e-05
COL12A1	-1.34	7.62	4.79954e-58	2.57755e-55	Core matrisome	Collagens	collagen, type XII, alpha 1	D6RGG3:H0Y4P7:H0Y5N9:H0Y991:Q99715
EGR2	-1.34	1.77	1.4544e-07	5.17404e-06
AOC3	-1.34	1.45	1.86334e-06	5.50069e-05
ERMN	1.34	-0.35	0.0222299	0.21994
TPM1	-1.34	8.46	1.10845e-62	7.08672e-60
CLDN12	1.34	-0.57	0.0375491	0.332938
MPZ	1.34	0.43	0.00146056	0.0221758
ATG16L2	-1.34	3.88	3.77251e-20	4.09787e-18
LAMB2	-1.34	9.16	2.14326e-64	1.43877e-61	Core matrisome	ECM Glycoproteins	laminin, beta 2 (laminin S)	F5H520:P55268
GOLGA8A	-1.34	4.09	2.20961e-22	2.64405e-20
CPN2	-1.34	-0.29	0.0153114	0.162841	Matrisome-associated	ECM Regulators	carboxypeptidase N, polypeptide 2	P22792
PIPOX	1.34	-0.57	0.0369337	0.328523
Z94721.1	1.34	-0.57	0.0375156	0.332728
ZNF295-AS1	1.34	0.44	0.0016336	0.0243696
DEFB109A	1.34	-0.69	0.047994	0.402026
NTN1	-1.33	4	4.62728e-21	5.22066e-19	Core matrisome	ECM Glycoproteins	netrin 1	H7BZF4:O95631
ADAMTS14	-1.33	4.23	1.19551e-23	1.55231e-21	Matrisome-associated	ECM Regulators	ADAM metallopeptidase with thrombospondin type 1 motif, 14	Q8WXS8
HSPG2	-1.33	8.18	9.43677e-55	4.55749e-52	Core matrisome	Proteoglycans	heparan sulfate proteoglycan 2	H0Y5A9:H7BYA5:H7C4A6:P98160:Q5SZI5:Q5SZI9:Q5SZJ1:Q5SZJ2
ZNF711	-1.33	0.07	0.00515754	0.0647151
PARP8	-1.33	5.07	1.17657e-33	2.43776e-31
POC1A	-1.33	2.38	3.55591e-10	1.78942e-08
CTHRC1	-1.33	4.96	2.82522e-32	5.56179e-30	Core matrisome	ECM Glycoproteins	collagen triple helix repeat containing 1	E5RK99:E7EVQ5:Q96CG8
RRAD	-1.33	5.84	1.64455e-33	3.38647e-31
FZD8	1.33	5.29	1.49749e-34	3.2428e-32
RGS7	1.33	0.02	0.00808452	0.0951962
DNAH17	1.33	-0.19	0.0151459	0.161311
AGRN	-1.33	4.82	2.05156e-30	3.69226e-28	Core matrisome	ECM Glycoproteins	agrin	H0Y5U1:O00468
AC092683.1	-1.33	-0.09	0.00893429	0.103621
LINC01305	-1.33	-0.63	0.0379045	0.335792
TMEM150C	-1.33	0.08	0.00503255	0.0634753
Z95115.1	1.33	0.77	0.000429458	0.00769065
AL360270.2	1.33	-0.69	0.0500187	0.414129
HULC	-1.33	-0.61	0.0363291	0.324219
AP002813.1	1.33	0.16	0.00484976	0.0614969
LZTS1	-1.32	0.49	0.000934801	0.0150849
CAP2	-1.32	5.32	3.78887e-36	8.89325e-34
PCSK4	-1.32	0.14	0.00409484	0.0533553
SELENBP1	-1.32	4.4	2.08007e-25	2.97096e-23
N4BP3	-1.32	-0.7	0.0457811	0.388434
CRYM-AS1	1.32	-0.54	0.0380893	0.337037
AC005833.1	-1.32	-0.76	0.0509944	0.42065
AL110118.1	1.32	-0.41	0.0262998	0.251747
GCLM	1.31	6.23	1.42281e-43	4.75191e-41
AKR1B1	1.31	8.1	1.86712e-57	9.86925e-55
OLFM2	-1.31	4.53	2.39643e-26	3.6479e-24
GJA3	-1.31	0.24	0.00289508	0.0396869
KCNMB4	-1.31	0.59	0.000632353	0.0107406
MTHFD2L	1.31	3.69	3.94846e-17	3.55785e-15
ARMC4	-1.31	2.92	1.25203e-12	7.97371e-11
RIMS2	-1.31	-0.18	0.0134107	0.145626
LINC02872	1.31	0.47	0.00140487	0.0214631
GOLGA8B	-1.31	3.92	6.62535e-20	7.02622e-18
SNHG30	1.31	2.43	1.01792e-09	4.79192e-08
TNIP3	1.3	-0.72	0.0574738	0.464453
EFR3B	-1.3	2.06	2.21815e-08	8.76424e-07
XG	-1.3	5.58	7.83252e-38	1.95463e-35
VAV3	-1.3	0.78	0.000308231	0.00570173
UACA	-1.3	7.6	5.00469e-55	2.43453e-52
B2M	-1.3	10.82	3.64741e-64	2.42426e-61
ZNF274	1.3	4.91	9.31295e-29	1.57873e-26
DYNLT2	1.3	0.19	0.00514428	0.0645728
SORCS2	-1.3	-0.02	0.00825586	0.0969756
AC112484.1	1.3	0.93	0.000247035	0.00467586
AL513497.1	1.3	0.14	0.00649489	0.0789582
AC083843.3	-1.3	0.5	0.00109897	0.0173179
COPZ2	-1.29	6.14	6.89209e-43	2.24595e-40
EREG	1.29	6.61	2.16334e-45	7.76604e-43	Matrisome-associated	Secreted Factors	epiregulin	O14944
MYO5C	1.29	-0.86	0.0755496	0.56496
AFF3	-1.29	4.32	2.05193e-23	2.60389e-21
TRIM7	1.29	0.6	0.00113353	0.0178163
TENM4	-1.29	1.47	3.78374e-06	0.000105687
SLC26A5	1.29	-0.73	0.0587463	0.472858
SYCP2	-1.29	2.17	8.61728e-09	3.62001e-07
MT-TW	1.29	-0.38	0.0287218	0.270452
AL356481.1	-1.29	0.09	0.00567516	0.0702644
PTCHD4	-1.29	5.49	2.52166e-36	5.96053e-34
LAMB2P1	1.29	2.24	2.17633e-08	8.60408e-07
AC005899.8	1.29	-0.28	0.0232954	0.228295
F7	-1.28	1.05	8.69981e-05	0.00182107	Matrisome-associated	ECM Regulators	coagulation factor VII (serum prothrombin conversion accelerator)	E9PH36:F5H8B0:P08709
GALNT12	1.28	0.22	0.00507484	0.0638804
HVCN1	-1.28	-0.6	0.0413348	0.360317
BST2	-1.28	1.67	8.88303e-07	2.77099e-05
CKAP2	-1.28	5.14	3.0595e-32	6.00539e-30
GCNA	1.28	1.08	0.000113833	0.00232746
ACOX2	-1.28	3.76	6.67648e-18	6.3304e-16
CYTL1	-1.28	1.37	9.06034e-06	0.00023538
EFEMP2	-1.28	6.97	1.02417e-48	4.11694e-46	Core matrisome	ECM Glycoproteins	EGF-containing fibulin-like extracellular matrix protein 2	E9PI47:E9PKA3:E9PNB8:E9PRQ8:E9PRU1:E9PSC1:H0YCB5:H0YCR9:H0YET5:H0YEU0:O95967
CPNE7	-1.28	4.56	1.77382e-25	2.53894e-23
MEIOC	1.28	0.33	0.00328987	0.0443294
MYBL1	-1.28	4.78	3.36298e-28	5.60191e-26
ZNF853	-1.28	1.22	2.91131e-05	0.000673687
AF038458.3	1.28	1.61	3.4904e-06	9.84913e-05
AC027601.5	1.28	0.32	0.00329884	0.0444057
AL162231.5	1.28	0.43	0.00218557	0.031258
DKK3	-1.27	9.85	5.12325e-60	2.93952e-57
DNMT3B	-1.27	2.55	3.03719e-10	1.5446e-08
WDR76	-1.27	3.65	6.49686e-17	5.76897e-15
QPRT	-1.27	4.53	5.22078e-25	7.27118e-23
PLCL1	-1.27	1.06	9.82909e-05	0.00203274
CPLANE2	1.27	1.18	7.13922e-05	0.00151759
SPRY2	1.27	7.44	6.7864e-51	2.82964e-48
IQGAP2	-1.27	-0.27	0.0207363	0.208418
MXRA8	-1.27	10.83	1.88076e-61	1.16903e-58
MITF	-1.27	5.05	5.4071e-31	9.97194e-29
GOLGA6L3	-1.27	-0.22	0.0180888	0.186701
AC145625.1	1.27	-0.86	0.0798688	0.588992
UFL1-AS1	1.27	0.71	0.000782185	0.0128886
NPIPB2	1.27	2.93	1.81697e-11	1.05696e-09
TICAM2	-1.27	-0.79	0.0624306	0.494509
CUX1	-1.27	6.69	6.63237e-46	2.43295e-43
ZNNT1	1.27	1.46	9.54687e-06	0.000246588
AC114930.1	-1.27	1.27	2.37816e-05	0.000559964
MSH4	1.26	0.01	0.0108936	0.122719
PTPRH	1.26	1.37	2.53933e-05	0.000594162
IKZF5	1.26	2.01	2.65379e-07	9.09851e-06
FNDC11	1.26	0.25	0.00546072	0.0678849
MORN3	-1.26	1.07	0.000101183	0.00208741
ZNF462	1.26	2.25	2.0607e-08	8.15654e-07
TCTEX1D1	-1.26	1.35	1.49281e-05	0.00036965
SLC9A9	-1.26	3.76	1.65083e-17	1.52645e-15
C7orf61	1.26	-0.04	0.013454	0.146025
SP6	1.26	-0.38	0.032077	0.29405
NMB	1.26	3.05	8.26272e-12	4.97022e-10
MEIG1	1.26	-0.72	0.0643493	0.50565
LINC01118	-1.26	2.15	1.93318e-08	7.6744e-07
AL590617.2	-1.26	0.49	0.00152615	0.0229967
FTLP2	1.26	3.94	1.74947e-17	1.61544e-15
ANO7L1	1.26	-0.27	0.0258669	0.248347
AC007216.4	-1.26	-0.6	0.0454118	0.386374
H4C15	1.26	1.09	0.000138794	0.00278792
[truncated: 6,320 more rows]

## Sheet: SenCells_17days_30Mm vs 0mM
Gene Symbol	edgeR_logFC	edgeR_logCPM	QLF_pvalue	QLF_FDR	Division	Category	Gene Name	UniProt_IDs
HCG27	-5.27	-1.46	0.00246863	0.967799
AC002072.1	5.21	-1.89	0.00140439	0.698348
AL713998.4	-5.2	-1.59	0.00389385	1
AC008013.1	-5.11	-1.6	0.00486491	1
AC096570.1	5.07	-1.97	0.002117	0.909228
AC108673.3	-4.91	-1.91	0.0116245	1
FUT9	4.88	-2.05	0.00348305	1
AL158834.2	-4.87	-1.71	0.00964306	1
LINC01447	-4.86	-1.71	0.00977998	1
PIK3AP1	-4.84	-1.81	0.0118782	1
AL512274.1	4.84	-2.05	0.00372713	1
TPBGL	4.81	-2.05	0.00395988	1
AC026803.1	-4.79	-1.77	0.0122904	1
LINC02818	-4.74	-1.87	0.0149069	1
CFHR3	-4.67	-1.78	0.0149406	1
FAM71F1	4.66	-2.13	0.00592341	1
CDH22	4.66	-2.13	0.00587814	1
AL357033.1	4.66	-2.13	0.00589613	1
AC060834.2	4.66	-2.13	0.00588858	1
AC011995.2	4.66	-2.13	0.00592341	1
AC027329.1	-4.63	-1.69	0.0137647	1
SH3GL2	4.62	-2.13	0.00628618	1
AC079145.1	-4.62	-1.88	0.0181264	1
SEPTIN14P1	4.62	-2.13	0.00628618	1
SHISAL2A	-4.59	-1.83	0.0181441	1
AC010182.1	-4.59	-1.83	0.0181441	1
AL355607.2	4.59	-2.13	0.00664166	1
AC004264.2	4.59	-2.13	0.00666625	1
TVP23C-CDRT4	-4.58	-1.83	0.0183758	1
LINC02574	-4.56	-2	0.0218128	1
WNT8B	4.55	-2.14	0.00706346	1	Matrisome-associated	Secreted Factors	wingless-type MMTV integration site family, member 8B	Q93098
PRRT1B	4.55	-2.14	0.00705494	1
AC005261.2	-4.54	-2	0.0222838	1
OR2C1	-4.52	-1.94	0.0221539	1
CASC18	-4.51	-1.94	0.0223001	1
PCDH1	-4.49	-1.89	0.0221083	1
LINC02848	-4.49	-2.13	0.0270001	1
NCF1C	4.45	-2.14	0.00835289	1
LINC02033	-4.43	-1.75	0.0208505	1
AC007569.1	-4.42	-2.01	0.026864	1
AC009171.2	-4.41	-2.01	0.0270395	1
RAB3C	4.4	-2.22	0.0103422	1
RBM11	4.4	-2.22	0.0103422	1
FAM86MP	4.4	-2.22	0.0103626	1
LINC00114	4.4	-2.22	0.0104051	1
AC009478.1	4.4	-2.22	0.0103878	1
LINC01787	-4.4	-2.01	0.0273917	1
AL451137.2	4.4	-2.22	0.0103422	1
AC012405.1	4.4	-2.22	0.01035	1
C2orf72	-4.38	-1.95	0.0268734	1
H3C8	-4.38	-1.95	0.0270351	1
HRH4	-4.36	-1.9	0.0264963	1
AC021231.2	4.36	-2.22	0.0110029	1
FAM223B	4.36	-2.22	0.0109899	1
FAM223A	4.36	-2.22	0.0109899	1
HDAC8	-4.35	-1.9	0.0267945	1
RBP7	-4.35	-1.9	0.0267945	1
AC005082.2	-4.34	-1.85	0.0262818	1
LINC02332	-4.33	-2.14	0.033705	1
AC069528.2	-4.33	-2.14	0.033705	1
DOCK8	4.32	-2.22	0.0116406	1
C7	4.32	-2.22	0.0116136	1
ACOT12	4.32	-2.22	0.0116406	1
SV2B	4.32	-2.22	0.0116541	1
GUSBP4	4.32	-2.22	0.0116406	1
AC087241.2	4.32	-2.22	0.0116271	1
AC108169.1	4.32	-2.22	0.0116541	1
AC023302.2	4.32	-2.22	0.0116271	1
DNLZ	4.28	-2.22	0.0123146	1
TEX35	4.28	-2.22	0.0123007	1
AL133259.1	4.28	-2.22	0.0122867	1
AC004803.1	-4.27	-2.02	0.0330516	1
AC010904.2	-4.27	-2.08	0.0341791	1
CDKL2	-4.26	-2.02	0.0332454	1
AC106886.5	-4.26	-2.02	0.0332454	1
SLC9A3	4.25	-2.22	0.0129974	1
AL357055.1	4.25	-2.22	0.0129974	1
AC022762.2	-4.25	-1.96	0.0322137	1
AL354855.1	4.25	-2.22	0.0129974	1
DCXR-DT	-4.23	-1.91	0.0317291	1
PPP1R36	4.21	-2.23	0.0137049	1
AC084879.1	-4.17	-2.22	0.0441851	1
RSPH14	-4.15	-2.15	0.0425267	1
NRTN	-4.15	-2.15	0.0425267	1	Matrisome-associated	Secreted Factors	neurturin	Q99748
NPR1	-4.13	-2.09	0.041234	1
AL356234.2	-4.13	-2.09	0.0410013	1
AP001086.1	-4.13	-2.09	0.0410013	1
AC006160.1	-4.13	-2.09	0.0410013	1
CCDC27	-4.12	-2.03	0.0398256	1
ABHD15-AS1	-4.12	-2.09	0.0414669	1
MSLN	-4.11	-1.92	0.0371644	1
AC092198.1	-4.11	-1.98	0.0385318	1
RPL10P4	-4.11	-1.97	0.0383431	1
HNRNPA1P56	-4.11	-2.03	0.0400342	1
AL133372.2	-4.11	-1.98	0.0385318	1
AOC1	4.08	-2.31	0.0190227	1
IQSEC3	4.08	-2.31	0.0190227	1
TRPM1	4.08	-2.31	0.0190815	1
BRINP3	4.08	-2.31	0.0190603	1	Matrisome-associated	Secreted Factors	family with sequence similarity 5, member C	B1AMP1:B7Z260:Q76B58
WNK2	4.08	-2.31	0.0190603	1
MAPK15	4.08	-2.31	0.0190603	1
DRD1	4.08	-2.31	0.0190227	1
LINC01460	4.08	-2.31	0.0191073	1
AP001476.3	4.08	-2.31	0.0191073	1
LINC01501	4.08	-2.31	0.0190392	1
RPL23AP37	4.08	-2.31	0.0190603	1
Z97653.1	4.08	-2.31	0.0190603	1
AC105020.2	4.08	-2.31	0.0190392	1
DHX33-DT	4.08	-2.31	0.0190227	1
LINC01955	4.08	-2.31	0.0190227	1
AP000820.2	4.08	-2.31	0.0190392	1
AC074139.1	4.08	-2.31	0.0190392	1
AL445255.1	4.08	-2.31	0.0191073	1
ESRRB	4.04	-2.31	0.0201504	1
DMRT1	4.04	-2.31	0.0200851	1
IGLON5	4.04	-2.31	0.0201504	1
GPR78	4.04	-2.31	0.0201504	1
LINC01704	4.04	-2.31	0.0200851	1
AC019211.1	4.04	-2.31	0.0201068	1
SMLR1	4.04	-2.31	0.0201504	1
PACERR	4.04	-2.31	0.0201504	1
WDR5-DT	4.04	-2.31	0.0201068	1
AL157778.1	4.04	-2.31	0.0201068	1
AL390800.1	4.04	-2.31	0.0200851	1
FHL5	4	-2.31	0.0211824	1
SRMS	4	-2.31	0.0212047	1
GPR62	4	-2.31	0.0212047	1
C9orf92	4	-2.31	0.0211824	1
AL589993.1	4	-2.31	0.0212047	1
LINC01687	4	-2.31	0.0212271	1
AL354989.2	4	-2.31	0.0211824	1
AC005580.1	4	-2.31	0.0211824	1
LINC02767	4	-2.31	0.0212271	1
AL022238.3	4	-2.31	0.0212271	1
AC092919.1	-3.98	-2.1	0.0493404	1
AL035696.3	-3.98	-2.04	0.0472641	1
AC011503.1	-3.98	-2.1	0.0490919	1
AC114810.1	-3.98	-2.1	0.0490919	1
RDM1	-3.98	-2.04	0.0472641	1
FTOP1	-3.97	-2.1	0.049589	1
H3-2	-3.97	-2.1	0.049589	1
AC074051.3	-3.97	-2.1	0.049589	1
AL136981.1	3.96	-2.32	0.0223321	1
MMP25	3.92	-2.32	0.0234646	1	Matrisome-associated	ECM Regulators	matrix metallopeptidase 25	Q9NPA2
GDF6	3.92	-2.32	0.0234646	1	Matrisome-associated	Secreted Factors	growth differentiation factor 6	Q6KF10
AC016910.1	3.92	-2.32	0.0234646	1
LINC01525	3.92	-2.32	0.0234646	1
AC012593.1	3.82	-1.71	0.00434446	1
AL390037.1	3.77	-1.71	0.00491225	1
FGF10	3.69	-2.41	0.0373549	1	Matrisome-associated	Secreted Factors	fibroblast growth factor 10	D6RG33:O15520
CST7	3.69	-2.41	0.0373549	1	Matrisome-associated	ECM Regulators	cystatin F (leukocystatin)	O76096
WDFY1	3.69	-2.41	0.0373549	1
IGSF21	3.69	-2.41	0.0373549	1
RPS4Y1	3.69	-2.41	0.0373549	1
CYP3A7	3.69	-2.41	0.0373549	1
KASH5	3.69	-2.41	0.0373549	1
ARHGAP25	3.69	-2.41	0.0373549	1
CLEC12A	3.69	-2.41	0.0373549	1	Matrisome-associated	ECM-affiliated Proteins	C-type lectin domain family 12, member A	A8MVL9:Q5QGZ9
ADGRF3	3.69	-2.41	0.0373549	1
NWD2	3.69	-2.41	0.0373549	1
C10orf53	3.69	-2.41	0.0373549	1
LRCOL1	3.69	-2.41	0.0373549	1
SMIM21	3.69	-2.41	0.0373549	1
LINC02534	3.69	-2.41	0.0373549	1
LINC01425	3.69	-2.41	0.0373549	1
AC010983.1	3.69	-2.41	0.0373549	1
AL445523.1	3.69	-2.41	0.0373549	1
FLJ12825	3.69	-2.41	0.0373549	1
AC096759.1	3.69	-2.41	0.0373549	1
SEMA6A-AS2	3.69	-2.41	0.0373549	1
AC122138.1	3.69	-2.41	0.0373549	1
AC012625.1	3.69	-2.41	0.0373549	1
B3GAT1-DT	3.69	-2.41	0.0373549	1
AC009292.2	3.69	-2.41	0.0373549	1
AC005592.1	3.69	-2.41	0.0373549	1
OR6L2P	3.69	-2.41	0.0373549	1
GUSBP7	3.69	-2.41	0.0373549	1
AL390755.3	3.69	-2.41	0.0373549	1
AC097713.2	3.69	-2.41	0.0373549	1
NOS2	3.68	-2.41	0.0374629	1
TRPM5	3.68	-2.41	0.0374629	1
DNAAF6	3.68	-2.41	0.0374629	1
FAM83E	3.68	-2.41	0.0374629	1
HYAL4	3.68	-2.41	0.0374629	1	Matrisome-associated	ECM Regulators	hyaluronoglucosaminidase 4	C9J6F9:C9JU18:F8WDH9:Q2M3T9
MS4A4A	3.68	-2.41	0.0373864	1
NRK	3.68	-2.41	0.0373864	1
GNRH2	3.68	-2.41	0.0374224	1
CHRNA1	3.68	-2.41	0.0374629	1
RLBP1	3.68	-2.41	0.0374224	1
SLC17A4	3.68	-2.41	0.0374629	1
LARGE2	3.68	-2.41	0.0373864	1
LAIR2	3.68	-2.41	0.0373864	1
TEX19	3.68	-2.41	0.0374629	1
SULT1C3	3.68	-2.41	0.0374629	1
UGT2B15	3.68	-2.41	0.0373864	1
Y_RNA	3.68	-2.41	0.0374629	1
PRCD	3.68	-2.41	0.0373864	1
AC131097.2	3.68	-2.41	0.0374224	1
MRPS9-AS2	3.68	-2.41	0.0374629	1
LINC00337	3.68	-2.41	0.0373864	1
CASP16P	3.68	-2.41	0.0373864	1
LINC01162	3.68	-2.41	0.0373864	1
AL663074.1	3.68	-2.41	0.0374224	1
LINC01634	3.68	-2.41	0.0374629	1
LINC01661	3.68	-2.41	0.0374629	1
LINC02631	3.68	-2.41	0.0373864	1
LIFR-AS1	3.68	-2.41	0.0373864	1
LINC02362	3.68	-2.41	0.0374629	1
CASC16	3.68	-2.41	0.0374629	1
LINC02112	3.68	-2.41	0.0373864	1
LINC00964	3.68	-2.41	0.0374629	1
LINC01591	3.68	-2.41	0.0373864	1
AC021613.1	3.68	-2.41	0.0373864	1
AP003557.1	3.68	-2.41	0.0374629	1
AL160314.2	3.68	-2.41	0.0374224	1
AC008050.1	3.68	-2.41	0.0373864	1
SPINT1-AS1	3.68	-2.41	0.0373864	1
LINC01982	3.68	-2.41	0.0374629	1
AP005203.1	3.68	-2.41	0.0373864	1
AC092119.3	3.68	-2.41	0.0373864	1
AP003068.4	3.68	-2.41	0.0373864	1
UCKL1-AS1	3.68	-2.41	0.0374629	1
LINC02341	3.68	-2.41	0.0374224	1
AC124864.2	3.68	-2.41	0.0374629	1
AC006445.2	3.68	-2.41	0.0374629	1
AC092448.1	3.68	-2.41	0.0374224	1
AL034348.1	3.68	-2.41	0.0373864	1
AC008687.6	3.67	-1.77	0.00736766	1
CYTH4	3.64	-2.41	0.0392647	1
CSTL1	3.64	-2.41	0.0392647	1	Matrisome-associated	ECM Regulators	cystatin-like 1	Q9H114
CATSPERB	3.64	-2.41	0.0392647	1
ADGRF4	3.64	-2.41	0.0392647	1
H1-4	3.64	-2.41	0.0391915	1
HOPX	3.64	-2.41	0.0392281	1
CACNA1E	3.64	-2.41	0.0391915	1
MIR656	3.64	-2.41	0.0392281	1
LINC00570	3.64	-2.41	0.0392281	1
LINC00466	3.64	-2.41	0.0392281	1
CYP4A22-AS1	3.64	-2.41	0.0392647	1
AC003101.1	3.64	-2.41	0.0392647	1
MRPS18CP6	3.64	-2.41	0.0392281	1
AC009474.1	3.64	-2.41	0.0392647	1
LINC00373	3.64	-2.41	0.0391915	1
BX324167.1	3.64	-2.41	0.0392281	1
ZPLD2P	3.64	-2.41	0.0392281	1
DCTN1-AS1	3.64	-2.41	0.0392647	1
LINC02383	3.64	-2.41	0.0392647	1
AC004997.1	3.64	-2.41	0.0392281	1
AC121758.2	3.64	-2.41	0.0392281	1
AC015849.1	3.64	-2.41	0.0392647	1
ZNF30-AS1	3.64	-2.41	0.0392647	1
AL356277.3	3.64	-2.41	0.0392281	1
AC073225.1	3.64	-2.41	0.0392647	1
AC073968.2	3.64	-2.41	0.0391915	1
AC006296.3	3.64	-2.41	0.0391915	1
AC018437.2	3.64	-2.41	0.0391915	1
LINC02884	3.62	-1.83	0.00916839	1
PDE6A	3.6	-2.41	0.0410638	1
TMEM273	3.6	-2.41	0.0410638	1
OAZ1P1	3.6	-2.41	0.0410638	1
LINC02770	3.6	-2.41	0.0410638	1
LINC01611	3.6	-2.41	0.0410638	1
PTGES3P4	3.6	-2.41	0.0410638	1
AC084346.1	3.6	-2.41	0.0410638	1
PARP11-AS1	3.6	-2.41	0.0410638	1
AC145343.1	3.6	-2.41	0.0410638	1
AC090365.1	3.6	-2.41	0.0410638	1
AC008687.5	3.6	-2.41	0.0410638	1
CHMP1B2P	3.6	-2.41	0.0410638	1
EFNA1	3.59	-2.41	0.041101	1
AZU1	3.59	-2.41	0.041101	1
LINC00670	3.59	-2.41	0.041101	1
AC007463.1	3.59	-2.41	0.041101	1
AC091153.3	3.59	-2.41	0.041101	1
AC008629.1	3.59	-2.41	0.041101	1
AL121906.1	3.59	-2.41	0.041101	1
BX322557.2	3.59	-2.41	0.041101	1
AQP6	3.55	-2.41	0.0429655	1
ATP4A	3.55	-2.41	0.0429655	1
NCF1	3.55	-2.41	0.0429655	1
GPRACR	3.55	-2.41	0.0429655	1
TXNDC8	3.55	-2.41	0.0429655	1
LINC02567	3.55	-2.41	0.0429655	1
AL133163.1	3.55	-2.41	0.0429655	1
C8orf34-AS1	3.55	-2.41	0.0429655	1
LINC02108	3.55	-2.41	0.0429655	1
LINC02715	3.55	-2.41	0.0429655	1
KRT8P23	3.55	-2.41	0.0429655	1
AC025048.1	3.55	-2.41	0.0429655	1
AC073111.2	3.55	-2.41	0.0429655	1
AL590235.2	3.55	-2.41	0.0429655	1
AC253572.1	3.55	-2.41	0.0429655	1
EFCAB3	3.51	-1.9	0.0129029	1
SYNDIG1L	3.51	-1.9	0.0129198	1
C8orf86	3.48	-1.9	0.0137526	1
AC073896.1	3.45	-1.84	0.0131146	1
FAM81B	3.39	-1.91	0.0164393	1
SLC35F3	3.39	-1.91	0.016399	1
CFAP161	3.37	-1.23	0.000697218	0.550639
AC092809.4	3.33	-1.91	0.0183944	1
AC010319.2	3.32	-1.98	0.0207858	1
AC005703.3	3.3	-1.54	0.00446176	1
AL157911.1	3.28	-1.98	0.0220653	1
EMBP1	-3.27	-1.19	0.00667457	1
DEUP1	3.23	-1.64	0.0076503	1
SUSD2	3.22	-1.98	0.0247056	1
GALNTL6	3.22	-1.59	0.00657645	1
AC002310.2	3.22	-1.98	0.0247056	1
AC022433.1	3.2	-1.9	0.0237739	1
IVL	3.17	-1.52	0.00641352	1
NAT8L	3.16	-1.26	0.00184486	0.825638
AC137834.1	3.16	-1.65	0.00923899	1
PYGM	3.13	-0.85	0.000109384	0.179617
OSTN	3.13	-1.65	0.0098096	1
AL513303.1	-3.13	-1.24	0.0109493	1
AC019186.1	-3.12	-1.24	0.0110751	1
LINC01013	3.11	-1.58	0.00881614	1
RIMBP2	3.1	-1.71	0.012718	1
LINC02085	3.1	-2.06	0.0340446	1
AC026167.1	3.1	-2.06	0.0339277	1
AL035401.1	3.1	-2.06	0.0339626	1
AC084024.4	-3.08	-1.44	0.0181169	1
EGFEM1P	3.06	-2.06	0.0359774	1
P2RX6P	3.06	-2.06	0.0360626	1
LINC02320	3.06	-2.06	0.0361052	1
SNORD3B-1	3.06	-1.58	0.00998811	1
HTATSF1P2	3.06	-2.06	0.0361052	1
AP000350.5	3.06	-2.06	0.0359349	1
FAM186A	-3.05	-1.52	0.0221828	1
ASIC4	3.03	-1.51	0.00916662	1
CACNG6	3.03	-2.06	0.0381153	1
SGSM1	3.03	-2.06	0.0381594	1
LINC02284	3.03	-2.06	0.0381153	1
GATM	-3	-1.66	0.0318746	1
AC092957.1	2.99	-2.06	0.0403354	1
KLK14	2.98	-1.97	0.0383371	1
FENDRR	2.97	-1.64	0.0146422	1
SLITRK3	-2.96	-0.79	0.00173388	0.808299
LINC01971	2.92	-2.07	0.0448273	1
CASP12	-2.88	-1.43	0.0267993	1
TTYH1	2.87	-1.78	0.0249149	1
ZNF625-ZNF20	-2.86	-1.54	0.0333726	1
EGF	-2.81	-0.76	0.00123887	0.670554	Matrisome-associated	Secreted Factors	epidermal growth factor (beta-urogastrone)	P01133
CPLX1	2.81	-1.27	0.00416951	1
MYT1L	2.81	-1.84	0.0306885	1
AL450043.1	2.81	-1.84	0.0309199	1
MYO18B	2.8	-2.14	0.0605032	1
ADAMTS18	2.78	-1.84	0.0325817	1	Matrisome-associated	ECM Regulators	ADAM metallopeptidase with thrombospondin type 1 motif, 18	B4DEX3:H3BMG1:H3BTZ3:Q8TE60
KCNN3	2.77	-1.59	0.0144711	1
IGF1	2.76	-1.76	0.0308295	1	Matrisome-associated	Secreted Factors	insulin-like growth factor 1 (somatomedin C)	P05019:Q13429
AC093515.1	2.75	-1.84	0.0344356	1
AC010754.1	-2.75	-1.05	0.00715476	1
FLJ46284	-2.73	-1.55	0.0432261	1
EFCAB8	2.72	-1.45	0.0119743	1
DCC	2.71	-1.77	0.0342692	1
NAMA	2.69	-1.85	0.0386937	1
AL352979.4	-2.66	-1.69	0.0610224	1
CSMD3	2.65	-1.58	0.019629	1
AC069499.1	2.64	-1.53	0.017304	1
GAL3ST3	2.61	-1.66	0.0249353	1
AC098650.1	-2.6	-1.75	0.0729002	1
LINC02777	2.59	-1.83	0.0465894	1
JPH1	2.57	-1.31	0.00992263	1
CHIT1	2.55	-1.92	0.0538016	1
AC009315.1	-2.55	-1.74	0.0783324	1
AL162632.3	2.54	-1.66	0.0293649	1
AL109741.2	2.52	-1.92	0.056615	1
SNORD62B	2.52	-1.92	0.0566789	1
CDH26	2.51	-1.76	0.0498466	1
NOCT	2.49	-1.92	0.0598584	1
AL023806.4	2.49	-1.29	0.00936714	1
ADAMTS8	2.47	-1.72	0.0396221	1	Matrisome-associated	ECM Regulators	ADAM metallopeptidase with thrombospondin type 1 motif, 8	Q9UP79
AL034347.1	2.46	-1.43	0.0174422	1
RNF17	2.43	-1.54	0.0242317	1
EMID1	-2.43	-0.61	0.0021384	0.909228	Core matrisome	ECM Glycoproteins	EMI domain containing 1	B0QYK2:B0QYK3:B0QYK4:B0QYK5:F8WDX7:H0Y6W4:Q96A84
CNTNAP5	2.41	-1.41	0.0194938	1
ASIC2	2.39	-1.55	0.0269431	1
RND1	2.36	-1.99	0.0802736	1
LRRC4C	2.34	-1.19	0.00943148	1
MALT1	2.34	-1.19	0.00944323	1
AC097487.1	2.34	-1.48	0.0265705	1
AC009879.3	2.34	-1.21	0.00968306	1
PCDH17	2.33	-1.27	0.0150654	1
SLFNL1-AS1	2.33	-1.99	0.0846252	1
TARID	2.29	-1.99	0.0891209	1
AL031432.4	-2.28	-1.41	0.0489077	1
CCDC114	2.27	-1.79	0.0651167	1
MYLPF	2.26	-2	0.0936623	1
SDR42E1	2.26	-2	0.0936623	1
CD53	2.24	-1.18	0.013118	1
AGAP11	2.24	-1.79	0.0688323	1
EPHA6	2.22	-1.47	0.0347081	1
STMN2	-2.2	-1.26	0.0468614	1
ERBB3	2.19	-0.95	0.00686693	1
XIRP2	2.18	-1.47	0.0390644	1
AL157944.1	2.16	-1.59	0.0508237	1
GEMIN7-AS1	2.14	-1.5	0.0387978	1
AL021392.1	2.13	-1.67	0.0619089	1
AC107871.2	2.13	-1.59	0.0537075	1
AC105046.1	2.13	-1.19	0.0182612	1
RPS10-NUDT3	-2.13	-1.32	0.0433997	1
CRB1	2.12	-0.61	0.00210858	0.909228
MIR325HG	2.11	-1.6	0.0563409	1
DIRAS2	-2.1	-1.1	0.0305241	1
AL137792.1	2.1	-2.07	0.128861	1
AC012615.1	2.1	-1.18	0.0165582	1
RASGEF1C	2.07	-2.07	0.135378	1
FEN1	-2.06	-1.2	0.041583	1
LINC00276	2.06	-1.48	0.0462503	1
ADAMTSL4-AS2	2.06	-1.48	0.046566	1
CYP27B1	2.05	-0.88	0.00704698	1
SLC46A2	2.05	-1.04	0.0120552	1
HMCN2	2.04	-1.49	0.0490349	1	Core matrisome	ECM Glycoproteins	hemicentin 2	A2A3K3:H0Y3X1:H7BZI5:H7C0N8:H7C3T8:Q8NDA2
AGBL4	2.04	-1.2	0.0220943	1
PDE6C	2.03	-1.38	0.0406279	1
AL356417.2	2.03	-1.6	0.066207	1
AC025062.1	2.03	-1.6	0.066207	1
AC006058.4	2.03	-0.31	0.000524996	0.500564
DEF6	2.02	-0.76	0.00535661	1
AC108134.2	2.02	-1.13	0.0177823	1
DCST2	2.01	-1.2	0.0243511	1
ADH1B	2.01	-0.34	0.000981353	0.608236
SYT2	2	-1.51	0.0528841	1
AC022387.2	1.97	-1.12	0.0199436	1
LINC01191	1.96	-1.73	0.0948268	1
Z94721.1	1.95	-0.71	0.00555978	1
ITGB7	1.94	-0.95	0.0133493	1
LINC02069	1.94	-1.34	0.0430073	1
LINC02674	1.93	-1.39	0.048831	1
UBE2R2-AS1	1.93	-1.31	0.0388071	1
AC010395.1	-1.93	-0.53	0.0090616	1
CILP2	1.92	-1.18	0.0267238	1	Core matrisome	ECM Glycoproteins	cartilage intermediate layer protein 2	K7EPJ4:Q8IUL8
IL21-AS1	-1.92	-1.22	0.0591677	1
AC103923.1	1.89	-0.99	0.0177848	1
AC013451.2	1.87	-0.86	0.0115523	1
PLCD4	1.86	-0.47	0.00314003	1
AC004938.2	-1.86	-0.92	0.0267781	1
RAB3IP	1.85	-1.22	0.037893	1
AC121247.1	-1.85	-1.32	0.0789969	1
LINC01914	1.85	-1.55	0.0807994	1
CHD5	1.83	-1.06	0.0277639	1
TMIE	1.83	-1.17	0.0346101	1
XCR1	-1.81	-0.23	0.0044113	1
CES3	1.8	-1.21	0.0499624	1
FTCD	1.79	-0.76	0.0115651	1
AC011444.1	-1.79	-0.96	0.0422778	1
AKR1D1	1.76	-1.09	0.0329595	1
INHA	1.75	-0.72	0.0149923	1	Matrisome-associated	Secreted Factors	inhibin, alpha	P05111
POU2F3	1.74	-1.35	0.0664806	1
AC097451.1	1.74	-0.76	0.0139467	1
AL589740.1	1.74	-1.35	0.0668496	1
STXBP6	1.72	-0.84	0.0178272	1
FAM20A	-1.71	-0.57	0.0190277	1	Matrisome-associated	ECM Regulators	family with sequence similarity 20, member A	K7EIV7:K7EQL5:Q96MK3
C5AR1	1.71	-0.01	0.00120462	0.666766
AC091180.2	1.69	-1.68	0.132993	1
AC091185.1	1.69	-1.68	0.133129	1
AL391840.3	-1.69	-0.76	0.033833	1
FER1L4	1.68	-0.43	0.00613642	1
AMH	1.68	0.09	0.00091185	0.608236	Matrisome-associated	Secreted Factors	anti-Mullerian hormone	K7EJU5:P03971
THBS4-AS1	-1.68	-0.02	0.00333479	1
AC034236.2	-1.68	-0.35	0.0103772	1
GUCA1B	1.67	-0.4	0.00570595	1
PRKY	1.66	-1.41	0.0873231	1
REM2	1.66	-1.08	0.0439871	1
KRT15	1.66	-0.36	0.00586145	1
CDHR4	1.66	-0.39	0.00553496	1
AFP	1.65	-0.88	0.0277232	1
WDR93	1.65	-1.06	0.0410095	1
GPAT3	1.64	-0.49	0.0103234	1
AC012409.2	1.64	-1.09	0.0477349	1
KPRP	1.62	0.21	0.00117476	0.657182
CCRL2	1.61	-1.18	0.0629062	1
GPRC5C	1.61	-0.94	0.0383394	1
DNAH17	1.61	-1.23	0.0690282	1
LINC01239	1.61	-0.41	0.00848201	1
RGS22	-1.6	-0.89	0.0526861	1
PPP1R32	1.6	0.4	0.000392953	0.39968
TOP3B	1.59	-0.84	0.0284942	1
BEX5	1.59	-0.51	0.0123386	1
AC104561.1	1.59	-0.88	0.0318052	1
AL590822.3	1.58	-0.22	0.00531023	1
HOXA1	-1.57	-0.66	0.0362602	1
H2AC20	1.57	-0.87	0.0363399	1
SRCAP	1.56	-0.83	0.0290261	1
CRLF2	1.56	-1.37	0.0993955	1
ABCB5	-1.55	0.06	0.00535969	1
CFAP45	1.55	-0.63	0.0198814	1
ANKRD7	-1.54	-0.55	0.0293734	1
DHRS13	1.54	-0.59	0.0183127	1
SARS2	-1.53	-0.71	0.0449969	1
PRKCQ	1.52	-1.37	0.108737	1
LINC01036	1.52	-0.79	0.0333491	1
AC009812.4	-1.52	-0.49	0.025351	1
AL049825.1	1.52	-0.77	0.0360693	1
RAPGEF4	1.51	-1	0.0510095	1
CYP2B7P	-1.51	-0.85	0.0595342	1
ADNP-AS1	-1.51	-0.09	0.00944675	1
ZFHX4-AS1	-1.5	-0.68	0.0461328	1
AL512791.2	1.5	-1	0.0532918	1
STX1A	1.49	1.29	2.22135e-05	0.062133
LAPTM5	1.48	-0.61	0.0221283	1
CA8	1.48	-0.89	0.0473478	1
EPGN	1.47	1.91	1.40023e-06	0.00887744	Matrisome-associated	Secreted Factors	epithelial mitogen homolog (mouse)	A0PK19:H3BM13:Q6UW88
AL391056.1	1.46	-0.7	0.0323095	1
AC015813.5	1.46	-0.65	0.0262168	1
KRTAP1-5	1.45	0.12	0.00442632	1
SORL1	1.44	-0.47	0.0195114	1
CTNNA3	1.44	-1.09	0.0795993	1
AC008608.2	-1.44	-0.56	0.03827	1
AC093512.2	1.44	0.17	0.00311695	1
EDA	-1.43	-0.63	0.0495591	1	Matrisome-associated	Secreted Factors	ectodysplasin A	D6RA95:Q92838
DIRC3	1.43	0.25	0.00231114	0.940285
AC006206.2	1.43	-0.72	0.0371223	1
AGAP2	-1.41	0.12	0.00829188	1
CHD7	1.41	-0.79	0.0445922	1
AC022384.1	-1.41	-0.46	0.0370695	1
VWF	1.4	0.13	0.00407911	1	Core matrisome	ECM Glycoproteins	von Willebrand factor	I3L4K4:P04275:Q8TCE8
F2RL1	1.4	0.02	0.00565621	1
AL139383.1	1.4	-0.17	0.00950476	1
ADAM8	1.39	0.1	0.00459211	1	Matrisome-associated	ECM Regulators	ADAM metallopeptidase domain 8	H0YKZ1:H0YMT6:P78325
GJD2	-1.39	2.75	4.51785e-08	0.000505472
MYO5C	1.38	-1.42	0.154489	1
MEG3	1.38	7.02	2.49003e-15	1.67156e-10
AP001318.2	-1.38	-0.55	0.0466573	1
TSSK3	1.37	-0.63	0.0363008	1
IRGQ	1.37	-0.69	0.0432992	1
LINC00211	1.37	-0.65	0.0391354	1
AP003120.1	1.37	-0.22	0.0141752	1
AREG	1.36	2.38	6.84738e-07	0.00510738	Matrisome-associated	Secreted Factors	amphiregulin	D6RFX5:P15514
AC104938.1	1.36	-0.32	0.0195233	1
BSN	1.35	0.05	0.00731865	1
TPRG1	1.35	-0.26	0.0190915	1
ADGRB1	1.34	-0.5	0.0330975	1
SNORC	-1.34	-0.14	0.0229683	1
TMEM256-PLSCR3	1.34	-0.65	0.0478312	1
AL357874.3	1.33	-0.59	0.0416978	1
RBFOX1	1.32	-0.12	0.0149763	1
MEG9	1.32	1.23	0.000189019	0.253777
AC079780.1	-1.32	-0.24	0.0309322	1
ARHGAP4	1.31	-0.05	0.0122305	1
AC006369.1	1.31	0.06	0.00939854	1
TSPAN32	-1.3	-0.05	0.0216756	1
GABRE	1.3	1.47	0.000153638	0.213347
TANC2	1.3	1.24	0.000197393	0.258333
GPR150	-1.3	-0.33	0.0388574	1
AC083843.2	1.3	0.51	0.00282397	0.999551
AC097468.3	1.3	-0.95	0.0875397	1
IL4I1	1.29	-0.67	0.0511593	1
PPP1R9A	-1.28	-0.41	0.0499385	1
CDCP1	1.28	0.74	0.00202701	0.883592
LINC01088	-1.28	-0.62	0.0713756	1
NEURL2	1.27	-0.13	0.0172757	1
GPR35	1.27	-0.82	0.0749433	1
CSMD1	1.27	-0.65	0.0544652	1
YJEFN3	1.27	-0.29	0.0287445	1
NME6	-1.26	-0.31	0.0434396	1
ZDHHC11	1.26	-0.88	0.0870857	1
LINC02052	1.26	-0.46	0.0366694	1
TLL2	-1.25	-0.56	0.0675763	1	Matrisome-associated	ECM Regulators	tolloid-like 2	Q9Y6L7
AC018653.3	1.25	-1	0.107217	1
AC114811.2	-1.25	-0.21	0.0374226	1
WNT2	1.24	0.54	0.00456514	1	Matrisome-associated	Secreted Factors	wingless-type MMTV integration site family member 2	C9JUI2:F8WDR1:P09544
LRP6	1.23	-0.36	0.0324921	1
FOXJ1	1.23	-0.16	0.0251558	1
CYP11A1	1.23	0.08	0.0145077	1
HERC2P10	1.23	-0.78	0.0759838	1
CASS4	1.22	-0.02	0.0192829	1
FLJ31356	1.22	0.15	0.0126534	1
AL117190.1	1.21	-0.23	0.0327694	1
ADAP1	-1.2	0.2	0.018392	1
AGTR1	-1.2	-0.04	0.0307359	1
CCDC78	1.2	0.5	0.00569406	1
IFI27	1.2	0.02	0.0202294	1
FRMPD4	1.2	-0.23	0.0305329	1
CD34	1.2	-0.41	0.0402819	1
AC009630.1	-1.2	-0.35	0.0558995	1
FO681492.1	1.2	-0.64	0.0686677	1
SP7	-1.19	-0.23	0.0498082	1
ZNF436-AS1	1.19	0.78	0.00317953	1
RPL32P3	1.19	-0.32	0.035557	1
GALNT12	1.18	-0.35	0.0405679	1
ZNF350-AS1	1.18	0.09	0.0163057	1
IL7R	1.17	3.06	1.62533e-06	0.00909239
ST6GALNAC3	1.17	-0.29	0.0419398	1
ATP2B3	1.16	-0.22	0.0364646	1
BET1	1.16	0.9	0.00287191	0.999551
LPCAT3	1.16	-0.67	0.0802557	1
MIR29B2CHG	1.15	-0.19	0.0375314	1
TNFSF13B	1.14	-0.05	0.0287431	1	Matrisome-associated	Secreted Factors	tumor necrosis factor (ligand) superfamily, member 13b	Q9Y275
SBF2-AS1	-1.14	0.54	0.0119926	1
SEC31B	1.13	1.54	0.00053701	0.500564
PPP3CB-AS1	1.13	-0.4	0.055147	1
VLDLR-AS1	-1.13	0.19	0.0265922	1
MACORIS	1.13	-0.42	0.0579532	1
AC026765.3	1.13	-0.32	0.0488167	1
FGFR3	-1.12	0.32	0.0219638	1
SPTB	1.12	0.58	0.00820972	1
CCR7	1.12	0.41	0.013804	1
FAM167A	1.12	1.04	0.00227002	0.934887
TMEM246-AS1	-1.12	0.2	0.0269509	1
LRIF1	1.11	-0.04	0.0308444	1
ZNF66	1.11	-0.3	0.0508996	1
ACBD7	-1.11	1.12	0.00353514	1
PDXDC2P-NPIPB14P	1.11	-0.48	0.0668738	1
AP000648.4	-1.11	1.01	0.00446598	1
CICP14	1.11	1.34	0.00100696	0.610046
MTMR3	1.1	0.45	0.0114375	1
KMT5C	1.1	1.91	0.000275344	0.308064
PKD1P4	1.1	2.38	3.71979e-05	0.0891821
AC138035.1	1.1	-0.34	0.0564962	1
AL603750.1	-1.1	0.43	0.0190173	1
LRRC39	1.09	0.11	0.0247675	1
RAP1GAP2	1.09	2.84	7.27075e-06	0.0251264
DNAH10	1.09	-0.42	0.0658812	1
EME2	1.09	-0.09	0.0383227	1
KCNK15-AS1	1.09	-0.21	0.0484744	1
FGFR2	-1.07	1.27	0.00311582	1
ADAP2	1.07	0.38	0.0174641	1
NANOS3	1.07	0.18	0.0266376	1
GNAQP1	1.07	-0.33	0.0606515	1
CCDC188	1.07	-0.65	0.101508	1
ITFG2-AS1	1.07	-0.19	0.0509884	1
MAGIX	1.07	-0.02	0.039194	1
GTF2IP12	1.07	1.33	0.00181888	0.822563
RIMS2	1.06	-0.08	0.0438378	1
LINC00643	-1.06	0.68	0.0145213	1
DICER1-AS1	1.06	-0.05	0.0413255	1
LINC00607	1.06	0.5	0.0149346	1
LINC01141	1.06	0.81	0.00869778	1
SCN11A	1.05	-0.68	0.116206	1
AC135586.2	-1.05	0.41	0.0254706	1
GSTT2B	1.04	1.21	0.00335111	1
NR0B1	1.04	2	0.000465235	0.459282
CR381653.2	1.04	0.76	0.0107029	1
KCNJ2	1.03	2.2	0.000254015	0.303864
FAM157B	1.03	-0.15	0.0566169	1
AL162431.1	-1.03	0.38	0.0299443	1
AC010931.2	1.03	0.07	0.039339	1
SLC14A1	1.02	2.24	0.000274773	0.308064
S1PR1	-1.02	0.74	0.0164741	1
ACSM4	1.02	1.08	0.00563228	1
RPS7P4	1.02	0	0.0451595	1
AC116563.1	1.02	-0.32	0.0741347	1
ARHGAP33	1.01	1.27	0.00337006	1
TPPP3	1.01	2.7	5.26589e-05	0.112928
AC064836.2	-1.01	-0.13	0.0744332	1
SLC1A3	1	-0.13	0.0595391	1
TRIM63	-1	1.98	0.000850481	0.608236
SOST	-1	1.04	0.00887589	1
PPIH	-1	1.02	0.00968902	1
PCSK4	0.99	0.57	0.0212388	1
LIF	0.99	1.89	0.000916739	0.608236	Matrisome-associated	Secreted Factors	leukemia inhibitory factor (cholinergic differentiation factor)	P15018
SCNN1D	0.99	1.75	0.00139323	0.698348
AKNAD1	0.99	-0.17	0.0670726	1
SAP30-DT	-0.99	0.26	0.0451687	1
KCNK15	0.98	0.31	0.0350773	1
PTPRE	0.98	0.15	0.0393389	1
CHL1	-0.98	1.81	0.0017037	0.799785
MAPK8IP3	0.98	4.89	1.61327e-09	2.70748e-05
LINC01521	0.98	0.26	0.0326578	1
RBM14-RBM4	0.98	0.14	0.0448344	1
SYT1	-0.97	0.64	0.025802	1
MEMO1	-0.96	0.76	0.022036	1
TREX2	0.96	0.24	0.0381986	1
NECTIN3-AS1	0.96	0.58	0.023593	1
PPIEL	0.96	0.18	0.0475038	1
C1QL3	-0.95	0.96	0.0165518	1	Matrisome-associated	ECM-affiliated Proteins	complement component 1, q subcomponent-like 3	Q5VWW1
PURG	-0.95	1.36	0.00682473	1
LINC01546	-0.95	0.87	0.0189581	1
FGF9	-0.94	0.39	0.0447682	1	Matrisome-associated	Secreted Factors	fibroblast growth factor 9 (glia-activating factor)	P31371
CRACR2A	0.94	0.14	0.0515709	1
MYPN	0.94	2.14	0.000924024	0.608236
CAMK4	0.94	-0.26	0.0931842	1
TRAM2	0.93	1.34	0.00673086	1
TTR	-0.93	0.77	0.0265187	1
DTNA	0.93	3.09	4.60589e-05	0.103065
NEK10	0.93	2.05	0.00134642	0.698348
LENG8	0.93	5.46	7.23404e-10	1.65897e-05
IRF2-DT	-0.93	0.5	0.0395148	1
UBE3A	0.92	0.68	0.0244361	1
PLXDC2	-0.92	1.03	0.0177451	1	Matrisome-associated	ECM-affiliated Proteins	plexin domain containing 2	Q6UX71
CABCOCO1	-0.92	1.59	0.0056684	1
AC090578.1	0.92	0.13	0.0574138	1
NOP53-AS1	0.92	0.73	0.024577	1
Z99129.4	-0.92	3.59	7.4859e-06	0.0251264
SIRT4	-0.91	1.05	0.0177148	1
PPL	0.91	2.98	9.54155e-05	0.168559
ZNF45	0.91	0.86	0.0202584	1
ZNF462	0.91	1.18	0.00979453	1
EMB	-0.91	1.09	0.015525	1
PTCH1	0.91	1.84	0.00261403	0.99141
AP002807.1	0.91	1.06	0.0149823	1
GSDMB	0.9	2.2	0.0011198	0.648035
AGBL3	-0.9	0.43	0.0517554	1
C5orf63	-0.9	0.59	0.041128	1
AC046130.1	-0.9	1.95	0.00275868	0.999551
AC016397.2	-0.9	0.75	0.0320884	1
SLC40A1	-0.89	5.49	2.53839e-09	3.40804e-05
SPARCL1	-0.89	1.62	0.0060003	1	Core matrisome	ECM Glycoproteins	SPARC-like 1 (hevin)	B4E2Z0:C9JJR8:D6RA29:E7EU82:E9PC64:F5H1Y9:F5H331:F5H4Y3:Q14515
GDF5	0.88	2.91	0.000253739	0.303864	Matrisome-associated	Secreted Factors	growth differentiation factor 5	P43026
MAPK11	0.88	1.83	0.00405338	1
GSAP	0.88	0.5	0.0448343	1
SLC22A4	0.88	1.62	0.00568043	1
COL11A2	0.88	1.11	0.0156202	1	Core matrisome	Collagens	collagen, type XI, alpha 2	A2AAS7:H0Y3B3:H0Y3B5:H0Y3M9:H0YHM5:H0YHM9:H0YIS1:P13942:Q4VXY6
PKD1P2	0.88	3.84	3.81628e-06	0.0160117
AC025419.1	0.88	2.31	0.00132811	0.696529
AC026471.4	0.88	2.01	0.00295632	0.999551
DAB2	0.87	0.43	0.0477798	1
DEDD	0.87	1.4	0.00998955	1
LYPD5	0.87	0.3	0.056825	1
MIR23AHG	0.87	6.68	7.41384e-10	1.65897e-05
SGCG	-0.86	4.15	3.63664e-06	0.0160117
FBXO2	0.86	0.85	0.0301797	1
BMP2	0.86	3.71	1.57073e-05	0.0502111	Matrisome-associated	Secreted Factors	bone morphogenetic protein 2	P12643
LINC02798	0.86	0.08	0.0780154	1
AC012560.1	-0.86	1.14	0.0214415	1
RORA	0.85	1.24	0.0157347	1
FYB1	0.85	0.62	0.0403891	1
MT-TR	0.85	0.78	0.0339768	1
EBF2	0.85	0.7	0.0395921	1
AC069282.1	0.85	0.52	0.0480688	1
AL133367.1	0.85	0.84	0.0291068	1
RHPN2	-0.84	0.55	0.0575726	1
RETREG1	-0.84	0.77	0.044363	1
GRIK2	-0.84	3.27	0.000112378	0.179617
ISOC1	-0.83	2.51	0.00147761	0.718784
BST2	-0.83	1.8	0.00822269	1
IGFBPL1	-0.83	1.63	0.0113212	1	Core matrisome	ECM Glycoproteins	insulin-like growth factor binding protein-like 1	Q8WX77
GREB1L	0.83	2.08	0.0036903	1
DRAXIN	0.83	1.1	0.0237478	1
RMC1	0.82	0.33	0.0685521	1
SIK1	0.82	2.64	0.0011361	0.651849
RXFP1	-0.82	1.19	0.0247031	1
PKP3	0.82	0.87	0.0362811	1
ZNF793	0.82	1.26	0.0193808	1
SYNGAP1	0.82	2.2	0.00314396	1
AC087457.1	-0.82	1.14	0.0271691	1
PKD1P5	0.82	4.11	6.59192e-06	0.0245842
WASH5P	0.82	1.6	0.0105929	1
ABCB4	-0.81	3.88	5.72442e-05	0.116449
ABCA7	0.81	0.9	0.0358204	1
ADRA1A	-0.81	1.2	0.0268915	1
CSRNP3	-0.81	0.74	0.0535494	1
ZNF852	-0.81	1.66	0.0123493	1
AC026471.6	-0.81	1.19	0.0262736	1
SMIM43	-0.8	1.34	0.0216766	1
CNNM3	0.8	0.82	0.043287	1
PSPN	-0.79	1.67	0.0152654	1	Matrisome-associated	Secreted Factors	persephin	M0QYK2:O60542
KIFC2	0.79	2.86	0.000975562	0.608236
XIRP1	-0.79	1.12	0.0321469	1
ECT2L	-0.79	4.71	1.45467e-06	0.00887744
GTF2IP20	0.79	1.39	0.0184783	1
CR381653.1	0.79	1.59	0.0142173	1
MAP3K14	0.78	1.47	0.0170836	1
P2RX6	0.78	1.05	0.037019	1
SLC9A5	0.78	3.55	0.000110192	0.179617
GULP1	-0.78	4.43	4.94165e-06	0.0195137
CYP7B1	-0.78	0.88	0.0494978	1
SLC25A29	0.78	1.47	0.018624	1
STKLD1	0.78	0.46	0.0712425	1
Z68871.1	0.78	0.25	0.0899845	1
TMEM9B-AS1	0.78	1.28	0.0254139	1
IRAG1	0.77	2.03	0.00619092	1
PLEKHA6	0.77	2.97	0.000925365	0.608236
FRMD4A	0.77	2.66	0.00194667	0.859737
MST1	0.77	1.82	0.0123699	1	Matrisome-associated	Secreted Factors	macrophage stimulating 1 (hepatocyte growth factor-like)	F5H6L8:G3XAK1:H7C0F8:P26927
ZNF480	0.77	1.06	0.0376721	1
SLC26A6	0.77	3.57	0.000132894	0.207469
TMEM158	0.77	3.85	8.77468e-05	0.163623
ANK1	0.76	2.54	0.00331243	1
COCH	-0.76	1.84	0.0135714	1	Core matrisome	ECM Glycoproteins	coagulation factor C homolog, cochlin (Limulus polyphemus)	E7EN67:G3V4C4:G3V5G6:G3V5V4:G3V5X3:H0YJJ0:H0YJW4:O43405:Q96IU6
NR4A1	0.76	6.63	5.41442e-08	0.000519243
KIF21A	0.76	1.7	0.0144048	1
LRATD1	0.76	0.85	0.0514814	1
TTC28-AS1	-0.76	2.14	0.0080038	1
AL132780.3	-0.76	2.08	0.00873435	1
AC110079.1	0.76	1.96	0.00959588	1
CELSR3	0.75	1.12	0.0390561	1
ADGB	-0.75	1.86	0.0323781	1
WNT2B	0.75	1.33	0.0287085	1	Matrisome-associated	Secreted Factors	wingless-type MMTV integration site family, member 2B	Q5TEH8:Q93097
SPACA6	0.75	2.2	0.00720431	1
H1-10-AS1	0.75	1.64	0.0193471	1
THSD1	0.74	1.4	0.0295592	1
SERPINI1	-0.74	1.86	0.0158389	1	Matrisome-associated	ECM Regulators	serpin peptidase inhibitor, clade I (neuroserpin), member 1	C9JDY5:C9JQU8:H7C5T9:Q99574
IL3RA	0.74	2.63	0.0036994	1
HRCT1	-0.74	0.86	0.0670633	1
CEP68	0.73	1.16	0.0391016	1
THBS4	-0.73	1.53	0.0263332	1	Core matrisome	ECM Glycoproteins	thrombospondin 4	E7ES19:P35443
ADCY4	0.73	2.81	0.00290015	0.999551
AMPD3	0.73	3.19	0.00100872	0.610046
RSPO2	-0.73	2.59	0.00376412	1	Core matrisome	ECM Glycoproteins	R-spondin 2 homolog (Xenopus laevis)	E5RGU9:E5RH25:E5RHC3:E5RJA2:E5RJU7:Q6UXX9
NETO2	-0.73	1.61	0.024919	1
PCLO	-0.73	2.76	0.00292413	0.999551
NOP9	0.73	2.83	0.00235151	0.94635
HLA-DPA1	-0.73	1.98	0.0140855	1
AC009264.1	-0.73	1.29	0.038609	1
DEPDC1B	-0.72	1.41	0.035537	1
PDPR	0.72	1.44	0.029322	1
COL7A1	0.72	5.96	4.56708e-07	0.00383235	Core matrisome	Collagens	collagen, type VII, alpha 1	C9JBL3:Q02388
LIMD1	0.72	2.08	0.010298	1
PDPN	0.72	3.17	0.00124861	0.670554
PDE3A	-0.72	4.07	9.13006e-05	0.165649
D2HGDH	0.72	3.52	0.000384322	0.396916
CENPP	-0.72	2.15	0.0113134	1
ADGRG1	0.72	3.13	0.00137255	0.698348
POM121B	0.72	2	0.0125659	1
FAM66C	0.72	1.17	0.0432365	1
DPP4-DT	0.72	1.54	0.0283244	1
LIMCH1	-0.71	2.72	0.00393914	1
ATP2A3	0.71	1.58	0.0281141	1
NEFM	0.71	2.23	0.0107295	1
SPINT2	0.71	1.65	0.0242373	1
PKIA	-0.71	2.41	0.0076355	1
BBS12	-0.71	3.15	0.00142165	0.701731
KRT14	-0.71	1.39	0.0393036	1
SLC22A18AS	-0.71	1.3	0.0449413	1
AC006058.1	0.71	2.4	0.0074997	1
SLC17A9	0.7	3.16	0.00159246	0.763583
PIDD1	0.7	4.03	0.000155728	0.213347
PKD1P3	0.7	2.79	0.00367376	1
KCNQ3	0.7	2.22	0.0107239	1
TMEM120B	0.7	2.96	0.00259977	0.99141
NOXA1	0.7	0.95	0.0660869	1
SYCP1	-0.7	1.66	0.0312069	1
GOLGA8B	0.7	3.56	0.000566704	0.500564
SIK1B	0.7	3.07	0.00225746	0.934887
AC233723.2	-0.7	1.34	0.044311	1
TTC7A	0.69	3.85	0.000306281	0.331624
PCDHB2	-0.69	2.69	0.0054467	1
EREG	0.69	4.56	0.000150106	0.213347	Matrisome-associated	Secreted Factors	epiregulin	O14944
ADCY10P1	-0.69	2.5	0.0081377	1
FNDC1	0.69	3.45	0.00097009	0.608236	Core matrisome	ECM Glycoproteins	fibronectin type III domain containing 1	J3KNQ2:Q4ZHG4
ZCCHC24	0.69	2.26	0.0105803	1
SCAND2P	-0.69	1.23	0.0548241	1
NPIPB11	0.69	1.17	0.0531549	1
COMP	-0.68	9.53	0.00323821	1	Core matrisome	ECM Glycoproteins	cartilage oligomeric matrix protein	B4DKJ3:G3XAP6:P49747
ATP8B3	-0.68	2.07	0.0186823	1
LGALS9	-0.68	2.94	0.00419725	1	Matrisome-associated	ECM-affiliated Proteins	lectin, galactoside-binding, soluble, 9	B4DWP7:F8W9W4:J3KS82:J3KSA0:J3QKK6:J3QS92:K7EPS0:O00182:Q8WYQ7
CHRNA9	0.68	2.53	0.0080116	1
GARS1-DT	0.68	3.39	0.00115462	0.652615
EML6	0.68	1.84	0.0243243	1
SLC35E2A	0.68	1.69	0.0263427	1
CCDC18-AS1	0.68	2.27	0.0127083	1
AP005018.2	-0.68	4.53	5.38314e-05	0.112928
IL11	0.67	5.82	3.10817e-06	0.0154473	Matrisome-associated	Secreted Factors	interleukin 11	K7ESD5:P20809
PCSK5	-0.67	1.5	0.0462176	1	Matrisome-associated	ECM Regulators	proprotein convertase subtilisin/kexin type 5	B1AMG5:B1AMG8:Q5JSG7:Q92824
CARD10	0.67	4.06	0.000289608	0.318712
CORO2B	0.67	2.43	0.0106188	1
TMOD1	-0.67	1.96	0.023732	1
AGGF1	0.67	1.06	0.064644	1
SERPINB7	0.67	2.51	0.00966924	1	Matrisome-associated	ECM Regulators	serpin peptidase inhibitor, clade B (ovalbumin), member 7	C9JA68:C9JM00:C9JZR8:O75635
NLRC3	-0.67	2.51	0.00946388	1
ZNF692	0.67	3	0.0035467	1
CCNE2	-0.67	1.59	0.0391344	1
MYOZ1	-0.67	1.96	0.0243457	1
LTB4R	0.67	2.14	0.0180438	1
BTBD19	0.67	3.74	0.000625291	0.505732
RAB6D	-0.67	2.19	0.0171061	1
L1TD1	-0.67	1.71	0.0357388	1
PABPC1L	0.66	2.18	0.0175371	1
TAF1C	0.66	3.69	0.000832872	0.608236
SFRP1	0.66	6.36	3.22155e-06	0.0154473	Matrisome-associated	Secreted Factors	secreted frizzled-related protein 1	Q6ZSL4:Q8N474
MAPK10	-0.66	1.5	0.0470981	1
SPTLC3	0.66	1.7	0.034665	1
LINC00265	0.66	1.75	0.0321483	1
DIO2	-0.66	5.43	0.0124012	1
CUTALP	0.66	2.43	0.010778	1
AL513165.1	-0.66	1.52	0.0480556	1
AP001432.1	-0.66	1.48	0.0486813	1
MICAL3	0.66	4.38	0.00422536	1
DYNLRB1	-0.65	5.37	1.85273e-05	0.0542379
C1QTNF6	0.65	1.74	0.0350297	1	Matrisome-associated	ECM-affiliated Proteins	C1q and tumor necrosis factor related protein 6	F8WC87:Q9BXI9
RASA1	0.65	1.73	0.0334935	1
PDE3B	-0.65	1.86	0.0348519	1
PDGFD	-0.65	2.64	0.00943196	1	Matrisome-associated	Secreted Factors	platelet derived growth factor D	H0YD37:Q9GZP0
LINC01006	-0.65	1.97	0.0273945	1
GPC6	-0.65	4.61	0.000109379	0.179617	Matrisome-associated	ECM-affiliated Proteins	glypican 6	Q9Y625
AL035071.1	-0.65	1.65	0.0451626	1
SLC4A7	0.64	3.21	0.0166162	1
DMXL2	0.64	1.02	0.081687	1
FABP3	-0.64	5.16	3.4574e-05	0.0859612
ESCO2	-0.64	2.6	0.0113208	1
ZNHIT2	0.64	1.86	0.0339886	1
RFX8	0.64	4.74	8.19905e-05	0.157258
AC005261.1	-0.64	4.18	0.000405337	0.406123
ADCY7	0.63	2.86	0.00773343	1
C1orf159	0.63	2.72	0.0101741	1
B4GALNT4	0.63	2.18	0.0240597	1
LINC00475	0.63	2.64	0.0132627	1
GOLGA6L5P	0.63	1.96	0.0308835	1
FTH1P2	-0.63	6.77	0.0042555	1
AC006978.2	-0.63	1.8	0.0430468	1
SPEG	0.62	5.49	3.09657e-05	0.079951
LRCH4	0.62	1.57	0.0540251	1
PNPLA3	0.62	3.74	0.0014018	0.698348
APC	0.62	1.65	0.0493991	1
NMNAT2	0.62	3.2	0.00453616	1
TPCN2	0.62	1.53	0.0555498	1
LCAT	0.62	3.04	0.0065549	1
PSG1	0.62	3.16	0.00561305	1
GDNF-AS1	0.62	2.85	0.00891412	1
AL031058.1	-0.62	3.27	0.00442699	1
RASSF2	-0.61	3.16	0.00589003	1
SOCS2	-0.61	6.12	1.85829e-05	0.0542379
COL4A1	0.61	4.55	0.000269303	0.308064	Core matrisome	Collagens	collagen, type IV, alpha 1	F5H5K0:P02462
ZNF140	0.61	1.53	0.0605524	1
SIGLEC15	0.61	1.97	0.0387396	1
HSPB1P1	-0.61	4.13	0.000846033	0.608236
RAD51-AS1	0.61	2.13	0.0289343	1
C8orf88	-0.61	2.37	0.0213497	1
AL592295.6	-0.61	2.7	0.0141957	1
TNFRSF1B	0.6	3.17	0.00649161	1
ZNF446	0.6	2.16	0.0294665	1
PRUNE2	-0.6	2.6	0.0203114	1
MIF4GD	-0.6	3.59	0.00291656	0.999551
WDR89	-0.6	2.95	0.00978754	1
SHPRH	0.6	3.24	0.00599201	1
NACC1	0.6	4.91	0.000150755	0.213347
TMEM143	0.6	2.83	0.0126106	1
AFAP1	0.6	3.18	0.0391298	1
TBC1D8	0.6	4.31	0.000951475	0.608236
ZNF469	0.6	3.34	0.00506876	1
FRG1HP	0.6	1.92	0.0419772	1
AC004784.1	0.6	2.77	0.0136854	1
SMARCE1	-0.59	2.27	0.0306179	1
CBARP	0.59	2.31	0.0280152	1
PTN	-0.59	6.24	2.9091e-05	0.0781152	Matrisome-associated	Secreted Factors	pleiotrophin	C9JR52:P21246
PNPO	0.59	1.95	0.0428213	1
OXNAD1	0.59	2.31	0.0275779	1
INHBB	0.59	2.38	0.0275288	1	Matrisome-associated	Secreted Factors	inhibin, beta B	P09529
SNAPC4	0.59	3.58	0.00355838	1
CCDC57	0.59	3.46	0.00401424	1
GPR137C	-0.59	2.92	0.0126255	1
RBM12B	0.59	3.65	0.00279476	0.999551
BRI3BP	-0.59	2.56	0.0199393	1
METTL7A	-0.59	5.15	0.000145225	0.213347
GPAT2	0.59	2.19	0.0334674	1
PLEKHG4	0.59	4.84	0.000258011	0.303864
SEMA4A	0.59	2.07	0.0380608	1	Matrisome-associated	ECM-affiliated Proteins	sema domain, immunoglobulin domain (Ig), transmembrane domain (TM) and short cytoplasmic domain, (semaphorin) 4A	Q5TCI4:Q5TCI6:Q5TCJ5:Q5TCJ7:Q9H3S1
MAFG	0.59	3.53	0.00358324	1
NPIPB13	0.59	2.13	0.0353449	1
DUXAP8	0.59	2.92	0.0126976	1
MT-TG	0.59	2.44	0.0259363	1
BCLAF1P2	0.59	4	0.00180915	0.822563
PKD1	0.58	6.28	4.2005e-05	0.0972342
EDC4	0.58	4.58	0.000553207	0.500564
SGK3	-0.58	3.43	0.00556454	1
VEGFA	0.58	5.36	0.000137093	0.20916	Matrisome-associated	Secreted Factors	vascular endothelial growth factor A	A2A2V4:H0YBI8:H0YBZ0:H3BLW8:J3KPA4:P15692
RAMP1	-0.58	2.46	0.0261738	1
ZNF767P	0.58	2.56	0.0232956	1
PHC2	0.58	2.18	0.0344625	1
TMEM132B	-0.58	4.27	0.00107882	0.6362
CHODL	-0.58	3.15	0.00890061	1
TATDN2	0.58	2.04	0.0426928	1
ERMAP	0.58	1.59	0.0678578	1
TEPSIN	0.58	2.33	0.031606	1
PROSER3	0.58	2.56	0.0219391	1
RTCA-AS1	0.58	1.91	0.050265	1
LRP4-AS1	-0.58	3.9	0.00237479	0.948925
LINC01963	-0.58	3.37	0.00590521	1
SLC4A4	-0.57	3.16	0.0108011	1
MMP11	-0.57	6.89	0.000692953	0.550639	Matrisome-associated	ECM Regulators	matrix metallopeptidase 11 (stromelysin 3)	E9PED7:F8WDI7:H7C3I7:P24347
MAP3K10	0.57	3.99	0.00218684	0.920047
GPSM1	0.57	5.88	7.71954e-05	0.152416
TCIM	0.57	3.57	0.00505746	1
ADRA2C	-0.57	2.4	0.0325384	1
LINC01204	0.57	2.21	0.0408942	1
NPIPB2	0.57	2.11	0.0435272	1
LUCAT1	0.57	2.36	0.0320138	1
MGC4859	-0.57	3.95	0.00296494	0.999551
IQCN	0.56	3.1	0.0127211	1
PGGHG	0.56	3.4	0.0073976	1
ACP6	0.56	2.03	0.0507156	1
LDLRAD4	-0.56	2.43	0.030596	1
PLCXD1	0.56	2.87	0.0182667	1
Z82195.2	-0.56	3.71	0.00504432	1
MPP5	0.55	2.06	0.0532046	1
SLC7A5	0.55	4.89	0.00057667	0.502751
IGF2BP3	0.55	3.61	0.00603831	1
MAPKBP1	0.55	3.79	0.00488201	1
ADAMTS10	0.55	4.62	0.000900791	0.608236	Matrisome-associated	ECM Regulators	ADAM metallopeptidase with thrombospondin type 1 motif, 10	M0QY12:M0QY36:Q9H324
LRIG1	0.55	2.9	0.0177509	1
TNFRSF21	0.55	3.53	0.00714182	1
LRRK1	0.55	2.74	0.0236065	1
SNRK	0.55	2.34	0.0378175	1
IL17D	-0.55	2.99	0.0170412	1	Matrisome-associated	Secreted Factors	interleukin 17D	Q8TAD2
DPM3	0.55	3.18	0.0132287	1
PER1	0.55	4.84	0.00053644	0.500564
NPIPB4	0.55	3.09	0.0147604	1
DUXAP9	0.55	3.1	0.0143833	1
KMT2B	0.55	4.8	0.000564536	0.500564
AL162253.2	0.55	2.81	0.0209274	1
LAMC2	0.54	2.73	0.0284668	1	Core matrisome	ECM Glycoproteins	laminin, gamma 2	Q13753
CD82	0.54	3.62	0.00783217	1
TTC28	0.54	2.87	0.0275165	1
SRPX2	0.54	4.39	0.00169519	0.799785	Core matrisome	ECM Glycoproteins	sushi-repeat-containing protein, X-linked 2	O60687
ACYP1	0.54	2.48	0.0370427	1
CRABP2	0.54	4.04	0.00351134	1
XPC	0.54	4.2	0.00287428	0.999551
ELAPOR2	-0.54	2.87	0.0245964	1
CEP295	0.54	3.36	0.0103412	1
TLN2	0.54	4.43	0.00313103	1
ABLIM3	0.54	2.54	0.032493	1
PLXNB3	0.54	2.83	0.0234376	1	Matrisome-associated	ECM-affiliated Proteins	plexin B3	B7Z3H9:F5GWC0:F5GZZ4:H7BZV5:H7C0P4:H7C3L0:Q9ULL4
CCDC152	0.54	2.5	0.0368444	1
AC079922.1	0.54	2.25	0.0472298	1
IFITM10	0.54	2.41	0.0421917	1
AL445363.3	-0.54	3.8	0.00521667	1
GINS1	-0.53	2.69	0.0307908	1
HLF	-0.53	3.28	0.0141503	1
VNN1	0.53	2.93	0.0243322	1
APC2	0.53	4.01	0.00444218	1
CDC20	-0.53	4.68	0.00139097	0.698348
ITPR2	0.53	2.38	0.0448689	1
RFK	-0.53	4.89	0.000981447	0.608236
SOX13	0.53	2.84	0.0259297	1
TADA1	-0.53	2.97	0.0234205	1
PANK1	-0.53	3.15	0.0182682	1
NBEAL2	0.53	2.89	0.0254181	1
RFTN2	-0.53	4.82	0.00106601	0.6362
GPRIN1	0.53	2.45	0.0429427	1
NAT1	-0.53	2.62	0.0366637	1
YPEL2	0.53	3.84	0.00551211	1
MIRLET7BHG	0.53	2.77	0.0306281	1
RANP1	-0.53	3.88	0.00539248	1
A2MP1	-0.53	4.12	0.00336399	1
AC119674.2	-0.53	3.17	0.0158295	1
ERCC8	-0.52	3.86	0.00700933	1
RGP1	0.52	3.06	0.0197272	1
NPDC1	0.52	4.3	0.00297796	0.999551
CRYAB	-0.52	8.36	0.000203957	0.258333
KIAA1217	0.52	5.36	0.000590764	0.504854
POSTN	-0.52	8.95	0.000359667	0.380353	Core matrisome	ECM Glycoproteins	periostin, osteoblast specific factor	B1ALD9:Q15063
ARHGAP20	0.52	3.34	0.0147611	1
CDK15	0.52	3.17	0.0199858	1
ERG	-0.52	2.54	0.0412335	1
PAXBP1	0.52	3.25	0.0153046	1
WDR90	0.52	3.38	0.0133946	1
ATXN7L2	0.52	2.57	0.0401468	1
HACD1	-0.52	5.78	0.000362618	0.380353
SMIM4	0.52	3.28	0.0170474	1
B3GALNT1	-0.52	4.12	0.0044313	1
TMTC2	-0.52	4.73	0.00240567	0.955577
ANKFY1	0.52	2.71	0.0334318	1
KLHL17	0.52	3.37	0.0137495	1
C4orf46	-0.52	4.02	0.00521539	1
MALAT1	0.52	6.69	0.000202392	0.258333
SNHG19	0.52	2.63	0.0399	1
GRIN2D	0.51	3.95	0.0067104	1
EMG1	-0.51	4.47	0.00288912	0.999551
GAS2L3	-0.51	4.22	0.00434074	1
RNF213	0.51	4.8	0.00145953	0.71517
ADAMTSL1	0.51	5.29	0.000734845	0.573606	Matrisome-associated	ECM Regulators	ADAMTS-like 1	A2A343:A6NIB9:F8WEP3:H7BYE3:Q8N6G6
PLA2G6	0.51	3.54	0.0124297	1
MFAP5	-0.51	7.29	0.00022766	0.283015	Core matrisome	ECM Glycoproteins	microfibrillar associated protein 5	B3KW70:F5GYX4:F5H1C0:F5H2W4:F5H413:F5H7Z2:H0YG03:H0YGS3:Q13361:Q7Z490
NEURL4	0.51	3.49	0.0128999	1
MIR34AHG	0.51	3.58	0.0119258	1
AC087521.2	-0.51	2.73	0.0387748	1
SOCS2-AS1	-0.51	3.61	0.0113498	1
MAP3K4-AS1	0.51	3.11	0.0243461	1
ARID4A	0.5	4.22	0.00510451	1
DOT1L	0.5	4.36	0.00375195	1
AVL9	0.5	3.67	0.0113932	1
NAV1	0.5	2.54	0.0466192	1
SFRP2	-0.5	3.1	0.0269606	1	Matrisome-associated	Secreted Factors	secreted frizzled-related protein 2	Q96HF1
C1QTNF2	-0.5	2.63	0.0458734	1	Matrisome-associated	ECM-affiliated Proteins	C1q and tumor necrosis factor related protein 2	Q9BXJ5
CLGN	0.5	3.26	0.0212274	1
ADPRHL1	0.5	2.73	0.0413023	1
KCNF1	0.5	2.69	0.0447437	1
MAF	-0.5	4.82	0.00181009	0.822563
ARHGAP45	0.5	2.83	0.0367863	1
DENND4B	0.5	3.29	0.020158	1
NPTXR	0.5	4.15	0.00604529	1
IL32	-0.49	4.3	0.00566722	1
COL9A2	0.49	2.66	0.0466054	1	Core matrisome	Collagens	collagen, type IX, alpha 2	B1AKJ1:B1AKJ3:H0Y409:Q14055
IL17RB	-0.49	2.73	0.0476624	1
ACER3	-0.49	4.39	0.00472327	1
HSD3B7	-0.49	4.52	0.003837	1
AKNA	0.49	3.94	0.00871267	1
DKK1	-0.49	8.98	0.000602672	0.505717
SOD3	-0.49	8.91	0.000594122	0.504854
GRB14	-0.49	6.11	0.000556279	0.500564
IRF6	-0.49	3.9	0.00935165	1
SGPP1	-0.49	4.7	0.0028466	0.999551
COL4A2	0.49	6.03	0.000621069	0.505732	Core matrisome	Collagens	collagen, type IV, alpha 2	A2A352:P08572
ASNSD1	-0.49	3.77	0.012477	1
ITPRIP	0.49	5.01	0.00313065	1
ZNF704	-0.49	3.42	0.0176446	1
HSPA12A	0.49	3.97	0.00802409	1
SAMD14	0.49	3.24	0.0240756	1
PLEKHA2	-0.49	3.33	0.0205102	1
ZNF274	0.49	4.16	0.00633196	1
GOLGA8A	0.49	3.91	0.00934064	1
FAM219B	0.49	3.6	0.0143444	1
POFUT2	0.49	5.47	0.00108956	0.6362
MSTO2P	0.49	2.98	0.035286	1
TTC3P1	0.49	3.67	0.0238522	1
TSSC2	0.49	2.71	0.0450134	1
SRP14-AS1	0.49	3.19	0.0259174	1
AL049838.1	-0.49	2.9	0.0388283	1
HERC2P2	0.49	4.96	0.00176403	0.816683
TXNDC16	-0.48	3.63	0.0163465	1
PALMD	0.48	5.39	0.00157616	0.761204
CEP170B	0.48	5.44	0.00127564	0.67428
MOB4	-0.48	5.52	0.00122929	0.670554
INHBA	0.48	4.22	0.00673007	1	Matrisome-associated	Secreted Factors	inhibin, beta A	P08476
CCDC136	0.48	3.32	0.0250962	1
FST	-0.48	8.27	0.000613912	0.505732	Matrisome-associated	Secreted Factors	follistatin	H0YA75:H0YAF9:P19883
LUM	-0.48	10.05	0.00115688	0.652615	Core matrisome	Proteoglycans	lumican	P51884
CSAD	0.48	3.32	0.024233	1
FANCI	0.48	3.61	0.0165942	1
ZNF827	0.48	2.91	0.0403781	1
PIGX	-0.48	4.62	0.00371132	1
NDNF	0.48	3	0.036963	1	Core matrisome	ECM Glycoproteins	chromosome 4 open reading frame 31	D6R972:D6RF18:Q8TB73
MTHFR	0.48	3.03	0.0324808	1
TAFA5	-0.48	5.89	0.000746977	0.576375
NEAT1	0.48	7.75	0.000506257	0.492536
AC026271.4	-0.48	4.02	0.00928212	1
BCORL1	0.47	3.86	0.0129831	1
PXN	0.47	4.96	0.00307681	1
RBM3	-0.47	8.61	0.000964923	0.608236
ASF1B	-0.47	3.63	0.0202416	1
LHPP	-0.47	4.37	0.00628401	1
CAMTA2	0.47	4.78	0.0039622	1
ARSB	-0.47	6.1	0.000934856	0.608236
MAPK8IP1	0.47	3.96	0.0129849	1
SEPTIN6	-0.47	3.85	0.0141629	1
PTGER2	-0.47	3.84	0.0143185	1
GALNT15	0.47	4.49	0.00587495	1
RAB33A	-0.47	3.54	0.0215226	1
GIGYF1	0.47	5.71	0.00121176	0.666766
GLB1L	-0.47	4.45	0.00621106	1
CKB	-0.47	6.74	0.000784668	0.598576
PARP10	0.47	4.9	0.00309666	1
AP1S2	-0.47	6.41	0.000826822	0.608236
PAPPA	0.47	7.86	0.000891742	0.608236	Matrisome-associated	ECM Regulators	pregnancy-associated plasma protein A, pappalysin 1	F5GZ19:Q13219
COL27A1	0.47	4.45	0.00577242	1	Core matrisome	Collagens	collagen, type XXVII, alpha 1	H0YD40:Q5T1U7:Q8IZC6
AC093801.1	-0.47	4.07	0.0103438	1
AF117829.1	-0.47	2.99	0.0428045	1
AL391121.1	0.47	3.52	0.0213199	1
KPNA6	0.46	3.22	0.0308763	1
CBFB	-0.46	6.96	0.000903633	0.608236
KHNYN	0.46	5.25	0.00252294	0.967799
SNTA1	-0.46	6.39	0.000987602	0.608236
RGCC	0.46	6.9	0.000899773	0.608236
RAB11FIP2	-0.46	6.39	0.00108987	0.6362
TNFSF9	-0.46	4.26	0.00881496	1	Matrisome-associated	Secreted Factors	tumor necrosis factor (ligand) superfamily, member 9	P41273
CEP250	0.46	5.33	0.00225981	0.934887
CCDC142	0.46	2.8	0.0557406	1
HAPLN3	-0.46	5.08	0.00291182	0.999551	Core matrisome	Proteoglycans	hyaluronan and proteoglycan link protein 3	H3BRY4:H3BT26:H3BTH8:Q96S86
CACNA1A	0.46	4.54	0.00672121	1
RUBCN	0.46	3.22	0.033191	1
PRXL2C	-0.46	5.21	0.00269742	0.999551
TNFRSF11B	0.46	5.94	0.00126708	0.67428
DTWD2	-0.46	7	0.000985771	0.608236
LRRC45	0.46	3.67	0.0206908	1
BNC2	0.46	3.08	0.0410408	1
IGIP	-0.46	3.55	0.0231793	1
SNRNP35	-0.46	4.88	0.00439163	1
PRELP	-0.46	5.32	0.00249686	0.967799	Core matrisome	Proteoglycans	proline/arginine-rich end leucine-rich repeat protein	P51888
SLX4	0.46	2.89	0.0495796	1
ALPK2	0.46	5.01	0.00362679	1
NPIPB5	0.46	3.38	0.0283717	1
MIR222HG	0.46	3.53	0.0234292	1
SNAPC1	-0.45	3.96	0.0166157	1
ELN	-0.45	8.19	0.00270312	0.999551	Core matrisome	ECM Glycoproteins	elastin	E7EN51:E7EN65:E7ENM0:E7ENW7:E7EP82:E7EQH8:E7ETP7:E7EWS8:E9PGX4:F8WAH6:G3V0G6:G5E950:H7C3K0:P15502
CCDC9	0.45	4.13	0.0121162	1
LOX	0.45	4.84	0.00442568	1	Matrisome-associated	ECM Regulators	lysyl oxidase	H0YAL3:P28300
DLG4	0.45	5.33	0.00280997	0.999551
DOCK10	0.45	4.91	0.00484568	1
ARHGAP29	0.45	5.4	0.00297453	0.999551
GAREM1	-0.45	4.01	0.0146437	1
FAM126B	-0.45	5.47	0.00275354	0.999551
E2F7	0.45	5.21	0.00342924	1
SRRM2	0.45	7.97	0.00140227	0.698348
VWCE	0.45	4.31	0.00963802	1	Core matrisome	ECM Glycoproteins	von Willebrand factor C and EGF domains	B4DS56:B4DY31:Q96DN2
UNC119B	0.45	4.05	0.0145196	1
CLVS1	-0.45	5.44	0.00273402	0.999551
ARAP1	0.45	5.95	0.00163806	0.779878
KIAA0895L	0.45	3.65	0.0216552	1
CHSY3	-0.45	3.25	0.0394581	1
MT-TA	0.45	4.01	0.0144164	1
AC126121.3	-0.45	3.16	0.0433377	1
VIM	-0.44	13.25	0.00568761	1
PTPRU	0.44	4.81	0.00583015	1
SEL1L3	-0.44	4.18	0.0137116	1
LAMA4	0.44	8.8	0.00214	0.909228	Core matrisome	ECM Glycoproteins	laminin, alpha 4	E5RFD7:E5RFQ2:E5RHF3:E5RK79:H0Y351:H0YAP9:H0YAQ5:Q16363:Q6LET9
IGFBP5	0.44	10.88	0.00335808	1	Core matrisome	ECM Glycoproteins	insulin-like growth factor binding protein 5	C9JXX4:P24593
ADGRB2	0.44	4.36	0.0114234	1
SMYD2	-0.44	4.88	0.00540425	1
NR4A2	0.44	6.02	0.00229834	0.940285
PSKH1	0.44	4.45	0.00988193	1
RCAN2	-0.44	4.79	0.00591898	1
COL4A5	0.44	4.23	0.012295	1	Core matrisome	Collagens	collagen, type IV, alpha 5	H0Y998:H0Y9H0:H0Y9R8:P29400
ASAH2	-0.44	4.14	0.0140531	1
CROCCP2	0.44	3.84	0.0211263	1
AC015922.3	-0.44	3.51	0.0312352	1
RELT	0.43	3.22	0.0486259	1
HIPK2	0.43	5.34	0.00474234	1
ACTB	-0.43	12.52	0.00615118	1
GAR1	-0.43	4.57	0.0101261	1
STMN1	-0.43	8.13	0.00235424	0.94635
NUP43	-0.43	4.9	0.00701176	1
RPAIN	0.43	3.82	0.0242734	1
SERPINF1	-0.43	6.74	0.00196306	0.861308	Matrisome-associated	ECM Regulators	serpin peptidase inhibitor, clade F (alpha-2 antiplasmin, pigment epithelium derived factor), member 1	I3L107:I3L1U4:I3L2R7:I3L3Z3:I3L425:I3L4F9:I3L4N7:I3L4Z0:P36955
LPIN3	0.43	3.31	0.0442841	1
ITGA7	0.43	5.68	0.00325715	1
ADAMTS14	0.43	4.54	0.0101855	1	Matrisome-associated	ECM Regulators	ADAM metallopeptidase with thrombospondin type 1 motif, 14	Q8WXS8
MFGE8	-0.43	9.13	0.00301429	1	Core matrisome	ECM Glycoproteins	milk fat globule-EGF factor 8 protein	F5GZN3:F5H7N9:H0YKB5:H0YKS8:Q08431:X6R3G6
TMEM47	-0.43	8.6	0.00251987	0.967799
ZNF117	0.43	3.25	0.0481009	1
OLFML2B	-0.43	8.15	0.00219287	0.920047
IL17RC	0.43	4.18	0.0171017	1
KIF7	0.43	4.42	0.0126267	1
RAP2B	-0.43	6.57	0.0018988	0.84415
ATL3	-0.43	7.78	0.00182574	0.822563
ATP6V0A2	-0.43	4.12	0.0181116	1
MYO18A	0.43	6	0.00244913	0.967118
DTNBP1	-0.42	3.97	0.0236419	1
DLX3	-0.42	3.35	0.0452719	1
WHRN	0.42	4.61	0.0111687	1
RNF24	0.42	5.45	0.0152797	1
LAMA1	0.42	3.3	0.0464666	1	Core matrisome	ECM Glycoproteins	laminin, alpha 1	P25391
CAPN15	0.42	3.37	0.0458677	1
RABAC1	-0.42	4.74	0.012679	1
GLIS3	0.42	3.4	0.0475881	1
DUSP22	-0.42	3.81	0.0294483	1
KRBA1	0.42	3.5	0.0392005	1
RAB11FIP5	0.42	5.58	0.00877047	1
NIPSNAP3A	-0.42	4.66	0.0110684	1
PLK2	0.42	4.36	0.0149548	1
EDNRA	-0.42	5.16	0.00636485	1
ASAP2	0.42	5.55	0.0484895	1
CAST	0.42	7.31	0.00280846	0.999551
FCSK	0.42	3.35	0.0448661	1
SYNJ1	0.42	4.38	0.0150504	1
C1R	-0.42	8.38	0.00271253	0.999551
WRN	0.42	4.03	0.020744	1
ANKRD11	0.42	7.24	0.00248407	0.967799
COL18A1	0.42	5.74	0.00414843	1	Core matrisome	Collagens	collagen, type XVIII, alpha 1	H7BXV5:H7C457:P39060
AC008543.1	-0.42	3.98	0.0239051	1
UBXN2B	-0.42	3.38	0.0478457	1
ERCC6	0.42	4.48	0.0122012	1
PRAF2	-0.42	4.25	0.0173428	1
SLC25A13	-0.41	3.73	0.0349488	1
TIPIN	-0.41	3.5	0.0448459	1
GGA1	0.41	5.02	0.00866031	1
SUN2	0.41	3.94	0.0276213	1
DOK5	-0.41	5.94	0.00454274	1
HSPB1	-0.41	8.84	0.00430496	1
CEP164	0.41	5.07	0.00816213	1
RNF113A	-0.41	4.04	0.0284798	1
KLF2	-0.41	7.63	0.00296652	0.999551
STXBP1	0.41	4.78	0.0103938	1
ALDH1B1	-0.41	6.03	0.00421504	1
TMEM117	-0.41	3.87	0.0311835	1
ENOPH1	-0.41	5.56	0.00594196	1
PDE1C	0.41	4.22	0.0210112	1
SELENON	0.41	4.36	0.0183508	1
SLC30A7	-0.41	5.13	0.00839969	1
CLMP	0.41	3.35	0.0499455	1
WEE1	0.41	6.24	0.00353554	1
MAPK7	0.41	4.5	0.0162917	1
TNXB	0.41	6.93	0.00328178	1	Core matrisome	ECM Glycoproteins	tenascin XB	C9J7W4:E7EPZ9:P22105
NANP	-0.41	3.55	0.0424251	1
ZNRD2	-0.41	3.71	0.0403939	1
PODN	0.41	3.54	0.0437912	1	Core matrisome	Proteoglycans	podocan	Q7Z5L7
FAHD1	-0.41	5.41	0.00656664	1
SLC9A9	-0.41	3.85	0.0322711	1
SIVA1	0.41	5	0.00937351	1
MITF	-0.41	5.39	0.00676296	1
AGRN	0.41	4.79	0.0107399	1	Core matrisome	ECM Glycoproteins	agrin	H0Y5U1:O00468
MME	0.41	6.6	0.00359796	1
RAB40C	0.41	4.11	0.0231468	1
OXLD1	0.41	3.45	0.046689	1
APOL6	-0.41	4.79	0.0113632	1
TCAF1P1	0.41	4	0.036718	1
AC022217.3	-0.41	3.89	0.0305586	1
HSPB6	0.4	4.51	0.016412	1
RHBDF1	0.4	5.52	0.00709008	1
MCM2	0.4	4.06	0.026185	1
IPO11	-0.4	4.22	0.0250275	1
NLRP1	0.4	5.02	0.0110213	1
SRPK1	0.4	3.71	0.0413969	1
ATG2A	0.4	4.58	0.0176571	1
RRAGC	-0.4	6.04	0.00527293	1
FAM53C	0.4	3.83	0.0355301	1
SECTM1	-0.4	3.92	0.0347111	1
RBMS3	-0.4	4.91	0.0122474	1
SLC16A2	0.4	5.84	0.00563867	1
HMGA2	0.4	5.92	0.00521844	1
CTSS	-0.4	5.83	0.00569235	1	Matrisome-associated	ECM Regulators	cathepsin S	P25774:U3KPS4:U3KQE7
GRK2	0.4	5.32	0.00776837	1
CCDC14	0.4	5.82	0.00522992	1
ANAPC2	0.4	4.89	0.0129296	1
RPE	-0.4	5.34	0.00758733	1
MAFK	0.4	4.77	0.0122791	1
FUCA2	0.39	3.7	0.0462286	1
ALDH3B1	0.39	5.08	0.0111384	1
DEPDC1	-0.39	3.85	0.0416803	1
FLYWCH1	0.39	4.66	0.0169517	1
SREBF1	0.39	4.33	0.02475	1
BIRC5	-0.39	5.21	0.0114547	1
ARFGAP1	0.39	5.69	0.00766966	1
CLASRP	0.39	4.77	0.0150022	1
BLVRA	-0.39	4.6	0.0196005	1
GMNN	-0.39	4.18	0.0298113	1
PDZD11	-0.39	5.57	0.00814904	1
SV2C	-0.39	6.71	0.00524745	1
ARNTL	0.39	5.15	0.0118387	1
HMGA1	0.39	9.06	0.00700082	1
CTSK	-0.39	11.23	0.0107073	1	Matrisome-associated	ECM Regulators	cathepsin K	P43235:Q5QP40
CBR4	-0.39	3.87	0.0392005	1
TAGLN	-0.39	9.72	0.00683449	1
EDIL3	-0.39	5.98	0.00635525	1	Core matrisome	ECM Glycoproteins	EGF-like repeats and discoidin I-like domains 3	O43854
COQ2	-0.39	3.77	0.0479518	1
ZBTB21	0.39	4.9	0.0149445	1
CSRP2	-0.39	5.95	0.0059535	1
TBL1XR1	-0.39	6.57	0.0056761	1
DAZAP2	-0.39	7.68	0.00472802	1
ZBTB40	0.39	4.61	0.0173178	1
GLDN	-0.39	4.62	0.018253	1	Core matrisome	ECM Glycoproteins	gliomedin	H0YM22:Q6ZMI3
ZNF292	0.39	5.06	0.0128931	1
PLAC9	-0.39	4.52	0.0212295	1
LAGE3	0.39	3.75	0.0468912	1
RPL4P5	-0.39	5.09	0.0133887	1
DCN	-0.38	11.36	0.0112748	1	Core matrisome	Proteoglycans	decorin	F8VNV6:F8VNW0:F8VSI3:F8VU58:F8VUF6:F8VWU0:F8VX58:F8VXZ8:H0YI87:H0YIH3:P07585
HMGB3	-0.38	5.3	0.0116966	1
TNK2	0.38	6.04	0.00735047	1
SBNO2	0.38	4.96	0.0170158	1
SMG6	0.38	5.1	0.0136928	1
BAZ2A	0.38	5.75	0.00809563	1
DOP1A	0.38	3.86	0.0426497	1
NID2	0.38	5.81	0.0102347	1	Core matrisome	ECM Glycoproteins	nidogen 2 (osteonidogen)	H0YJV3:Q14112
PITPNM2	0.38	4.03	0.0385827	1
SLC22A17	0.38	4.85	0.0176511	1
MFAP2	-0.38	6.53	0.00587384	1	Core matrisome	ECM Glycoproteins	microfibrillar-associated protein 2	P55001
GLE1	0.38	3.8	0.0497953	1
QRSL1	-0.38	4	0.0410446	1
GCC2	0.38	5.38	0.0191805	1
IL11RA	-0.38	6.22	0.00642219	1
CEP55	-0.38	4.96	0.0148764	1
COX17	0.38	4.04	0.0413104	1
FBRS	0.38	6.27	0.0071668	1
GATAD1	0.38	4.12	0.0327044	1
GFM2	0.38	4.37	0.028985	1
SEC24C	0.38	5.33	0.0122405	1
POLE	0.38	4.3	0.027625	1
PCDH18	-0.38	8.82	0.00826957	1
MAN2A2	0.38	4.64	0.0211363	1
ZNF512B	0.38	5.07	0.0147616	1
CEP290	0.38	5.08	0.0134121	1
CDC42BPB	0.38	6.76	0.0422289	1
LYRM4	-0.38	5.09	0.015404	1
NNT-AS1	-0.38	4.13	0.0377679	1
MARCKS	-0.38	9.17	0.00837927	1
JARID2	0.37	5.01	0.0192678	1
RNF14	-0.37	5.39	0.0149549	1
POU2F2	0.37	5.31	0.0137065	1
SPEN	0.37	5.44	0.0140014	1
FXYD5	-0.37	6.72	0.00800202	1
STEAP1B	-0.37	9.09	0.00958443	1
PERP	-0.37	6.52	0.00814047	1
KIF20A	-0.37	5.37	0.0129231	1
IFT57	-0.37	6.1	0.00825692	1
GPX7	-0.37	4.92	0.0194558	1
KIAA1549	0.37	4.33	0.0312098	1
SOX4	-0.37	7.79	0.00786319	1
AKAP9	0.37	5.31	0.0149765	1
ENOSF1	0.37	4.2	0.0406367	1
NCBP1	-0.37	5.55	0.0132341	1
SEMA6D	0.37	5.42	0.0131898	1	Matrisome-associated	ECM-affiliated Proteins	sema domain, transmembrane domain (TM), and cytoplasmic domain, (semaphorin) 6D	H0YL82:H0YM97:H0YMA6:H0YMP7:H0YMV0:Q8NFY4
COPS4	-0.37	6.07	0.00999578	1
FGF5	-0.37	6.65	0.00850323	1	Matrisome-associated	Secreted Factors	fibroblast growth factor 5	H0Y9E2:P12034
YARS2	-0.37	3.93	0.0486816	1
NPEPPS	0.37	4.85	0.0206456	1
DYNC1LI1	-0.37	5.95	0.00960789	1
CCNA2	-0.37	4.42	0.0291505	1
TAOK2	0.37	5.41	0.0132928	1
SLC25A4	-0.37	4.01	0.0484286	1
RWDD2B	-0.37	4.74	0.0222547	1
STK36	0.37	4.15	0.0376676	1
TMEM200A	-0.37	5.9	0.0100635	1
CXXC5	-0.37	7.44	0.00718788	1
CHD2	0.37	6.15	0.0090022	1
EIF3K	-0.37	6.89	0.00822941	1
PPP1R2	-0.37	5.91	0.00986331	1
VPS13A	-0.37	4	0.0470617	1
ZNF316	0.37	4.75	0.0212441	1
HLA-B	-0.37	9.05	0.0105206	1
LINC01411	-0.37	4.31	0.0330382	1
DERA	-0.36	5.25	0.0177885	1
DUSP12	-0.36	4.33	0.0400129	1
ITPR3	0.36	6.49	0.0106869	1
CDKN3	-0.36	4.32	0.0398816	1
CST3	-0.36	8.17	0.010108	1	Matrisome-associated	ECM Regulators	cystatin C	P01034
GSR	-0.36	5.74	0.0140687	1
RPA3	0.36	4.43	0.0348687	1
DPH1	0.36	4.39	0.035697	1
ZNF330	-0.36	5.3	0.0191612	1
CAPRIN2	0.36	4.58	0.0293697	1
ATN1	0.36	7.26	0.0099861	1
NPR3	-0.36	5.88	0.0107796	1
CACYBP	-0.36	6.44	0.00932165	1
ALG2	-0.36	5.4	0.016269	1
CAT	-0.36	6.74	0.0100242	1
RAP2A	-0.36	5.55	0.0138482	1
TWSG1	-0.36	7.7	0.0102234	1
FBXO11	0.36	5.56	0.0161541	1
PRKG2	0.36	4.87	0.0260481	1
SCCPDH	-0.36	5.83	0.0128282	1
SHC1	0.36	7.13	0.0107235	1
UBTD2	-0.36	5.89	0.0116306	1
JMJD1C	0.36	6.32	0.011004	1
HSPB7	-0.36	9.63	0.0137141	1
MARCKSL1	-0.36	6.66	0.010412	1
ANXA2	-0.36	11.11	0.0165226	1	Matrisome-associated	ECM-affiliated Proteins	annexin A2	H0YKL9:H0YKN4:H0YKS4:H0YKV8:H0YKX9:H0YKZ7:H0YL33:H0YLE2:H0YLV6:H0YM50:H0YMD0:H0YMD9:H0YMM1:H0YMT9:H0YMU9:H0YMW4:H0YN28:H0YN42:H0YN52:H0YNA0:H0YNB8:H0YNP5:P07355
NOG	-0.36	6.31	0.00993451	1
ROBO2	-0.36	6.64	0.0101131	1
KIF28P	-0.36	4.2	0.0426077	1
HFE	-0.35	4.55	0.0367297	1
SERPINB1	-0.35	5.33	0.0203313	1	Matrisome-associated	ECM Regulators	serpin peptidase inhibitor, clade B (ovalbumin), member 1	B4DNT0:P30740
USP13	-0.35	5.08	0.0253413	1
COL16A1	0.35	8.22	0.0137591	1	Core matrisome	Collagens	collagen, type XVI, alpha 1	A6NCT7:A6NDR9:H7BY97:H7BZL8:H7C3F0:Q07092
LIG1	0.35	4.33	0.0413502	1
ABCA2	0.35	6.29	0.0129221	1
PPIF	0.35	6.47	0.0126201	1
SMURF2	0.35	5.96	0.013191	1
SRSF3	-0.35	7.94	0.0123151	1
MAN1C1	-0.35	4.57	0.0387928	1
SGK1	0.35	6.21	0.0143221	1
ARMCX1	-0.35	6.7	0.0122898	1
NES	0.35	6.34	0.0116648	1
STARD13	0.35	4.32	0.0462554	1
ANP32B	-0.35	7.65	0.0116779	1
ABHD2	0.35	6.07	0.0124898	1
SCD5	-0.35	5.94	0.0157486	1
FAM193B	0.35	4.22	0.0464667	1
ABRACL	-0.35	4.63	0.0371731	1
MFHAS1	-0.35	4.98	0.0245852	1
LIN7C	-0.35	4.84	0.0303374	1
GJA1	-0.35	8.27	0.0118031	1
RASSF3	-0.35	5.01	0.0256229	1
MMP16	0.35	4.46	0.0410475	1	Matrisome-associated	ECM Regulators	matrix metallopeptidase 16 (membrane-inserted)	E5RJA7:P51512
LRP5	0.35	5.68	0.0153374	1
PEA15	-0.35	9.58	0.0148473	1
ATG16L2	0.35	4.34	0.0419611	1
STX8	-0.35	5.26	0.0221426	1
LCLAT1	-0.35	4.52	0.034666	1
NUDT4	-0.35	6.71	0.0114143	1
IFITM2	-0.35	4.95	0.0288562	1
POM121	0.35	4.81	0.0289134	1
GIGYF2	0.35	5.59	0.0312862	1
LINC01705	0.35	4.89	0.0293809	1
FAM214A	0.34	5.21	0.0240603	1
ARID4B	0.34	5.81	0.0170688	1
SLC25A17	-0.34	4.73	0.0373962	1
CD276	-0.34	9.16	0.018261	1
CHCHD3	-0.34	6.25	0.0163445	1
CHORDC1	-0.34	4.62	0.0387011	1
RARS1	-0.34	6.76	0.0143318	1
RAB29	-0.34	6.09	0.0179924	1
FYTTD1	-0.34	6.11	0.016109	1
CDKN2C	-0.34	5.15	0.025589	1
DSTN	-0.34	9.75	0.0212877	1
IFT22	-0.34	4.79	0.0359906	1
GGT7	0.34	4.42	0.0442933	1
PNISR	0.34	6.29	0.0145306	1
BEX1	0.34	5.59	0.0459906	1
CEMIP2	-0.34	4.5	0.0453684	1
RC3H1	-0.34	5.12	0.0263788	1
NUMA1	0.34	6.69	0.0132159	1
MAN2C1	0.34	4.96	0.031687	1
EVI5L	0.34	4.92	0.0323813	1
SELENBP1	-0.34	4.9	0.0324764	1
SMPD4BP	0.34	4.42	0.0449568	1
LZIC	-0.34	5.9	0.018124	1
TMEM41B	-0.34	5.42	0.0237447	1
KMT2D	0.34	5.5	0.0220425	1
NPTX1	-0.34	7.86	0.0146197	1
KLC2	0.34	4.97	0.0326687	1
MRFAP1L1	-0.34	6.42	0.0158972	1
SCRIB	0.34	5.5	0.022027	1
SHMT2	-0.34	6.21	0.0171851	1
ANAPC7	-0.34	5.15	0.0256643	1
BMPR2	-0.34	7.18	0.0151226	1
EEF1A1P12	-0.34	6.25	0.0147986	1
RPL3P4	-0.34	6.51	0.0158913	1
CRLF1	-0.33	9.3	0.0227005	1	Matrisome-associated	Secreted Factors	cytokine receptor-like factor 1	M0QZL6:O75462
RAI14	0.33	7.65	0.0184013	1
STAU2	-0.33	4.58	0.0499939	1
ATG5	-0.33	5.72	0.0224409	1
TP53BP1	0.33	5.93	0.027064	1
TCOF1	0.33	5.58	0.0269993	1
ALDH3A2	0.33	6.09	0.0193909	1
CLNS1A	-0.33	6.52	0.0192918	1
ZMPSTE24	-0.33	6.29	0.0199319	1
SETD1A	0.33	4.91	0.0372432	1
ANKRD12	0.33	7.34	0.0183206	1
WDR59	0.33	4.86	0.0370502	1
ASAH1	-0.33	7.83	0.0184946	1
DMPK	0.33	5.63	0.0260534	1
HNRNPUL1	0.33	6.56	0.0359598	1
TMEM147	-0.33	5.84	0.0215366	1
CXCL12	-0.33	10.63	0.0249968	1	Matrisome-associated	Secreted Factors	chemokine (C-X-C motif) ligand 12 (stromal cell-derived factor 1)	P48061
TMEM33	-0.33	5.54	0.0247678	1
PPARD	0.33	5.44	0.0274203	1
SLC29A1	-0.33	5.83	0.0215715	1
TANC1	0.33	5.05	0.0329146	1
GLIPR2	-0.33	6.22	0.0210931	1
CHD6	0.33	5.62	0.0252011	1
TUBA4A	0.33	5.45	0.0257902	1
KNSTRN	-0.33	4.8	0.0411236	1
PODNL1	-0.33	4.51	0.0478482	1	Core matrisome	Proteoglycans	podocan-like 1	B7Z3M0:K7EJ07:K7EMV0:K7EPI2:K7EPR1:K7ER84:K7ERE6:K7ESB1:Q6PEZ8
PCED1A	0.33	4.54	0.0483676	1
MORC2	0.33	5.07	0.0316927	1
LDHA	-0.33	9.66	0.0216322	1
RABEPK	-0.33	5.08	0.034235	1
PLAA	-0.33	5.85	0.023509	1
TMEM19	-0.33	4.95	0.0375395	1
SS18	-0.33	6.41	0.0196937	1
EMP3	-0.33	7.86	0.0171203	1
ATG12	-0.33	6.62	0.0195389	1
KIAA1755	0.33	4.66	0.0477434	1
PITPNC1	-0.33	6.08	0.0207782	1
SLC26A2	-0.33	4.97	0.0376047	1
UBE2L6	-0.33	5.64	0.0237643	1
SON	0.33	7.16	0.0251934	1
LEMD2	0.33	5.83	0.0226614	1
PCF11	0.33	5.02	0.0368859	1
NSD1	0.33	5.45	0.0268618	1
TTC7B	-0.33	5.08	0.0320932	1
IRF2BP2	-0.33	6.81	0.0161946	1
MTCL1	0.33	7.96	0.0189093	1
GFM1	-0.33	5.09	0.0328791	1
MMGT1	-0.33	5.66	0.0226711	1
GUSB	-0.33	5.27	0.0316573	1
TRMT10C	-0.33	5.2	0.0324864	1
RUVBL1	-0.33	5.78	0.0205876	1
C1S	-0.33	9.65	0.0227512	1
RFLNB	-0.33	6.44	0.0170147	1
TNFAIP2	0.33	4.75	0.0427287	1
NCOR2	0.33	7.85	0.0194557	1
DPP4	0.33	7.6	0.0163593	1
COPS8	-0.33	8	0.0173371	1
CLIC1	-0.33	9.05	0.0230684	1
EMP2	-0.33	5.01	0.0331778	1
PAF1	-0.32	6.36	0.0216012	1
GDI2	-0.32	8.39	0.0228336	1
NUDC	-0.32	6.75	0.0222058	1
PRELID3B	-0.32	5.7	0.0294509	1
AAGAB	-0.32	5.49	0.0331585	1
FBL	-0.32	6.65	0.0220446	1
PCOLCE	-0.32	8.2	0.0231181	1	Core matrisome	ECM Glycoproteins	procollagen C-endopeptidase enhancer	Q15113
MTCH2	-0.32	6.74	0.0197138	1
PRRX1	-0.32	10.45	0.0322975	1
RCN2	-0.32	7.04	0.0208519	1
C1orf198	-0.32	7.21	0.0191116	1
DESI2	-0.32	6.1	0.0222672	1
SCAF1	0.32	6.52	0.022022	1
ARHGAP22	0.32	6.21	0.0248869	1
PLXNA3	0.32	6.06	0.0222641	1	Matrisome-associated	ECM-affiliated Proteins	plexin A3	P51805
MRPL35	-0.32	4.98	0.0426003	1
CCNB1	-0.32	5.93	0.0261641	1
FOXF2	-0.32	5.35	0.0364731	1
PPP3CA	-0.32	7.49	0.0227378	1
ANP32A	-0.32	6.63	0.0196248	1
RUSF1	0.32	5.18	0.0384916	1
SGSM2	0.32	4.74	0.0465296	1
TP53	-0.32	5.84	0.0241953	1
RPTOR	0.32	6.85	0.0191438	1
EFHD2	0.32	5.16	0.0356947	1
PTPRF	0.32	5.07	0.0377785	1
MN1	-0.32	7.8	0.019468	1
FASN	0.32	6.68	0.0228411	1
EHBP1L1	0.32	6.32	0.0248179	1
MYO1D	-0.32	8.78	0.0248582	1
RPL10P16	-0.32	6.83	0.0211507	1
GAK	0.32	5.93	0.0270796	1
MRFAP1	-0.32	8.63	0.022045	1
F2R	-0.32	7.79	0.020906	1
GAS6	0.32	6.41	0.0215662	1	Core matrisome	ECM Glycoproteins	growth arrest-specific 6	J3KP07:Q14393
TSPYL2	0.32	5.67	0.0276502	1
MED12	0.32	4.82	0.0471063	1
HGS	0.32	6.5	0.0208277	1
HMGB1	-0.32	8.4	0.0210163	1
AKAP17A	0.32	4.88	0.0457459	1
STYX	-0.32	5.08	0.0387156	1
EEF1A1P11	-0.32	8.96	0.0252989	1
PHTF2	-0.31	6.59	0.026683	1
CCDC124	-0.31	5.64	0.0361037	1
RCN1	-0.31	7.39	0.0258824	1
ZZEF1	0.31	5.44	0.0363189	1
ITCH	0.31	6.16	0.026448	1
STK17B	-0.31	6.71	0.0270727	1
TUT7	0.31	5.67	0.0361086	1
MRPL28	-0.31	5.55	0.038258	1
GSKIP	-0.31	5.07	0.0467111	1
HSDL1	-0.31	4.92	0.0486677	1
SQLE	-0.31	5.91	0.0315953	1
H2AZ2	-0.31	7.55	0.0237889	1
PDLIM1	-0.31	5.64	0.0323152	1
COMMD9	-0.31	5.37	0.041775	1
RIPOR2	-0.31	5.77	0.0324583	1
WNT5A	0.31	5.74	0.0311378	1	Matrisome-associated	Secreted Factors	wingless-type MMTV integration site family, member 5A	C9J8I8:P41221
PSMD14	-0.31	7.83	0.0248884	1
RPF1	-0.31	5.56	0.0353146	1
RNF11	-0.31	8.02	0.0258399	1
PRR12	0.31	5.11	0.0426037	1
AHDC1	0.31	5.48	0.03647	1
TPST2	-0.31	6.66	0.0250481	1
NDFIP1	-0.31	8.09	0.0254634	1
TCEAL4	-0.31	7.85	0.0278662	1
DNAJC1	-0.31	5.45	0.0353285	1
MINK1	0.31	6.66	0.0280112	1
PRKACB	-0.31	5.89	0.0289289	1
ATG3	-0.31	6.41	0.028967	1
PRPS1	-0.31	8.1	0.0267638	1
SNX7	-0.31	6.58	0.0242215	1
UBLCP1	-0.31	6.07	0.0276833	1
B2M	-0.31	11.57	0.0426001	1
UBE2E1	-0.31	5.49	0.03904	1
ASXL1	0.31	6.1	0.0302191	1
MRPL11	-0.31	5.11	0.0471211	1
TMEM70	-0.31	5.67	0.0323267	1
PLEC	0.31	9.12	0.0313378	1
WDR6	0.31	6.56	0.0270136	1
PROS1	-0.31	7.15	0.0244739	1
EFCAB6	-0.31	6.17	0.0303974	1
PTMA	-0.31	9.78	0.0331635	1
C2orf88	-0.31	5.28	0.0441681	1
HLA-A	-0.31	9.36	0.0302918	1
SFT2D2	-0.31	5.87	0.0284443	1
SCARF2	-0.31	8.33	0.0272461	1
NAV3	0.3	5.56	0.042383	1
MCM6	-0.3	5.57	0.0413196	1
UBE2A	-0.3	6.92	0.0305066	1
CIC	0.3	7.15	0.0294553	1
COBLL1	-0.3	5.35	0.0448887	1
PRTFDC1	-0.3	5.54	0.0446643	1
PLCB4	0.3	5.42	0.0418266	1
METRN	0.3	5.24	0.0484914	1
RNF40	0.3	5.62	0.040366	1
PHYH	-0.3	6.44	0.0300974	1
HSPA8	-0.3	10.55	0.0425927	1
TXNDC15	-0.3	6.58	0.0332299	1
DPYSL3	-0.3	7.12	0.0285868	1
ADGRE3	-0.3	9.41	0.0392582	1
MICAL1	-0.3	6.26	0.0333093	1
NIBAN1	-0.3	5.67	0.0411689	1
SNRPF	-0.3	5.51	0.0451578	1
KIAA0319L	0.3	5.27	0.0486	1
GALNT2	0.3	6.62	0.0326262	1
ACP1	-0.3	6.32	0.034383	1
CTDSPL	-0.3	5.43	0.0440949	1
RSU1	-0.3	8.05	0.0331085	1
SERPINH1	-0.3	8.44	0.0349154	1	Matrisome-associated	ECM Regulators	serpin peptidase inhibitor, clade H (heat shock protein 47), member 1, (collagen binding protein 1)	E9PIG2:E9PJH8:E9PK86:E9PKH2:E9PLA6:E9PMI5:E9PNX1:E9PPV6:E9PQ34:E9PR70:E9PRS3:H0YEP8:P50454
MARVELD1	-0.3	7.72	0.0324571	1
RRAGA	-0.3	7.08	0.029996	1
VMA21	-0.3	5.54	0.0397177	1
ARPC5	-0.3	8.49	0.0339047	1
SLC66A3	-0.3	5.94	0.0335405	1
KIAA1143	-0.3	5.68	0.0405469	1
NAV2	0.3	7.15	0.0313287	1
ACAA2	-0.3	6.46	0.0342847	1
TTC39C	-0.3	5.46	0.0463391	1
PDHB	-0.3	6.54	0.0300795	1
LIMS1	-0.3	5.83	0.0390867	1
OAF	0.3	5.88	0.0371561	1
LSAMP	-0.3	6.44	0.0342392	1
VCAN	-0.29	6.75	0.0356908	1	Core matrisome	Proteoglycans	versican	D6RGZ6:E9PF17:P13611:Q86W61
SBF1	0.29	6.77	0.0359383	1
BMPR1A	-0.29	6.15	0.0421174	1
UBE2D3	-0.29	8.52	0.0394917	1
IGFBP2	-0.29	6.82	0.0367964	1	Core matrisome	ECM Glycoproteins	insulin-like growth factor binding protein 2, 36kDa	C9JMY1:C9JW52:H7C1H0:P18065
CNN3	-0.29	7.68	0.037572	1
CCNI	-0.29	8.59	0.0438217	1
DENND10	-0.29	5.91	0.0439988	1
XG	-0.29	6.12	0.0377085	1
PSMB2	-0.29	6.7	0.0342709	1
HNRNPH2	-0.29	7.04	0.0360505	1
ATXN10	-0.29	7.16	0.0392865	1
ARMC9	-0.29	6.89	0.0379096	1
RAC1	-0.29	8.48	0.0411378	1
AOX1	0.29	6.76	0.0387075	1
PIGK	-0.29	6.26	0.0384045	1
LPP	-0.29	6.73	0.0386575	1
RRAD	0.29	6.43	0.0382838	1
LTBP3	0.29	7.54	0.036328	1	Core matrisome	ECM Glycoproteins	latent transforming growth factor beta binding protein 3	E9PJR2:E9PKW1:E9PPT7:E9PQR0:E9PR75:E9PR84:E9PRF2:F5GWC4:H0YC99:H0YCQ2:H0YCX6:H0YE75:Q9NS15
SETD5	0.29	6.1	0.0440344	1
BMI1	-0.29	5.82	0.0457742	1
UBE2E3	-0.29	7.94	0.039774	1
NR1D2	-0.29	6.84	0.0390159	1
TPCN1	0.29	6.34	0.0413693	1
SMIM15	-0.29	5.82	0.0469237	1
FUT11	-0.29	5.9	0.044113	1
MPZL1	-0.29	7.88	0.0368001	1
TRNP1	-0.29	5.9	0.0411721	1
CYP26B1	-0.28	6.35	0.04815	1
ERP44	-0.28	6.05	0.0475158	1
HDAC9	-0.28	6.26	0.0441024	1
CDC42	-0.28	8.26	0.0486022	1
EIF3D	-0.28	7.87	0.0468341	1
CRISPLD2	-0.28	6.27	0.0482788	1	Core matrisome	ECM Glycoproteins	cysteine-rich secretory protein LCCL domain containing 2	H3BS62:H3BSZ9:H3BTI0:H3BTP0:J3QKP2:Q9H0B8
EDF1	-0.28	7.64	0.0459263	1
TNFAIP1	-0.28	6.22	0.0451114	1
TRAK2	-0.28	6.52	0.0455838	1
TRIR	-0.28	7.36	0.043458	1
GOT2	-0.28	6.23	0.0462604	1
KDM5C	0.28	6.55	0.0429703	1
RAP1B	-0.28	7.47	0.0471338	1
SGCE	-0.28	6.38	0.0437865	1
CLIP1	0.28	6.81	0.0447855	1
ATP6V1E1	-0.28	7.37	0.0448202	1
SRRM1	0.28	6.5	0.0430008	1
TPGS2	-0.28	7.35	0.041629	1
CYP1B1	-0.28	7.8	0.044654	1
ANXA7	-0.28	7.4	0.0461754	1	Matrisome-associated	ECM-affiliated Proteins	annexin A7	B4DT77:B9ZVT2:P20073
FRAS1	-0.28	7.47	0.0422854	1	Core matrisome	ECM Glycoproteins	Fraser syndrome 1	D6RCP6:H0Y8V2:H0Y930:H0Y9A6:H0Y9C9:Q86XX4
SERBP1	-0.28	8.16	0.0441136	1
ARFIP1	-0.28	6.07	0.0471128	1
GREM1	-0.28	12.91	0.0812576	1	Matrisome-associated	ECM-affiliated Proteins	gremlin 1, cysteine knot superfamily, homolog (Xenopus laevis)	H0YLY2:O60565
HNRNPA3	-0.28	7.94	0.0473162	1
KPNA2	-0.28	6.88	0.0406085	1
HMGN4	-0.28	6.46	0.0463087	1
NAP1L1	-0.28	10.27	0.0573974	1
PNRC2	-0.28	6.53	0.0420554	1
LBH	-0.28	7.93	0.041252	1
ITGA3	0.27	6.97	0.0489082	1
ZNF207	-0.27	6.87	0.0503462	1
RHOA	-0.27	10.1	0.0622663	1
HEPH	-0.27	7.31	0.0499694	1
ZC3H7B	0.27	7.61	0.0509535	1
TNPO2	0.27	6.47	0.050733	1
YWHAH	-0.27	7.34	0.0471022	1
ATP13A3	0.27	7.3	0.0479365	1
SPRY2	0.27	6.6	0.0499901	1
AK3	-0.27	7.12	0.0514787	1
STOM	-0.27	7.57	0.0542777	1
TWF1	-0.27	6.96	0.0549455	1
TMEM123	-0.27	8.63	0.0542344	1
RHOC	-0.27	7.9	0.0488912	1
PSMC3	-0.27	6.98	0.0486655	1
BMERB1	-0.27	8.12	0.0494645	1
MAPK1IP1L	-0.27	6.85	0.047715	1
VEGFB	-0.27	6.99	0.0475928	1	Matrisome-associated	Secreted Factors	vascular endothelial growth factor B	H0YGB6:P49765
PPP1CC	-0.27	7.21	0.0547606	1
YBX1	-0.26	9.66	0.0738814	1
PRKAR1A	-0.26	8.1	0.0633175	1
ACTR3	-0.26	8.48	0.0701509	1
MAP1LC3B	-0.26	8.25	0.0687752	1
ARF4	-0.26	8.79	0.0684217	1
SNX18	-0.26	6.82	0.0632618	1
OGA	0.25	7.08	0.070368	1

## Sheet: YoungCells_10days_15Mm vs 0mM
Gene Symbol	edgeR_logFC	edgeR_logCPM	QLF_pvalue	QLF_FDR	Division	Category	Gene Name	UniProt_IDs
IBSP	-5.96	-0.11	8.23527e-06	0.00152717	Core matrisome	ECM Glycoproteins	integrin-binding sialoprotein	P21815
OTOA	-5.37	-0.48	0.000375176	0.0414237
AC090625.2	5.25	-0.8	0.000382919	0.042071
LINC02204	5.03	-0.92	0.00104817	0.0919791
RNF175	-4.77	-0.86	0.00506856	0.304613
XIRP1	-4.77	-0.86	0.00506696	0.304613
TMPOP2	-4.77	-0.86	0.00506736	0.304613
AC078850.1	4.69	-1.06	0.0035109	0.230803
ACP3	4.65	-1.13	0.00478013	0.291189
AP001189.1	-4.65	-0.87	0.00641454	0.356759
CHKB-CPT1B	4.65	-1.13	0.00478013	0.291189
AL136040.2	-4.65	-0.87	0.00641454	0.356759
AL356379.2	4.62	-1.13	0.00501833	0.303496
AC023906.5	4.61	-1.13	0.0051503	0.308146
AC100805.1	-4.61	-0.93	0.00782408	0.410389
MIR3685	4.59	-1.13	0.00528464	0.313114
MDFI	-4.58	-0.93	0.00828728	0.427769
PMFBP1	-4.55	-0.93	0.0087655	0.445104
AC114316.1	4.55	-1.13	0.00567663	0.329078
REELD1	4.55	-1.13	0.00567663	0.329078
CP	-4.54	-0.99	0.0102125	0.493214
GLYAT	4.54	-1.13	0.00581971	0.333342
AC079030.1	4.54	-1.13	0.00581971	0.333342
APOC1	-4.53	-0.93	0.00925987	0.463054
B4GALNT3	-4.53	-0.93	0.00926053	0.463054
AC097713.1	4.53	-1.21	0.00753932	0.398829
MGC16275	-4.53	-0.93	0.00926384	0.463054
MUC4	4.51	-1.13	0.00608433	0.343228	Matrisome-associated	ECM-affiliated Proteins	mucin 4, cell surface associated	E7ENC5:E7EQG8:E7EQT2:E7ERK0:E7ETT5:E7EUL9:E7EW47:E7EWN1:E9PDY6:H0Y2Y1:H7BXN7:H7BZI3:Q99102
TESC-AS1	4.49	-1.14	0.00638565	0.356037
ADRB1	4.48	-1.14	0.00654009	0.360225
SLC16A11	-4.48	-0.99	0.0114338	0.53228
RABGAP1L-DT	-4.48	-0.99	0.0114338	0.53228
AC008622.2	-4.48	-0.99	0.0114329	0.53228
MSLN	-4.44	-0.99	0.0120778	0.553436
AC008013.2	-4.41	-0.99	0.0127418	0.574452
TRABD2B	4.4	-1.21	0.00936201	0.466225
DDX39BP2	4.39	-1.21	0.0095912	0.473612
RNY3P8	-4.38	-1	0.0134246	0.592501
MEFV	4.37	-1.21	0.00982399	0.480698
KRT14	-4.35	-1.06	0.0159253	0.661552
DDX59-AS1	4.34	-1.21	0.0102368	0.493677
AC011468.2	4.33	-1.21	0.0104784	0.50208
GRM8	-4.32	-1.06	0.0167981	0.683844
AC007225.1	4.32	-1.21	0.0107235	0.509824
A4GNT	4.3	-1.21	0.0109723	0.518151
AC078889.1	4.3	-1.21	0.010903	0.516601
AC044810.3	-4.29	-1.06	0.0176964	0.702105
AC005899.7	4.29	-1.29	0.0142077	0.616485
AL022151.1	-4.29	-1.06	0.0176952	0.702105
RPL17-C18orf32	4.28	-1.21	0.011407	0.53228
TRIM52-AS1	4.28	-1.21	0.011407	0.53228
AL512413.1	-4.26	-1.06	0.0186198	0.722733
S1PR5	-4.23	-1.07	0.0195691	0.742608
USP12-AS2	-4.23	-1.07	0.0195691	0.742608
AP001107.5	-4.23	-1.07	0.0195626	0.742608
MYO3A	-4.22	-1.13	0.0224641	0.798957
ITIH3	-4.18	-1.13	0.0236528	0.826124	Matrisome-associated	ECM Regulators	inter-alpha (globulin) inhibitor H3	E7ET33:Q06033
KCNH8	-4.18	-1.13	0.0236495	0.826124
EEF1AKMT3	4.17	-1.29	0.0169013	0.685965
PLAC1	4.16	-1.29	0.0172865	0.692389
NOTUM	-4.15	-1.14	0.0248683	0.852416
AL132711.1	-4.15	-1.14	0.024865	0.852416
IL4	4.14	-1.29	0.0176767	0.702105	Matrisome-associated	Secreted Factors	interleukin 4	P05112
LYPLAL1-DT	4.13	-0.43	0.000111468	0.0149658
PRKAG3	-4.12	-1.14	0.026113	0.872784
LINC00345	-4.12	-1.14	0.0261165	0.872784
AC002059.3	-4.12	-1.14	0.0261148	0.872784
AC025449.2	-4.12	-1.14	0.0261148	0.872784
CDH23	4.1	-1.29	0.0187337	0.724421
AC013470.2	4.1	-1.29	0.0187337	0.724421
AP001099.1	4.1	-1.29	0.0187337	0.724421
TLX2	-4.08	-1.14	0.0273914	0.898398
TNR	-4.08	-1.14	0.0273914	0.898398	Core matrisome	ECM Glycoproteins	tenascin R (restrictin, janusin)	H0Y668:Q92752
SPSB4	-4.08	-1.14	0.0273879	0.898398
AC078883.1	-4.08	-1.14	0.0273879	0.898398
LINC01433	-4.08	-1.14	0.0273932	0.898398
LINC01936	-4.08	-1.14	0.0273914	0.898398
AC092809.4	-4.08	-1.14	0.0273949	0.898398
AC243960.3	-4.08	-1.14	0.0273949	0.898398
PRORP	-4.05	-1.14	0.028694	0.923762
HOXA13	-4.05	-1.14	0.0287121	0.923762
AL442663.4	-4.05	-1.14	0.0286976	0.923762
AC015660.1	-4.05	-1.14	0.0286976	0.923762
MLXIPL	4.04	-1.3	0.0202321	0.756226
ETV7	4.04	-1.3	0.0202321	0.756226
ZCRB1P1	4.04	-1.3	0.0202321	0.756226
AC093607.1	4.04	-1.3	0.0202321	0.756226
ALOX12P1	4.04	-1.3	0.0202321	0.756226
BLOC1S6	4.03	-1.3	0.020654	0.763605
NTN3	4.03	-1.3	0.020654	0.763605	Core matrisome	ECM Glycoproteins	netrin 3	O00634
GVINP2	4.03	-1.3	0.020654	0.763605
AL445363.1	4.03	-1.3	0.020654	0.763605
PGBD4P4	4.02	-1.38	0.0267691	0.88961
AMBP	4.01	-1.3	0.0210806	0.771193	Matrisome-associated	ECM Regulators	alpha-1-microglobulin/bikunin precursor	P02760:S4R3Y4:S4R471
FAM71E1	4.01	-1.3	0.0210806	0.771193
LEXM	4.01	-1.3	0.0210806	0.771193
TRIML2	4.01	-1.3	0.0210806	0.771193
CAMTA1-DT	4.01	-1.3	0.0210806	0.771193
AC112484.3	4.01	-1.3	0.0210806	0.771193
AC113348.1	4.01	-1.3	0.0210806	0.771193
MYO7A	4	-1.3	0.0215118	0.778064
GZMM	4	-1.3	0.0215118	0.778064
PTPRVP	4	-1.3	0.0215118	0.778064
EDN3	-3.95	-1.21	0.0370765	1
AC013460.1	-3.95	-1.21	0.0370812	1
LINC01378	-3.95	-1.21	0.0370788	1
AL121790.1	-3.95	-1.21	0.0370812	1
SEPTIN4-AS1	-3.95	-1.21	0.0370765	1
AP000255.1	-3.95	-1.21	0.0370765	1
CD70	-3.92	-1.21	0.0388028	1
FBXO39	-3.92	-1.21	0.0388028	1
MMP23B	-3.92	-1.21	0.0388075	1	Matrisome-associated	ECM Regulators	matrix metallopeptidase 23B	B4DMZ6:D6REP6:H0Y6I4:H0YA69:H0YAE5:J3KRS4:O75086:O75900
ZNF705E	-3.92	-1.21	0.0388099	1
MMP23A	-3.92	-1.21	0.0388075	1
AL365434.1	-3.92	-1.21	0.0388075	1
AC009021.1	-3.92	-1.21	0.0388075	1
Z82190.2	-3.92	-1.21	0.0388075	1
LINC01707	3.89	-1.38	0.0311479	0.969893
SORCS3	-3.88	-1.22	0.0405734	1
EMID1	-3.88	-1.22	0.040571	1	Core matrisome	ECM Glycoproteins	EMI domain containing 1	B0QYK2:B0QYK3:B0QYK4:B0QYK5:F8WDX7:H0Y6W4:Q96A84
LUZP2	-3.88	-1.22	0.0405759	1
CDKL4	-3.88	-1.22	0.0405734	1
AL133352.1	-3.88	-1.22	0.0405734	1
AP005233.2	-3.88	-1.22	0.040571	1
AC008443.5	-3.88	-1.22	0.0405685	1
FAM81B	3.87	-1.38	0.0317829	0.978261
TMEM147-AS1	3.87	-1.38	0.0317829	0.978261
TJP2	-3.85	-1.22	0.0423655	1
DNAI1	-3.85	-1.22	0.0423772	1
KLHL30	-3.85	-1.22	0.0423623	1
SH2D7	-3.85	-1.22	0.0423655	1
AC136489.1	-3.85	-1.22	0.0423606	1
AC008040.1	-3.85	-1.22	0.0423623	1
ARHGEF26-AS1	-3.85	-1.22	0.0423655	1
LINC01586	-3.85	-1.22	0.042368	1
AC130456.2	-3.85	-1.22	0.0423772	1
LINC02864	-3.85	-1.22	0.0423581	1
AC017076.1	-3.85	-1.22	0.042368	1
H3-3A-DT	-3.85	-1.22	0.0423655	1
AC068338.3	-3.85	-1.22	0.0423772	1
CMTM2	3.83	-1.38	0.0334282	1
GPRC6A	3.83	-1.38	0.0334282	1
OLAH	3.81	-1.38	0.0340805	1
AL133373.2	3.81	-1.38	0.0340805	1
PDE6A	3.8	-1.38	0.0347381	1
NXF3	3.8	-1.38	0.0347381	1
GDF6	3.8	-1.38	0.0347381	1	Matrisome-associated	Secreted Factors	growth differentiation factor 6	Q6KF10
AC109466.1	3.8	-1.38	0.0347381	1
AL390066.2	3.8	-1.38	0.0347381	1
AC009501.2	3.8	-1.38	0.0347381	1
AL117344.2	3.8	-1.38	0.0347381	1
PPIAP72	3.78	-1.38	0.035401	1
AC017091.1	3.78	-1.38	0.035401	1
ZFP42	3.77	-1.38	0.0357585	1
NLRP11	3.77	-1.38	0.0357585	1
PPIAP8	3.77	-1.38	0.0357585	1
AC113398.1	3.77	-1.38	0.0357585	1
AC026992.2	3.77	-1.38	0.0357585	1
AL589693.1	3.77	-1.38	0.0357585	1
CSF2	3.75	-1.38	0.0364268	1	Matrisome-associated	Secreted Factors	colony stimulating factor 2 (granulocyte-macrophage)	P04141
CPB2-AS1	3.75	-1.38	0.0364268	1
KRT18P34	3.75	-1.38	0.0364268	1
GP1BA	3.74	-1.38	0.0371002	1
RNU6-6P	3.74	-1.38	0.0371002	1
AC068724.3	3.74	-1.38	0.0371002	1
AC090946.1	3.74	-1.38	0.0371002	1
CCDC63	3.72	-1.38	0.0377785	1
PLK5	3.72	-1.38	0.0377785	1
CCDC189	3.72	-1.38	0.0377785	1
AC124290.1	3.72	-1.38	0.0377785	1
AC005330.1	3.72	-1.38	0.0377785	1
AL118558.4	3.72	-1.38	0.0377785	1
AC004863.1	3.72	-1.38	0.0377785	1
AC092580.4	3.72	-1.38	0.0377785	1
AC007387.2	3.72	-1.38	0.0377785	1
Z82186.1	3.71	-1.38	0.0384617	1
LYPLA2P1	3.71	-1.38	0.0384617	1
Z82249.1	3.71	-1.38	0.0384617	1
AC068413.1	3.71	-1.38	0.0384617	1
GATA6-AS1	3.71	-1.38	0.0384617	1
AC007786.1	3.71	-1.38	0.0384617	1
AC104506.1	3.71	-1.38	0.0384617	1
BX537318.2	3.71	-1.38	0.0384617	1
SLC34A3	3.7	-0.63	0.00126352	0.106558
ACAN	-3.56	3.11	1.47316e-31	9.8893e-28	Core matrisome	Proteoglycans	aggrecan	E7ENV9:E7EX88:H0YK70:H0YM81:H0YMF1:P16112:Q6PID9
LINC01239	3.41	-0.8	0.00538707	0.317223
LINC02447	3.41	-0.85	0.00643571	0.357344
GPC3	-3.39	2.12	8.8266e-17	1.16182e-13	Matrisome-associated	ECM-affiliated Proteins	glypican 3	H0Y3U6:P51654
MYOZ1	-3.38	1.36	1.69343e-10	8.73953e-08
AC231981.1	3.38	-0.92	0.00831052	0.428154
HKDC1	3.32	-0.86	0.00805445	0.419143
EGFL6	-3.17	-0.62	0.00889736	0.448745	Matrisome-associated	Secreted Factors	EGF-like-domain, multiple 6	Q8IUX8
HVCN1	-3.13	-0.58	0.00889262	0.448745
TRIM63	-3.13	-0.58	0.0088899	0.448745
AC068473.1	-3.1	-0.63	0.0107215	0.509824
SOX7	-3.06	-0.63	0.0120891	0.553577
SOCS5P4	3.03	-0.99	0.0209149	0.768904
GAP43	-3.01	-0.68	0.0151335	0.641275
DNAJC22	-3.01	-0.07	0.0009137	0.0829996
CNBD2	-2.97	-0.63	0.0148766	0.638281
LIPI	-2.97	-0.63	0.0152097	0.643766
PANK2-AS1	2.96	-1.05	0.0289427	0.927231
AC010904.2	-2.95	-0.63	0.0157312	0.656329
FNDC11	-2.94	-0.68	0.0180536	0.708738
LINC02795	-2.93	-0.64	0.0166296	0.679935
LINC01173	2.92	-0.99	0.0258762	0.870711
TYRP1	-2.91	-0.74	0.021362	0.775665
RBM20	2.9	-0.99	0.0270922	0.895029
AL356273.3	-2.89	-0.17	0.00206405	0.156036
SNHG21	2.88	-1.06	0.0333159	1
AL732509.1	2.88	-0.99	0.0279924	0.909892
SLC16A9	-2.87	-0.68	0.0210007	0.771193
AC092164.1	-2.87	-0.69	0.0213646	0.775665
SP7	-2.85	0.22	0.000267365	0.0312142
TSPAN32	-2.83	-0.69	0.0233033	0.818
SDK1	-2.82	-0.74	0.0262648	0.876756
SOST	-2.81	0.9	1.17252e-06	0.00028449
AC104653.1	-2.81	-0.79	0.0301296	0.949577
NOCT	2.8	-1.13	0.045864	1
LINC02199	2.8	-1.06	0.0383132	1
AP002813.1	2.8	-1.06	0.0381536	1
ESAM	2.78	-0.68	0.00940372	0.467262
AL121749.2	-2.78	-0.74	0.02842	0.91944
FIRRE	-2.77	-0.74	0.0293436	0.932689
AC027237.2	2.77	-1.06	0.0397452	1
AC016590.1	2.77	-1.06	0.0400919	1
MTCO2P22	2.77	-1.06	0.0397411	1
RPS15AP14	2.76	-1.06	0.0406298	1
TG	2.75	-0.68	0.0104123	0.500525
CSNK1A1P1	2.75	-1.06	0.0415311	1
ATOH7	2.74	-1.06	0.0424494	1
ST6GALNAC2	-2.73	-0.75	0.0316613	0.976309
CSPG5	-2.73	-0.75	0.0316591	0.976309	Matrisome-associated	ECM-affiliated Proteins	chondroitin sulfate proteoglycan 5 (neuroglycan C)	O95196
CX3CL1	-2.72	-0.8	0.0358044	1	Matrisome-associated	Secreted Factors	chemokine (C-X3-C motif) ligand 1	H3BSR6:H3BV86:J3QRA1:P78423
AL445307.1	-2.72	-0.74	0.0328455	0.998153
AC005020.1	2.7	-1.06	0.0455585	1
AC008013.1	-2.7	-0.8	0.0378418	1
AF064860.2	-2.7	-0.8	0.0378337	1
ZNF585B	-2.7	-0.8	0.0378472	1
AL138995.1	-2.7	-0.8	0.0378364	1
ECI2-DT	2.68	-0.74	0.0145504	0.628146
ALDH1A1	-2.67	-0.8	0.039968	1
AC008687.8	-2.67	-0.74	0.0364938	1
AL133215.2	-2.65	-0.8	0.0412365	1
MMP21	-2.64	-0.8	0.0421617	1	Matrisome-associated	ECM Regulators	matrix metallopeptidase 21	Q8N119
CNGB3	2.62	-0.8	0.0202305	0.756226
AC145625.1	2.61	0.01	0.000361145	0.0404735
LAG3	-2.6	-0.8	0.046017	1
PPP1R9A	-2.6	-0.8	0.0458377	1
AC012462.1	-2.6	-0.8	0.0458334	1
PLCH1	2.58	-0.52	0.007072	0.37988
Z84468.2	-2.58	0.01	0.00184431	0.142145
LINC01291	2.54	0.56	8.85663e-06	0.00162002
CEBPB-AS1	-2.54	-0.03	0.00235429	0.172914
DIAPH2-AS1	2.53	-0.52	0.0080707	0.419559
SAPCD2	-2.51	-0.04	0.00273381	0.192834
AC107881.1	-2.49	-0.43	0.0153122	0.645264
AC105180.2	2.46	-0.8	0.0287384	0.923949
CYP2D7	2.45	-0.86	0.0339544	1
AC008892.1	2.43	-0.86	0.0356591	1
TRAC	-2.43	-0.48	0.0196529	0.744166
EFHD1	-2.42	1.57	4.51155e-08	1.4949e-05
SENP3-EIF4A1	2.41	-0.86	0.0365273	1
CHRNA5	-2.38	-0.48	0.0219565	0.788626
LOH12CR2	2.35	0.27	0.000206848	0.0252009
CCKAR	-2.34	0.38	0.000579099	0.0584585
RAB24	2.32	-0.86	0.043958	1
MICA	2.32	-0.21	0.00337511	0.224669
SLC27A6	-2.31	-0.53	0.0290529	0.928724
SLCO2A1	-2.31	-0.57	0.0315998	0.975903
AC012020.1	2.31	-0.86	0.0453603	1
LINC00906	-2.3	-0.57	0.032416	0.991935
EGLN3	-2.29	-0.52	0.0307379	0.963322	Matrisome-associated	ECM Regulators	egl nine homolog 3 (C. elegans)	F8VR39:F8W1G2:G3V3M1:Q9H6Z9
SAMD13	2.29	-0.63	0.0213965	0.776402
SSBL2P	2.29	-0.92	0.053487	1
AC099850.2	-2.29	-0.22	0.00986674	0.481543
LIPG	-2.26	-0.53	0.0330247	1
NUP210L	2.26	-0.63	0.023675	0.82647
AC022211.2	2.26	-0.68	0.0268196	0.890341
LDLRAD4	-2.25	2.11	2.42455e-10	1.18411e-07
NKX6-1	2.24	-0.52	0.0154677	0.651
AC064871.2	-2.24	-0.53	0.0347717	1
CFAP298-TCP10L	2.24	-0.63	0.0242741	0.840392
PRR7-AS1	2.23	-0.68	0.0287759	0.924293
MFSD4A	-2.22	-0.22	0.0124013	0.563261
AL031599.1	2.22	0.08	0.00113696	0.0979767
LINC02052	-2.22	-0.57	0.0392874	1
NANOS1	-2.21	-0.58	0.0401811	1
AC093916.1	-2.21	-0.58	0.0401864	1
TOLLIP-AS1	2.21	-0.43	0.0129608	0.581362
HLA-DRB1	-2.2	-0.58	0.0413634	1
AC125494.2	-2.2	0.49	0.000614155	0.0606297
TTR	-2.19	0.42	0.000755363	0.0719256
C1QTNF7	-2.19	-0.58	0.0423041	1	Matrisome-associated	ECM-affiliated Proteins	C1q and tumor necrosis factor related protein 7	J3KPK0:Q9BXJ2
C2orf66	-2.18	-0.3	0.0172772	0.692389
NOSTRIN	-2.15	-0.26	0.0172574	0.692389
FGFR3	-2.14	0.78	0.000163568	0.0208355
HPSE	-2.14	0	0.00654635	0.360225	Matrisome-associated	ECM Regulators	heparanase	D6RAQ1:D6RHG4:Q9Y251
AC011586.2	-2.14	-0.3	0.0194294	0.739087
AC064807.4	-2.14	-0.22	0.0163458	0.673185
TNFRSF13C	-2.13	0.07	0.0059516	0.337755
GCC2-AS1	2.12	-0.48	0.0191463	0.730693
AC084024.4	-2.12	-0.58	0.0495586	1
GDPD2	-2.11	-0.63	0.0541868	1
TRIM67	2.1	-0.69	0.0398357	1
DYSF	-2.1	0.68	0.000298675	0.0341568
RAMP1	-2.09	0.37	0.00158936	0.127167
SLITRK6	-2.09	0	0.008011	0.41753
SLC22A1	2.08	-0.52	0.0245525	0.846537
IQGAP3	-2.08	3.99	1.20728e-24	4.50248e-21
LINC02328	-2.08	-0.34	0.0255582	0.867
TROAP	-2.07	1.96	1.51409e-08	5.52395e-06
RGS5	-2.07	6.64	8.53345e-56	5.72851e-51
KCNE4	-2.06	0.65	0.000428361	0.0458627
AC097522.2	-2.06	-0.3	0.0247636	0.850324
ABCG2	-2.01	-0.1	0.0132987	0.588933
SERPINB9P1	-2	0.28	0.00298819	0.205319
THBS4-AS1	-2	1.65	1.03466e-06	0.000256299
DCAF4L1	1.99	-0.34	0.0177926	0.70384
PLCD4	1.98	-0.17	0.00938944	0.466899
AL512603.2	-1.98	-0.1	0.0149151	0.638556
CNTN1	-1.97	-0.09	0.0153625	0.646979
RARRES1	-1.97	0.45	0.00181045	0.140666
AC069499.1	-1.97	-0.38	0.0366964	1
LINC01465	1.96	-0.34	0.0193454	0.736617
ADGRL1	1.95	0.17	0.00244926	0.178716
AC009518.1	-1.95	-0.11	0.0167552	0.683639
PCSK4	-1.94	-0.38	0.0407348	1
PFKFB1	-1.92	-0.47	0.0486166	1
GJA3	-1.91	0.07	0.00987045	0.481543
CCDC78	1.91	-0.21	0.0137694	0.601508
DLL1	1.9	-0.38	0.0258484	0.870668
HCP5	-1.9	0.26	0.00534166	0.315879
AC106865.2	-1.89	-0.14	0.0212452	0.774478
TRPM3	-1.88	0.68	0.000982595	0.0874801
AC002064.1	1.88	-0.25	0.0172443	0.692389
PEF1-AS1	-1.88	-0.38	0.0476473	1
AC099778.1	1.88	0.09	0.00466779	0.286209
AC063944.1	1.87	0.23	0.00266675	0.189639
AC012378.2	1.87	-0.57	0.0471555	1
LINC02680	1.86	0.23	0.00279377	0.195768
AC087457.1	-1.85	0.37	0.0040756	0.258108
AL139385.1	-1.85	-0.14	0.0246833	0.84974
AD000090.1	1.85	-0.29	0.021881	0.786433
LINC01943	1.84	0.21	0.00338024	0.224669
DRAXIN	-1.83	0.19	0.00845158	0.434089
ADRA1A	-1.81	0.74	0.000962525	0.0862275
AC096677.1	-1.81	0.17	0.00960776	0.473612
RAB33B-AS1	1.81	0.32	0.00237833	0.174108
AC010896.1	-1.81	0.17	0.00964369	0.474619
AL353600.2	-1.81	-0.21	0.0324621	0.992546
WFDC1	-1.8	3.77	8.15837e-18	1.16526e-14
KCNK15	1.8	-0.14	0.0144609	0.625086
SLC14A1	1.79	1.44	5.3113e-06	0.00106115
PTH	-1.79	-0.22	0.0348082	1
SNORD3A	1.79	-0.14	0.0148255	0.637561
MYCBPAP	1.78	0.11	0.00683227	0.371372
ODF3B	1.78	-0.13	0.0155183	0.651496
AC097534.1	-1.78	0.52	0.00322008	0.217469
LINC02172	-1.78	-0.22	0.0357334	1
AC083843.3	-1.78	1.46	2.8885e-05	0.00463888
CENPM	-1.77	1.92	9.69359e-07	0.0002426
HEY1	-1.77	2.13	2.41689e-07	6.87482e-05
MYO7B	1.77	0.8	0.000279332	0.0324422
AC091806.1	-1.77	-0.21	0.0358907	1
DPT	-1.76	5.25	7.97388e-34	7.79608e-30	Core matrisome	ECM Glycoproteins	dermatopontin	Q07507
COL15A1	-1.76	1.92	1.11471e-06	0.000273104	Core matrisome	Collagens	collagen, type XV, alpha 1	P39059
COA6-AS1	1.76	-0.33	0.0320623	0.984154
UBE2R2-AS1	1.75	-0.52	0.0526692	1
AC091271.1	-1.75	-0.26	0.0416187	1
SHROOM2	1.74	-0.33	0.0344033	1
CYP27B1	1.73	-0.05	0.014142	0.615664
CMKLR1	-1.73	-0.26	0.0437257	1
COL11A1	-1.72	3.89	1.43614e-17	1.96751e-14	Core matrisome	Collagens	collagen, type XI, alpha 1	C9JMN2:H7C381:P12107
C10orf90	1.72	-0.37	0.0402904	1
SARNP	1.72	-0.34	0.036052	1
AC018845.3	-1.7	-0.3	0.0518335	1
FGFR2	-1.68	1.59	3.3579e-05	0.00530391
HAPLN1	-1.68	1.75	9.60288e-06	0.00173758	Core matrisome	Proteoglycans	hyaluronan and proteoglycan link protein 1	D6RAK7:D6RBS1:D6RBX9:D6RC59:D6RFI7:D6RG04:P10915
LGI4	1.68	-0.34	0.0412402	1	Core matrisome	ECM Glycoproteins	leucine-rich repeat LGI family, member 4	A8MVC2:K7ENQ0:Q8N135
GPRC5B	-1.68	4.31	1.63987e-20	3.14526e-17
PLA2G12AP1	-1.68	-0.3	0.0547418	1
MT-TD	-1.67	-0.1	0.0324963	0.992546
LHX2	-1.66	0.25	0.0121782	0.556121
GGNBP1	-1.66	-0.3	0.0573452	1
LINC01426	-1.66	-0.06	0.032158	0.98664
DGAT2	1.65	0.24	0.0071443	0.382281
EPGN	1.65	1.9	8.14894e-07	0.000206429	Matrisome-associated	Secreted Factors	epithelial mitogen homolog (mouse)	A0PK19:H3BM13:Q6UW88
PCDHB15	-1.64	0.94	0.00101049	0.0894912
AL391628.1	1.64	0.01	0.0156284	0.654892
IGFBPL1	-1.63	0.95	0.00108527	0.0941265	Core matrisome	ECM Glycoproteins	insulin-like growth factor binding protein-like 1	Q8WX77
TMSB15A	-1.63	1.16	0.000442338	0.0469101
PLBD1	1.62	-0.33	0.0469606	1
PDE7B	-1.62	0.28	0.0141595	0.616025
PLAC8L1	1.61	0.01	0.017433	0.695913
GPC4	-1.6	5.5	1.30075e-31	9.70213e-28	Matrisome-associated	ECM-affiliated Proteins	glypican 4	B4E2C0:O75487
MEGF10	-1.6	1.63	5.02935e-05	0.00750267	Matrisome-associated	Secreted Factors	multiple EGF-like-domains 10	Q96KG7
AC092115.3	1.6	-0.1	0.0257372	0.870015
TSPOAP1	-1.59	1.57	8.79076e-05	0.0122179
PPL	1.59	1.16	0.000200284	0.0245348
UCP2	-1.59	0.2	0.0187751	0.724483
AL591845.1	1.59	-0.1	0.0264158	0.880483
DEPDC1B	-1.58	1.87	1.41212e-05	0.00244319
FAM83D	-1.58	3.7	7.79219e-14	7.26513e-11
AC016745.1	1.58	0.58	0.00298026	0.204985
SERPINB10	1.58	0.21	0.0110797	0.521217	Matrisome-associated	ECM Regulators	serpin peptidase inhibitor, clade B (ovalbumin), member 10	H7BYS2:H7C004:P48595
Z84488.1	1.58	-0.09	0.0259409	0.871173
AP002748.4	1.57	0.84	0.000963364	0.0862275
CYP2B7P	-1.57	0.36	0.0124838	0.56624
ZSWIM9	1.56	0.3	0.0084726	0.434557
H2AC11	-1.56	-0.14	0.0494551	1
AC136431.1	-1.56	0.31	0.0145484	0.628146
ESCO2	-1.55	4.12	2.39023e-16	3.0857e-13
ZNF785	1.55	-0.25	0.0452755	1
DLGAP5	-1.54	4.81	3.20928e-22	7.42894e-19
NTRK2	-1.54	0.47	0.0101278	0.490182
UBR5-AS1	-1.54	0.1	0.0313443	0.972257
HMMR	-1.53	3.37	4.51837e-11	2.61481e-08
CDC20	-1.53	3.88	2.52836e-14	2.61121e-11
ANGPTL4	1.53	3.77	0.0626141	1	Matrisome-associated	Secreted Factors	angiopoietin-like 4	M0QZ51:M0R0N8:M0R2X8:M0R369:M0R3A2:Q9BY76
BCDIN3D	1.53	0.05	0.0211259	0.77159
FOXD2-AS1	1.53	0.53	0.004597	0.283376
AP001029.2	-1.53	-0.39	0.091015	1
GPR39	1.52	0.3	0.0101803	0.492365
ZNF652	1.52	0.42	0.00688915	0.372693
LURAP1L-AS1	-1.52	0.68	0.00561446	0.326885
AC079140.6	1.52	-0.17	0.040305	1
SUGT1P1	1.51	0.46	0.00637133	0.355534
AC021851.1	1.51	-0.05	0.0307927	0.964139
SLC25A25-AS1	1.5	1.03	0.000725309	0.0695572
AC004801.6	-1.5	0.04	0.0396175	1
KLHL5	1.49	1	0.000892441	0.0817321
KNL1	-1.49	5	7.87878e-23	2.11561e-19
NEK2	-1.48	3.67	1.87588e-12	1.31175e-09
GDF5	1.48	1.9	8.15808e-06	0.00152126	Matrisome-associated	Secreted Factors	growth differentiation factor 5	P43026
CPAMD8	1.48	-0.09	0.0366953	1	Matrisome-associated	ECM Regulators	C3 and PZP-like, alpha-2-macroglobulin domain containing 8	F8W7D1:M0QXH3:M0R0Z5:M0R3G7:Q8IZJ3
AC004854.2	1.48	-0.06	0.0334298	1
ACHE	-1.47	-0.03	0.0481753	1
MKI67	-1.47	6.5	1.92971e-40	3.23853e-36
SPC25	-1.47	3.33	2.21278e-10	1.09476e-07
CXCL5	1.47	-0.17	0.0465855	1	Matrisome-associated	Secreted Factors	chemokine (C-X-C motif) ligand 5	P42830
CFAP46	-1.47	0.47	0.0142586	0.617934
AC064875.1	-1.47	-0.03	0.0471479	1
KIFC1	-1.47	4.7	2.35893e-19	4.16723e-16
NDC80	-1.46	4.73	2.64218e-19	4.54793e-16
STAP2	-1.46	0.01	0.0466034	1
EMBP1	-1.46	-0.03	0.0491913	1
AC109361.1	-1.45	0.27	0.0247321	0.849938
LINC01182	1.45	0.32	0.0136268	0.59878
TMPO-AS1	-1.45	1.75	0.000106583	0.0143673
C7orf25	-1.44	0.65	0.00960191	0.473612
A2M	-1.44	5.88	5.16649e-31	3.15297e-27	Matrisome-associated	ECM Regulators	alpha-2-macroglobulin	F5H1E8:F8W7L3:H0YFH1:H0YGH6:P01023
LRRC73	1.44	0.11	0.0251858	0.859088
KIAA0040	-1.44	2.24	5.26262e-06	0.00105457
COMP	-1.43	8.84	1.0276e-54	3.44914e-50	Core matrisome	ECM Glycoproteins	cartilage oligomeric matrix protein	B4DKJ3:G3XAP6:P49747
UBE2C	-1.43	4.1	2.78839e-14	2.83614e-11
PPP3CB-AS1	1.43	-0.33	0.0772906	1
ANLN	-1.42	6.98	4.51561e-43	1.01044e-38
KIF4A	-1.42	4.39	6.10083e-16	7.44634e-13
HES1	-1.42	3.49	1.06388e-10	5.75951e-08
CCNA2	-1.42	4.82	1.60025e-19	2.90337e-16
PLK1	-1.42	3.79	3.34848e-12	2.29371e-09
SGO1	-1.41	2.72	4.02645e-07	0.000108118
NUF2	-1.41	4.43	5.03621e-16	6.26076e-13
PCOLCE2	-1.41	3.73	7.00122e-12	4.39245e-09	Core matrisome	ECM Glycoproteins	procollagen C-endopeptidase enhancer 2	C9JYX9:H7C520:H7C5D5:Q9UKZ9
ZNF732	-1.41	-0.22	0.0848757	1
ACSS1	-1.4	-0.1	0.0641769	1
FBXO43	-1.4	0.68	0.0097595	0.478915
ACBD7	-1.4	0.45	0.0182415	0.713193
H4C11	1.4	0.01	0.0368636	1
BX284613.2	1.4	0.92	0.0023381	0.17248
LYRM4-AS1	-1.4	-0.26	0.090499	1
ANO7	1.39	-0.17	0.0574806	1
LBHD1	-1.39	0.63	0.0128196	0.576798
AURKB	-1.39	3.16	7.22059e-09	2.83461e-06
ATP2A3	1.38	1.57	0.000196934	0.0241685
GTSE1	-1.38	3.79	9.85979e-12	6.01716e-09
SKA1	-1.37	3.77	1.89616e-11	1.13651e-08
RAB39B	1.37	-0.02	0.0452783	1
FGF18	-1.37	0.34	0.0270844	0.895029	Matrisome-associated	Secreted Factors	fibroblast growth factor 18	O76093
LCTL	-1.37	0.2	0.0387659	1
AC021231.1	1.37	0.08	0.0358943	1
AOC3	-1.36	1.05	0.00395952	0.252975
ABCA8	-1.36	1.09	0.00316535	0.214637
CDC25C	-1.36	2.21	1.96106e-05	0.00323455
LINC00578	-1.36	2.37	8.75398e-06	0.00161001
AC114811.2	1.36	0.49	0.0129215	0.580215
CCDC170	-1.35	2.15	3.1475e-05	0.00502429
ARHGEF16	-1.35	0.23	0.0394641	1
CCNB1	-1.35	5.42	6.90239e-23	1.93066e-19
ARHGEF39	-1.35	0.56	0.0170045	0.686915
CEP55	-1.35	5.34	6.55399e-22	1.41926e-18
CCNF	-1.35	1.29	0.00174728	0.136548
MX2	-1.35	0.56	0.0170092	0.686915
ITFG2-AS1	-1.35	0.32	0.0314014	0.973211
SEL1L3	-1.34	3.61	2.43419e-10	1.18411e-07
DIAPH3	-1.34	5.4	2.44718e-22	5.86711e-19
KLHL35	1.34	0.08	0.0389414	1
CCNB2	-1.34	4.23	1.89876e-13	1.55443e-10
CDK1	-1.34	5.77	2.7665e-26	1.2381e-22
AC008770.2	-1.34	0.2	0.0423238	1
CAMK2A	1.33	0.05	0.044482	1
ST8SIA1	-1.33	0.42	0.0258037	0.870015
ZNF773	1.33	0.28	0.0257711	0.870015
SKA3	-1.33	4.18	6.14714e-13	4.5347e-10
COL22A1	-1.33	1.26	0.00212564	0.16015	Core matrisome	Collagens	collagen, type XXII, alpha 1	H0YAX7:Q8NFW1
C19orf18	1.33	0.77	0.0061315	0.34473
SVBP	-1.33	0.2	0.0441208	1
SCN5A	-1.33	0.34	0.0323152	0.990557
COLGALT2	-1.33	1.18	0.003083	0.209901
MYOM2	-1.32	0.31	0.035227	1
ASPM	-1.32	6.06	8.8784e-29	4.2572e-25
FNDC8	-1.32	-0.1	0.081782	1	Core matrisome	ECM Glycoproteins	fibronectin type III domain containing 8	Q8TC99
RTKN2	-1.32	1.58	0.000797221	0.075165
INTS6-AS1	1.32	0.44	0.0172528	0.692389
ST6GAL1	-1.31	0.65	0.0169903	0.686915
COCH	-1.31	1.84	0.000229848	0.027504	Core matrisome	ECM Glycoproteins	coagulation factor C homolog, cochlin (Limulus polyphemus)	E7EN67:G3V4C4:G3V5G6:G3V5V4:G3V5X3:H0YJJ0:H0YJW4:O43405:Q96IU6
NMRAL2P	1.31	0.48	0.0163205	0.672878
RRM2	-1.31	6.39	9.4045e-32	7.89155e-28
WAKMAR2	-1.31	-0.3	0.120259	1
NOP53-AS1	-1.31	0.54	0.0217219	0.783551
DKK1	-1.3	8.53	3.77597e-16	4.78266e-13
PIMREG	-1.3	2.56	6.39718e-06	0.00123059
RSPO2	-1.3	2.06	8.0794e-05	0.0113943	Core matrisome	ECM Glycoproteins	R-spondin 2 homolog (Xenopus laevis)	E5RGU9:E5RH25:E5RHC3:E5RJA2:E5RJU7:Q6UXX9
TM4SF1	-1.3	3.03	1.57832e-07	4.66751e-05
LINC01141	1.3	1.59	0.000389136	0.0426085
ISM1	-1.29	1.41	0.00160328	0.127976	Matrisome-associated	Secreted Factors	isthmin 1 homolog (zebrafish)	B1AKI9
BUB1B	-1.29	4.44	6.95678e-14	6.67155e-11
MXD3	-1.29	1.58	0.00117219	0.100241
FOXM1	-1.28	4.13	3.83257e-12	2.5728e-09
MARK1	-1.28	2.57	8.83664e-06	0.00162002
NPNT	-1.28	-0.14	0.0961533	1	Core matrisome	ECM Glycoproteins	nephronectin	D6RE63:D6RH31:H0Y8M1:H0YA60:H0YAK9:Q6UXI9
SAMD5	-1.28	1.53	0.00128281	0.107778
AC008581.2	1.28	0.02	0.0551886	1
KIF20A	-1.27	4.57	2.38553e-14	2.50219e-11
NR6A1	-1.27	0.39	0.0353699	1
CCL28	-1.27	0.86	0.0109095	0.516601	Matrisome-associated	Secreted Factors	chemokine (C-C motif) ligand 28	D6RC73:Q9NRJ3
B3GNT8	1.27	0.2	0.0373172	1
CDCA2	-1.27	4.03	2.48445e-11	1.47594e-08
LINC01909	1.27	0.2	0.0384358	1
AL109809.4	1.27	0.21	0.0383887	1
DEPDC1	-1.26	4.75	1.92488e-15	2.30746e-12
TPX2	-1.26	6.35	1.35078e-29	7.53795e-26
MYBL2	-1.26	3.97	5.20445e-11	2.93592e-08
FLT1	-1.26	3.16	1.08453e-07	3.3244e-05
PDE1A	-1.26	1.22	0.00411547	0.260127
SLCO5A1	1.26	4.27	2.20064e-13	1.75868e-10
ATP6V1C2	-1.26	-0.14	0.102421	1
DSCAM	-1.26	-0.14	0.100298	1
AC011294.1	-1.26	0.58	0.0236518	0.826124
EIF1B-AS1	1.26	0.08	0.0527042	1
SOX8	-1.25	2.02	0.00019065	0.0235945
PLXDC2	-1.25	2.25	5.79564e-05	0.00842889	Matrisome-associated	ECM-affiliated Proteins	plexin domain containing 2	Q6UX71
TENM4	-1.25	2.32	4.59276e-05	0.00694396
PARM1	1.25	0.15	0.0471242	1	Matrisome-associated	ECM-affiliated Proteins	prostate androgen-regulated mucin-like protein 1	D6RBB6:Q6UWI2
EFHC2	-1.25	1.74	0.000721802	0.0693199
AC114490.2	1.25	1.34	0.00158126	0.126974
CAMK2B	1.24	2.13	5.70488e-05	0.0083254
EDN1	-1.24	5.35	3.95562e-19	6.63852e-16
CENPF	-1.24	6.99	8.12938e-34	7.79608e-30
CDCA8	-1.24	3.93	1.70547e-10	8.73953e-08
COLEC10	-1.24	1.86	0.000432132	0.0461193	Matrisome-associated	ECM-affiliated Proteins	collectin sub-family member 10 (C-type lectin)	Q9Y6Z7
5_8S_rRNA	1.24	0.98	0.00523157	0.311067
TTK	-1.23	4.56	1.4018e-13	1.22212e-10
TOP2A	-1.23	7.63	2.01345e-37	2.70325e-33
GRIK2	-1.23	3.88	4.58071e-10	2.13544e-07
AL021707.2	1.23	0.57	0.0190948	0.72956
AQP1	-1.23	3.37	4.77013e-08	1.56204e-05
CD68	-1.22	0	0.0890875	1
SPINT2	1.22	0.99	0.00576044	0.331945
STOX2	-1.22	0.08	0.0749829	1
AL359715.1	-1.22	0.68	0.0230217	0.811901
CPXM1	-1.21	2.78	5.73725e-06	0.0011196
P2RX6	1.21	1.23	0.00308253	0.209901
CDKN3	-1.21	3.9	4.49996e-10	2.11247e-07
RHBDL1	1.21	-0.02	0.0740013	1
HJURP	-1.21	4.09	6.21194e-11	3.42682e-08
TRPC3	-1.21	-0.03	0.0955038	1
TMEM50B	-1.21	-0.18	0.120369	1
TMEM79	1.21	0.55	0.0221111	0.792059
FRMPD4	1.21	0.79	0.0113892	0.53228
CLDN4	-1.21	1.65	0.00145649	0.11837
AC009812.4	-1.21	0.77	0.0181932	0.712133
LINC02725	1.21	0.43	0.0289131	0.926905
KANK4	-1.2	4.55	3.72394e-13	2.87343e-10
ZNF704	-1.2	3.74	2.93356e-09	1.23855e-06
KIF18B	-1.2	3.18	3.20929e-07	8.86582e-05
HSP90AB2P	1.2	1.22	0.00344985	0.227326
NCAPH	-1.19	4.53	1.49846e-12	1.05886e-09
ZWINT	-1.19	4.9	4.0271e-15	4.66102e-12
KIF2C	-1.19	3.58	2.50799e-08	8.72338e-06
PBK	-1.19	4.06	2.18982e-10	1.09476e-07
SHCBP1	-1.19	5.35	5.61717e-18	8.57002e-15
ERFE	-1.19	1.27	0.00585528	0.334213
MIPEPP3	1.19	0.45	0.0296551	0.940361
AL035458.2	-1.19	0.85	0.0170168	0.686915
HAS1	-1.18	0.1	0.0818879	1
PTN	-1.18	6.04	2.05997e-23	6.01243e-20	Matrisome-associated	Secreted Factors	pleiotrophin	C9JR52:P21246
NEIL3	-1.18	2.45	6.26016e-05	0.00903752
ITIH5	1.18	0.99	0.00743981	0.394498	Matrisome-associated	ECM Regulators	inter-alpha (globulin) inhibitor H5	C9J2H1:G5E9D8:H7C5A6:J3KQ60:Q86UX2
MCF2L	1.18	1.03	0.007047	0.379059
MYPN	1.18	3.11	2.82259e-07	7.92805e-05
AOX1	1.18	5.84	2.32332e-22	5.77646e-19
RGS16	-1.18	2.23	0.000184006	0.0229598
NAGS	1.18	0.4	0.0356867	1
GYG2	-1.17	0.99	0.0136747	0.599886
RIBC2	-1.17	1.47	0.0035721	0.234175
KIF11	-1.17	6.24	9.0748e-25	3.58348e-21
CDCA5	-1.17	4.27	6.22779e-11	3.42682e-08
TRIM55	1.17	2.15	0.000121948	0.0160517
BDH1	-1.17	1.53	0.00289096	0.200693
EDIL3	-1.17	6.09	1.61323e-23	4.92257e-20	Core matrisome	ECM Glycoproteins	EGF-like repeats and discoidin I-like domains 3	O43854
ANKRD33B	1.17	0.83	0.0129173	0.580215
AC073834.1	-1.17	0.71	0.0247247	0.849938
AP005018.2	-1.17	3.98	6.86734e-10	3.17934e-07
BRIP1	-1.16	4.81	1.45023e-13	1.24813e-10
CCDC81	1.16	1.17	0.00503585	0.304121
TGFA	1.16	0.14	0.065091	1	Matrisome-associated	Secreted Factors	transforming growth factor, alpha	E7EPT6:F8VNR3:F8WA74:H0Y6S5:P01135
TMTC2	-1.16	4.17	1.3602e-10	7.13361e-08
BIRC5	-1.15	4.99	1.06892e-14	1.17634e-11
MMP3	1.15	5.75	4.72408e-21	9.32729e-18	Matrisome-associated	ECM Regulators	matrix metallopeptidase 3 (stromelysin 1, progelatinase)	E9PKX2:H7C139:P08254
FAM72C	-1.15	1.5	0.00376486	0.244661
ACAP1	1.14	0.76	0.0185505	0.721492
NCAPG	-1.14	5.48	2.02329e-17	2.71647e-14
AC072061.1	1.14	0.38	0.0447125	1
ZNF582	1.13	1.78	0.0008867	0.0814284
PRR11	-1.13	3.2	1.4584e-06	0.000345466
CARD10	1.13	2.71	1.12847e-05	0.00201474
OSGEPL1	1.13	0.26	0.0571056	1
DERL1	1.13	0.79	0.0178245	0.704273
PPP1R16A	1.13	0.56	0.0314288	0.97361
APLN	-1.13	0.48	0.0474904	1
DBNDD1	-1.12	0.19	0.0838072	1
PHACTR3	-1.12	3.92	7.528e-09	2.90434e-06
NEK10	1.12	2.46	5.5911e-05	0.00824829
TK1	-1.12	4.67	2.66836e-12	1.84667e-09
BUB1	-1.12	4.86	4.41661e-13	3.33132e-10
AC096921.2	1.12	0.92	0.0132841	0.588933
AC124016.1	-1.12	1	0.016387	0.673987
FP236383.3	1.12	10.95	0.0242525	0.840079
KIF14	-1.11	4.2	8.01007e-10	3.68298e-07
CPNE5	-1.11	1.11	0.0133279	0.589008
NCAM1	-1.11	0.47	0.0518176	1
GPC6	-1.11	4.19	8.67709e-10	3.90935e-07	Matrisome-associated	ECM-affiliated Proteins	glypican 6	Q9Y625
MIR924HG	-1.11	1.22	0.00984891	0.481542
AC000120.3	-1.11	1.68	0.0029452	0.203198
LIF	-1.1	1.96	0.0010672	0.0930013	Matrisome-associated	Secreted Factors	leukemia inhibitory factor (cholinergic differentiation factor)	P15018
SPC24	-1.1	3.51	3.00023e-07	8.35706e-05
ZNF567	1.1	0.67	0.0283325	0.918118
EXOC3-AS1	1.1	0.81	0.020027	0.752752
GDF10	-1.1	2.46	0.000169761	0.021502	Matrisome-associated	Secreted Factors	growth differentiation factor 10	P55107
FP671120.4	1.1	9.91	0.0275413	0.900998
CASD1	1.09	1.3	0.00609624	0.343323
CHRM3	1.09	1.31	0.0059521	0.337755
CHL1	-1.09	0.83	0.0278016	0.906421
GPAT3	1.09	1.6	0.00262626	0.187753
DUSP8	-1.09	1.88	0.00181004	0.140666
RAD51	-1.08	3.68	1.85774e-07	5.39871e-05
SYNE2	-1.08	1.67	0.00388627	0.249412
ADCY5	-1.08	0.47	0.0584763	1
KCNQ3	1.08	1.94	0.000849092	0.0789468
MFAP5	-1.08	6.19	4.60988e-21	9.32729e-18	Core matrisome	ECM Glycoproteins	microfibrillar associated protein 5	B3KW70:F5GYX4:F5H1C0:F5H2W4:F5H413:F5H7Z2:H0YG03:H0YGS3:Q13361:Q7Z490
KLLN	1.08	0.91	0.0173781	0.694812
LINC01060	-1.08	1.35	0.0095974	0.473612
TMEM158	1.08	4.82	4.2184e-13	3.21797e-10
EBF4	-1.07	1.54	0.00591735	0.336637
ASF1B	-1.07	4.21	1.64039e-09	7.24471e-07
LGI2	-1.06	2.12	0.00100047	0.0888382	Core matrisome	ECM Glycoproteins	leucine-rich repeat LGI family, member 2	H0YA65:Q8N0V4
KIF15	-1.06	3.92	4.0878e-08	1.37207e-05
EMCN	-1.06	2.62	0.000121071	0.015999	Matrisome-associated	ECM-affiliated Proteins	endomucin	D6RHW5:H0YAA7:Q9ULC0
CKB	-1.06	4.85	4.68602e-12	3.08405e-09
AL008633.1	-1.06	0.89	0.0284699	0.920166
MMP12	1.06	1.72	0.0024336	0.177767	Matrisome-associated	ECM Regulators	matrix metallopeptidase 12 (macrophage elastase)	P39900
GPRC5A	-1.05	3.06	1.37357e-05	0.00240125
FKBP5	-1.05	3.66	2.89111e-07	8.08668e-05
KCNJ2	1.05	3.49	4.09059e-07	0.000109403
KIF23	-1.05	5.91	6.37836e-18	9.51509e-15
MALL	-1.05	2.3	0.000615255	0.0606492
NMB	1.05	1.75	0.00228965	0.169464
NAP1L1P3	-1.05	0.82	0.0352024	1
ZMIZ1-AS1	1.05	2.76	3.25695e-05	0.00515658
AC022916.1	1.05	0.89	0.0210972	0.771382
AC091607.2	1.05	0.69	0.0349111	1
SGCG	-1.04	3.25	5.54582e-06	0.00109497
GALNT3	-1.04	0.84	0.0330263	1
PLCL1	-1.04	2.07	0.00136839	0.11285
LYPD1	1.04	0.94	0.0204292	0.760232
HFM1	1.04	5.93	6.70751e-14	6.52572e-11
DEPDC4	1.04	0.56	0.0490325	1
TMEM255B	1.04	2.03	0.000889109	0.0815381
PRC1	-1.04	1.24	0.0148694	0.638281
AC011997.1	1.04	0.45	0.0565297	1
CDCA3	-1.03	2.88	4.40947e-05	0.00671219
GMFG	-1.03	0.9	0.0337528	1
ZSWIM4	-1.03	2.17	0.00115228	0.0986639
KIF20B	-1.03	5.51	8.20402e-15	9.17893e-12
GFRA1	1.03	2.95	1.96921e-05	0.00324003
KCTD13	1.03	1.87	0.00182521	0.141322
GPR137C	-1.03	3.95	6.17883e-08	1.97517e-05
SLC28A3	1.03	0.98	0.0204072	0.76023
TMEM9B-AS1	-1.03	1.83	0.00335055	0.223785
AC023282.1	-1.03	0.91	0.0304974	0.958919
WNT2	1.02	1	0.0204299	0.760232	Matrisome-associated	Secreted Factors	wingless-type MMTV integration site family member 2	C9JUI2:F8WDR1:P09544
FGF12	-1.02	0.72	0.0477619	1	Matrisome-associated	Secreted Factors	fibroblast growth factor 12	C9JEN8:C9JIN3:C9JUK8:H7C1L8:P61328
VASH2	-1.02	1.78	0.00420483	0.264794
STC1	-1.02	9.56	1.45976e-29	7.53795e-26
CKAP2L	-1.02	3.99	5.45396e-08	1.76021e-05
FAM72D	-1.02	1.56	0.00847363	0.434557
AC021087.5	-1.02	2.11	0.00144333	0.117586
AC092720.3	1.02	0.55	0.0526266	1
SLC6A16	1.01	0.83	0.0318428	0.979617
PITRM1	1.01	1.08	0.0184597	0.719122
LMNB1	-1.01	5.36	1.57482e-13	1.32147e-10
ANKFN1	-1.01	1.99	0.00241499	0.176599
PCBP3	-1.01	2.29	0.000976068	0.0870165
NOG	-1.01	6.17	1.0003e-18	1.63782e-15
KCND2	1.01	3.77	1.56091e-07	4.63645e-05
FAM72B	-1.01	1.73	0.00553586	0.323713
CHSY3	-1.01	4.33	8.15023e-09	3.12643e-06
CYP1B1-AS1	-1.01	1.23	0.0184444	0.719031
AC025180.1	-1.01	1.16	0.0207045	0.764098
AL359764.2	1.01	1.01	0.0216264	0.781368
CENPK	-1	4.4	4.22617e-09	1.74051e-06
FGF13	-1	1.73	0.00600401	0.339839	Matrisome-associated	Secreted Factors	fibroblast growth factor 13	B1AJW0:B1AK17:B1B1H9:Q92913
TFAP2A	-1	5.34	2.61441e-13	2.06477e-10
RNF207	1	0.79	0.0354416	1
IL31RA	1	1.16	0.0162629	0.671418
AL590617.2	-1	1.14	0.0233377	0.818525
FRRS1L	-1	0.59	0.0665302	1
ELN	-0.99	8.01	4.09407e-26	1.71772e-22	Core matrisome	ECM Glycoproteins	elastin	E7EN51:E7EN65:E7ENM0:E7ENW7:E7EP82:E7EQH8:E7ETP7:E7EWS8:E9PGX4:F8WAH6:G3V0G6:G5E950:H7C3K0:P15502
DLX3	-0.99	2.38	0.000799973	0.0753187
SLC9A7	0.99	6.07	4.70376e-18	7.34334e-15
RAD51AP1	-0.99	4.32	1.42976e-08	5.24481e-06
ARRB1	0.99	2.67	0.000128786	0.0168596
HMCN1	-0.99	7.2	1.16167e-23	3.71346e-20	Core matrisome	ECM Glycoproteins	hemicentin 1	Q5TCP6:Q96RW7
HMGB2	-0.99	6.14	7.08532e-18	1.03399e-14
ESM1	0.99	4.25	6.68617e-09	2.64025e-06	Core matrisome	Proteoglycans	endothelial cell-specific molecule 1	M0R154:Q9NQ30
SEMA4A	-0.99	1.85	0.00430565	0.269411	Matrisome-associated	ECM-affiliated Proteins	sema domain, immunoglobulin domain (Ig), transmembrane domain (TM) and short cytoplasmic domain, (semaphorin) 4A	Q5TCI4:Q5TCI6:Q5TCJ5:Q5TCJ7:Q9H3S1
AURKA	-0.98	4.14	6.57996e-08	2.08355e-05
HELLS	-0.98	4.31	1.52961e-08	5.5504e-06
GAS2L3	-0.98	4.38	1.20259e-08	4.48499e-06
ZNF711	-0.98	2.25	0.00141866	0.116223
ABI3BP	-0.98	6.56	1.35473e-17	1.89465e-14	Core matrisome	ECM Glycoproteins	ABI family, member 3 (NESH) binding protein	B4DSV9:D3YTG3:E9PPR9:E9PRB5:H0Y897:H0YCG4:H0YCP4:H0YDN0:H0YDW0:H0YEA0:H0YEL2:H0YF18:H0YF57:H7C4H3:H7C4N5:H7C4S3:H7C4T1:H7C4X4:H7C524:H7C556:H7C5S3:Q5JPC9:Q7Z7G0
PTTG1	-0.98	4.75	3.58548e-10	1.69502e-07
SOCS2-AS1	-0.98	4.37	1.18385e-08	4.43976e-06
INSIG1-DT	-0.98	0.87	0.0445206	1
AC092645.1	-0.98	2.31	0.00122169	0.103813
TACC3	-0.97	5.06	2.97326e-11	1.75083e-08
CENPI	-0.97	3.65	2.23663e-06	0.000502081
CENPA	-0.97	3.33	1.42908e-05	0.00245985
PSMA8	-0.97	5	5.08434e-11	2.89247e-08
MYOZ3	-0.97	0.87	0.0454577	1
FAM167B	-0.97	0.84	0.048991	1
HAS2-AS1	0.97	2.06	0.0018319	0.141351
AC005476.2	0.97	1.03	0.026072	0.872784
AC132872.1	0.97	1.15	0.019222	0.732752
FBXO5	-0.96	4.95	1.58336e-10	8.23959e-08
DHRS3	0.96	3.53	3.33838e-06	0.000709195
SLC22A4	0.96	2.42	0.000593145	0.0595184
COL6A6	-0.96	4.31	3.11188e-08	1.07128e-05	Core matrisome	Collagens	collagen, type VI, alpha 6	A6NMZ7:F8W6Y7:H0Y940:H0YA33
ARNTL2-AS1	-0.96	0.86	0.0487693	1
ATP8B3	-0.95	1.04	0.0383735	1
ESPL1	-0.95	3.13	5.61028e-05	0.00824829
CENPE	-0.95	5.87	5.46055e-15	6.21299e-12
PMAIP1	-0.95	2.1	0.0028753	0.200227
CYP7B1	-0.95	2.53	0.00119675	0.102081
SBSN	0.95	2.77	0.000154536	0.0199117
TOR4A	0.95	2.95	6.47903e-05	0.00933341
ECT2L	-0.95	4.68	1.83467e-09	8.04978e-07
AC093627.5	0.95	1.6	0.00858527	0.438607
ADAMTS3	-0.94	3.87	1.1739e-06	0.00028449	Matrisome-associated	ECM Regulators	ADAM metallopeptidase with thrombospondin type 1 motif, 3	O15072
OLFML2B	-0.94	8.01	3.92466e-24	1.31731e-20
MELK	-0.94	5.5	9.83601e-13	7.17708e-10
CARD9	0.94	1.82	0.00509274	0.305792
AC012063.1	-0.94	1.54	0.0157267	0.656329
SLC22A18AS	-0.94	0.78	0.0581555	1
MAST3	0.93	1.57	0.0109913	0.518151
NPTX2	-0.93	3.36	2.75848e-05	0.00444173
VNN1	0.93	1.65	0.00978902	0.479662
SYTL2	-0.93	3.45	1.57436e-05	0.00268241
TPPP3	-0.93	2.39	0.00150955	0.121746
SGO2	-0.93	5.4	5.38561e-12	3.47631e-09
FAM111B	-0.93	4.42	4.53767e-08	1.4949e-05
DIO2	-0.93	4.77	4.79821e-07	0.000126315
LINC01301	0.93	0.81	0.0487847	1
PTHLH	-0.92	3.22	5.61518e-05	0.00824829
CPM	0.92	4.13	1.7488e-07	5.12652e-05
TAGLN	-0.92	9.01	1.37531e-24	4.85917e-21
ZHX1-C8orf76	-0.92	0.64	0.0849738	1
TNFSF13B	0.91	1.01	0.0372658	1	Matrisome-associated	Secreted Factors	tumor necrosis factor (ligand) superfamily, member 13b	Q9Y275
SYNGR2	0.91	1.79	0.00676133	0.369015
RPL22	0.91	1.35	0.0194811	0.740523
IRF4	-0.91	1.03	0.0438098	1
FCRLB	0.91	0.97	0.0391807	1
IL17D	-0.91	1.61	0.0158259	0.659053	Matrisome-associated	Secreted Factors	interleukin 17D	Q8TAD2
CENPP	-0.91	2.31	0.00251886	0.182014
KLHL23	-0.91	2.48	0.00166235	0.131442
LINC00954	0.91	0.71	0.0651313	1
AC126121.3	-0.91	3.29	4.67904e-05	0.00705851
AC107375.1	0.91	0.75	0.0591177	1
AC010997.3	0.91	1.23	0.0241166	0.836664
HMGB3	-0.9	5.32	5.35175e-11	2.99386e-08
NGEF	-0.9	2.85	0.000423167	0.0453789
PIK3R3	-0.9	2.64	0.000974615	0.0870025
DBF4B	-0.9	2.09	0.00456142	0.282039
SPRY1	-0.9	1.95	0.00807494	0.419559
PCDH19	-0.9	1.2	0.036642	1
OSBP2	0.9	2.66	0.000565962	0.0575652
IRF9	-0.9	1.26	0.0319526	0.982133
CXCL2	-0.89	2.79	0.000591382	0.0594304	Matrisome-associated	Secreted Factors	chemokine (C-X-C motif) ligand 2	P19875
KIF18A	-0.89	4.13	8.54351e-07	0.000215611
DPP4	0.89	7.77	1.54217e-21	3.23518e-18
C8orf82	0.89	1.66	0.0119543	0.549654
HMGN2P17	-0.89	1.77	0.0118748	0.547647
TIMELESS	-0.88	4.93	2.54686e-09	1.09597e-06
UBE3A	0.88	1.31	0.025849	0.870668
IQCN	-0.88	2.53	0.00174727	0.136548
FBXL8	0.88	1.03	0.0423417	1
OTULINL	-0.88	2.28	0.00380701	0.246684
RACGAP1	-0.88	6.08	4.29907e-14	4.24407e-11
NETO2	-0.88	3.17	0.000154171	0.0199028
ZNF681	-0.88	1.39	0.0284016	0.919288
CCDC152	-0.88	2.86	0.000616333	0.0606663
AC067852.1	0.88	2.71	0.000595558	0.0595824
LZTS1	-0.87	1.03	0.0548217	1
MCM10	-0.87	4.2	1.0333e-06	0.000256299
TNFRSF10A	0.87	2.37	0.00214785	0.161461
MAPK10	-0.87	1.77	0.0149245	0.638556
TMEM109	0.87	1.9	0.00783986	0.410843
RHOU	-0.87	1.62	0.0203309	0.758726
ALDH1A2	0.87	1.48	0.0211746	0.772631
POSTN	-0.87	9.06	4.50717e-22	1.00855e-18	Core matrisome	ECM Glycoproteins	periostin, osteoblast specific factor	B1ALD9:Q15063
SERPINE2	0.87	9.55	1.17997e-22	3.04658e-19	Matrisome-associated	ECM Regulators	serpin peptidase inhibitor, clade E (nexin, plasminogen activator inhibitor type 1), member 2	C9JN98:C9JRK5:C9K031:P07093
SLC7A11	0.87	3.31	5.93074e-05	0.0085804
MARCKSL1	-0.87	5.48	4.57107e-11	2.6227e-08
PDGFA	0.87	2.44	0.00162374	0.129455	Matrisome-associated	Secreted Factors	platelet-derived growth factor alpha polypeptide	H7BYW6:P04085
DLEU2	-0.87	3.08	0.000315693	0.0356775
CYP24A1	-0.86	2.88	0.000654004	0.0637789
GPM6B	-0.86	2.64	0.00145354	0.118274
ABCC9	0.86	5.82	1.08938e-12	7.86342e-10
RASSF2	-0.86	2.87	0.000654605	0.0637789
STMN1	-0.86	8.16	1.98142e-20	3.6948e-17
LRRCC1	-0.86	4.18	1.4309e-06	0.000341837
DTNA	0.86	3.13	0.000146545	0.0190281
TET1	-0.86	2.28	0.00430464	0.269411
FAM167A	0.86	1.63	0.0155033	0.651297
CD14	0.86	0.95	0.0552005	1
MITF	-0.86	4.96	5.16074e-09	2.09964e-06
AC090772.4	-0.86	1.32	0.038398	1
AL035446.2	-0.86	1.62	0.0224271	0.798957
CLSPN	-0.85	4.85	2.27623e-08	8.00017e-06
B4GALNT1	-0.85	2.35	0.00382907	0.247159
TCF19	-0.85	5.48	1.10216e-10	5.87621e-08
CENPU	-0.85	5.51	8.61324e-11	4.70087e-08
RPL39L	-0.85	3.09	0.000297139	0.0341047
IL15	0.85	1.75	0.0134596	0.593505	Matrisome-associated	Secreted Factors	interleukin 15	P40933
PGBD5	-0.85	1.58	0.0276421	0.902975
KCNJ12	0.85	1.71	0.0139605	0.608945
FAM72A	-0.85	1.89	0.0121812	0.556121
POLQ	-0.84	3.83	1.85899e-05	0.00308896
AKAP7	-0.84	3.88	1.33805e-05	0.00234635
CNNM1	0.84	2.03	0.00735067	0.391317
ZC3HAV1L	0.84	2.08	0.00660085	0.362149
GOLGA6L5P	0.84	2.49	0.002186	0.163779
LINC01605	0.84	1.61	0.0199431	0.750982
C1QTNF3-AMACR	-0.84	1.61	0.0249316	0.853232
SLC4A8	-0.83	3.74	3.15842e-05	0.00502429
ABLIM1	-0.83	1.75	0.0190107	0.728299
GINS1	-0.83	4.19	2.91065e-06	0.000636455
GMNN	-0.83	5.03	9.41058e-09	3.56911e-06
BCL2L14	-0.83	3.12	0.000366096	0.04095
CAMK4	-0.83	2.13	0.00901003	0.453746
SLFN13	-0.83	1.29	0.0462868	1
MAD2L1	-0.83	5.1	7.45736e-09	2.90434e-06
ZNF610	0.83	1.92	0.0103306	0.497485
GINS3	-0.83	3.48	0.000107727	0.0144925
KIF24	-0.83	2.99	0.000658992	0.0640204
A2MP1	-0.83	4.13	4.01028e-06	0.00082834
AC012560.1	-0.83	0.98	0.0697979	1
ORC6	-0.82	4.14	4.65393e-06	0.0009496
GINS2	-0.82	3.67	5.17753e-05	0.0077066
CKAP2	-0.82	6.36	8.63513e-14	7.91891e-11
JAM2	-0.82	2.61	0.00280128	0.196089
CHAF1B	-0.82	4.13	4.80995e-06	0.000978461
CYGB	-0.82	1.4	0.0407436	1
FBXO41	0.82	1.66	0.0205583	0.763605
SMIM43	-0.82	1.44	0.0379708	1
LGALS9	-0.82	2.41	0.00444658	0.276644	Matrisome-associated	ECM-affiliated Proteins	lectin, galactoside-binding, soluble, 9	B4DWP7:F8W9W4:J3KS82:J3KSA0:J3QKK6:J3QS92:K7EPS0:O00182:Q8WYQ7
SLC49A3	-0.82	1.41	0.0410075	1
H2AX	-0.82	4.58	4.01258e-07	0.000108118
SMILR	0.82	1.98	0.0100056	0.486371
PRDM11	0.81	1.72	0.0199464	0.750982
TRIP13	-0.81	4.28	3.38829e-06	0.000717527
WDR62	-0.81	2.73	0.00202925	0.153751
SYNDIG1	-0.81	1.87	0.01802	0.707946
MEOX2	-0.81	4.8	1.24216e-07	3.79029e-05
ANKRD16	0.81	2.49	0.00326701	0.220046
LRRC1	-0.81	2.29	0.00708235	0.380047
RIMS2	-0.81	2.02	0.0130182	0.582219
AP001347.1	-0.81	1.32	0.0487225	1
AC025419.1	0.81	2.75	0.00130442	0.109106
PCGF7P	-0.81	0.55	0.139564	1
MIR4453HG	0.81	1.62	0.0241055	0.836664
AL645933.3	-0.81	2.37	0.00559246	0.32617
BRCA1	-0.8	4.94	6.81936e-08	2.14922e-05
MAP3K8	-0.8	3.07	0.000736087	0.07049
TMPO	-0.8	6.71	1.38252e-14	1.49691e-11
PAQR5	-0.8	1.96	0.0151317	0.641275
PLK4	-0.8	4.76	2.39771e-07	6.87482e-05
TMSB15B	-0.8	1.52	0.0368916	1
SYCP2	-0.8	3.4	0.000247314	0.0291887
MEX3A	-0.8	3.16	0.000600492	0.0598087
AC087632.2	-0.8	2.7	0.00277488	0.195259
AC105052.4	-0.8	3.35	0.000294694	0.0340496
EYA2	-0.79	3.33	0.000371701	0.0413359
KIF22	-0.79	4.38	2.92222e-06	0.000636911
SLC7A8	-0.79	8.89	2.7094e-18	4.33052e-15
CDC45	-0.79	3.64	0.000117579	0.0156585
CFAP251	0.79	2.94	0.000983874	0.0874801
SNTB1	0.79	2.49	0.00382466	0.247112
TIGD5	0.79	2.47	0.0038215	0.247112
SAMD11	-0.79	4.39	3.05378e-06	0.000659165
SNHG26	0.79	2.2	0.00750515	0.397649
LUCAT1	0.79	3.12	0.000507139	0.0525374
TRMT9B	-0.79	4.59	9.72135e-07	0.0002426
CYP26B1	-0.78	5.07	4.54281e-08	1.4949e-05
ARHGAP44	-0.78	1.92	0.0206334	0.763605
WDR76	-0.78	5.05	6.99505e-08	2.19429e-05
CDC6	-0.78	5.08	5.1508e-08	1.6704e-05
CDKN2C	-0.78	4.9	1.77478e-07	5.18004e-05
CDCA7	-0.78	2.73	0.00292732	0.202798
NCAPG2	-0.78	5.73	3.15744e-10	1.51399e-07
SLC2A13	0.78	1.27	0.0494184	1
CDC42EP3	0.78	2.95	0.00106328	0.0928188
CIP2A	-0.78	4.93	1.5494e-07	4.62272e-05
ABTB2	0.78	3.46	0.000177766	0.0223473
KPNA2	-0.78	6.88	1.95056e-14	2.07843e-11
METTL7A	-0.78	4.12	1.40082e-05	0.00242989
RPS4XP3	0.78	1.76	0.0214558	0.777296
MEG8	0.78	3.45	0.00017048	0.0215524
LINC01546	0.78	1.43	0.0402038	1
ZIM2-AS1	0.78	2.37	0.00563662	0.327607
AC244258.1	0.78	1.15	0.0602829	1
HDAC9	-0.77	6.72	1.85516e-13	1.53749e-10
FOXF1	-0.77	1.97	0.0198957	0.749916
RAPGEFL1	0.77	1.37	0.0469345	1
HERC6	-0.77	2.39	0.00842298	0.433283
MTFR2	-0.77	2.43	0.00836968	0.430872
FAM131B	-0.77	1.31	0.060375	1
SLC1A7	-0.77	2.93	0.00191163	0.146159
PPIL6	0.77	2.68	0.00279027	0.195768
RNF220	0.77	2.46	0.00523761	0.311151
MBP	0.77	1.67	0.0288918	0.926896
MIR1915HG	-0.77	2.5	0.00608314	0.343228
PLXNA4	0.77	4.39	2.89238e-06	0.000636455	Matrisome-associated	ECM-affiliated Proteins	plexin A4	Q9HCM2
DCBLD2	0.76	5.21	2.45935e-08	8.59875e-06
UBE2T	-0.76	4.06	3.56317e-05	0.00560177
VAV3	-0.76	2.48	0.00739625	0.393431
PHC2	0.76	1.92	0.0175085	0.697938
TBX19	-0.76	1.59	0.0428446	1
BMP6	-0.76	2.83	0.00279332	0.195768	Matrisome-associated	Secreted Factors	bone morphogenetic protein 6	P22004
DONSON	-0.76	4.85	4.78208e-07	0.000126315
DPY19L2	-0.76	1.98	0.0203577	0.759228
PAQR7	0.76	1.98	0.0170879	0.689371
AC091057.1	-0.76	2.72	0.00398398	0.2534
TAFA5	-0.76	5.4	1.36215e-08	5.02423e-06
AL390728.5	-0.76	1.86	0.0271146	0.895329
OVGP1	0.75	1.23	0.0661583	1	Matrisome-associated	ECM-affiliated Proteins	oviductal glycoprotein 1, 120kDa	B4DHP1:Q12889
DUSP6	0.75	6.96	7.44259e-14	7.03691e-11
GULP1	-0.75	4.39	8.03202e-06	0.00150192
SFRP2	-0.75	4.74	1.45956e-06	0.000345466	Matrisome-associated	Secreted Factors	secreted frizzled-related protein 2	Q96HF1
GNA12	0.75	2.63	0.00466884	0.286209
SEMA3D	-0.75	4.6	2.66548e-06	0.000590541	Matrisome-associated	ECM-affiliated Proteins	sema domain, immunoglobulin domain (Ig), short basic domain, secreted, (semaphorin) 3D	C9JYT6:O95025
AFF2	-0.75	4.24	1.79803e-05	0.00301002
KIF5A	0.75	1.9	0.0208129	0.766832
MIS18A	-0.75	3.7	0.0001761	0.022221
GEM	-0.75	7.08	4.10354e-14	4.1115e-11
DNMT3B	-0.74	2.95	0.00265347	0.189072
IL1RN	-0.74	2.47	0.00961616	0.473612	Matrisome-associated	Secreted Factors	interleukin 1 receptor antagonist	P18510
C7orf31	-0.74	2.18	0.0166574	0.680358
BMPER	0.74	5.05	1.74049e-07	5.12452e-05	Core matrisome	ECM Glycoproteins	BMP binding endothelial regulator	C9JY72:F8WDG9:G5E9K4:Q8N8U9
PDGFD	-0.74	4.11	3.97307e-05	0.00614544	Matrisome-associated	Secreted Factors	platelet derived growth factor D	H0YD37:Q9GZP0
PARPBP	-0.74	3.31	0.000856052	0.0794838
UBE2Q2P1	0.74	2.41	0.00799052	0.416786
ZNF682	-0.74	2.14	0.0177565	0.703616
PNRC2P1	-0.74	2.63	0.0061941	0.347087
SERPINE3	0.74	1.41	0.0515217	1	Matrisome-associated	ECM Regulators	serpin peptidase inhibitor, clade E (nexin, plasminogen activator inhibitor type 1), member 3	A8MV23:E5RG55
AC144548.1	0.74	4.09	2.75913e-05	0.00444173
AL035071.1	-0.74	2.13	0.0178803	0.704403
NAV3	0.73	6.8	6.11952e-13	4.5347e-10
LRP5L	-0.73	1.66	0.0450396	1
BRF2	0.73	1.84	0.0264942	0.881782
CKS2	-0.73	5.59	1.303e-08	4.83262e-06
ZNF367	-0.73	5.71	5.71841e-09	2.28498e-06
LRRC20	-0.73	2.72	0.0054396	0.319475
SHMT1	-0.73	3.38	0.000784529	0.0741767
FANCB	-0.73	3.46	0.000665038	0.0645144
CAMK1D	-0.73	2.44	0.00999112	0.48637
IL3RA	0.73	3.13	0.00114928	0.0986585
INSC	-0.73	1.83	0.0336344	1
VEPH1	0.73	2.44	0.00828427	0.427769
ILF3-DT	0.73	3.08	0.00137285	0.113079
E2F1	-0.72	4.59	8.59816e-06	0.0015857
OLFM2	-0.72	3.43	0.000818425	0.0764129
EZH2	-0.72	4.59	7.83075e-06	0.00146838
BMP2	0.72	4.04	4.96475e-05	0.00743936	Matrisome-associated	Secreted Factors	bone morphogenetic protein 2	P12643
CDKN1C	-0.72	2.07	0.0240275	0.835132
PDZRN4	0.72	2.2	0.0158918	0.660567
SLC43A2	0.72	2	0.0219884	0.788926
TNXB	0.72	5.13	1.06174e-05	0.00190573	Core matrisome	ECM Glycoproteins	tenascin XB	C9J7W4:E7EPZ9:P22105
IL7R	0.72	4.43	1.33867e-05	0.00234635
TNFRSF10D	0.72	7.15	1.14126e-13	1.02151e-10
CCDC18-AS1	0.72	2.58	0.00664343	0.36406
OSER1-DT	0.72	2.84	0.0034612	0.227794
CYFIP2	0.71	1.76	0.037815	1
PAFAH1B3	-0.71	2.37	0.0153116	0.645264
COBLL1	-0.71	5	1.16543e-06	0.00028449
SMCHD1	-0.71	1.91	0.0347801	1
GGH	-0.71	5.04	9.29573e-07	0.000233716
HSPA4L	0.71	4.11	5.86767e-05	0.00850749
DTWD2	-0.71	6.85	4.23881e-12	2.81734e-09
PTCH1	0.71	2.03	0.0224941	0.798957
RAD54B	-0.71	2.24	0.0200457	0.753033
BLM	-0.71	3.26	0.00149723	0.12095
INKA2	0.71	2.99	0.00271101	0.191931
OXLD1	0.71	2.12	0.0186171	0.722733
TEK	-0.7	1.56	0.0650198	1
SOCS2	-0.7	6.87	5.29014e-12	3.44784e-09
ADAMTS7	-0.7	4.08	0.000101402	0.0138356	Matrisome-associated	ECM Regulators	ADAM metallopeptidase with thrombospondin type 1 motif, 7	Q9UKP4
MNS1	-0.7	1.84	0.0405388	1
FRAS1	-0.7	7.32	3.43592e-13	2.68202e-10	Core matrisome	ECM Glycoproteins	Fraser syndrome 1	D6RCP6:H0Y8V2:H0Y930:H0Y9A6:H0Y9C9:Q86XX4
HAPLN3	-0.7	3.03	0.00307152	0.209757	Core matrisome	Proteoglycans	hyaluronan and proteoglycan link protein 3	H3BRY4:H3BT26:H3BTH8:Q96S86
FANCI	-0.7	4.81	4.0051e-06	0.00082834
FANCD2	-0.7	3.05	0.00308082	0.209901
FAM122C	-0.7	2.37	0.0166618	0.680358
ANTXR1	-0.7	11.37	2.36473e-15	2.78499e-12
CSRP2	-0.7	5.91	3.28351e-09	1.36908e-06
MIR34AHG	0.7	3.37	0.000897081	0.0819892
LINC01293	0.7	2.18	0.0189192	0.726862
HLA-B	-0.7	7.69	1.3675e-13	1.2079e-10
ABCB4	-0.69	3.6	0.000776236	0.0736757
VCAN	-0.69	6.67	3.48394e-11	2.03371e-08	Core matrisome	Proteoglycans	versican	D6RGZ6:E9PF17:P13611:Q86W61
NDRG4	-0.69	4.53	2.54745e-05	0.00413068
HLF	-0.69	2.74	0.00825174	0.427093
ADGB	0.69	2.33	0.0158011	0.658428
STIL	-0.69	4.2	8.97868e-05	0.0123869
ARHGAP22	0.69	6.33	1.88602e-10	9.59154e-08
HSD17B7	-0.69	2.46	0.0150356	0.639634
AMPD3	0.69	3.92	0.000185892	0.0231092
BOLA1	0.69	2.45	0.0126713	0.571655
FJX1	0.69	3.87	0.00020407	0.0249531
NHSL2	-0.69	5.29	3.70888e-07	0.000100793
LINC01117	0.69	1.87	0.0361411	1
HSD17B7P2	-0.68	1.57	0.0689411	1
RASD2	-0.68	5.64	7.38404e-08	2.30554e-05
MAN1C1	-0.68	3.77	0.000545906	0.0558638
MASTL	-0.68	3.48	0.00132864	0.109842
STARD8	-0.68	3.14	0.00337938	0.224669
CDT1	-0.68	3.1	0.00407286	0.258108
COL24A1	-0.68	4.29	7.76853e-05	0.010979	Core matrisome	Collagens	collagen, type XXIV, alpha 1	E9PNK8:F8WDM8:H0YCZ7:Q17RW2
RNF152	0.68	4.92	3.07511e-06	0.000661641
FLYWCH1	0.67	3.81	0.000412788	0.044479
EFR3B	-0.67	2.76	0.00966462	0.474953
QPRT	-0.67	4.05	0.000233153	0.027751
SOX4	-0.67	7.24	7.54213e-12	4.68799e-09
SLC37A4	-0.67	1.88	0.0467374	1
CENPO	-0.67	2.68	0.011728	0.542593
PRKG2	0.67	5.42	3.07125e-07	8.51955e-05
HUNK	-0.67	4.18	0.000152864	0.0197722
CCN1	0.67	8.32	1.4754e-13	1.25372e-10
C1QTNF2	-0.67	2.03	0.0369286	1	Matrisome-associated	ECM-affiliated Proteins	C1q and tumor necrosis factor related protein 2	Q9BXJ5
CHEK1	-0.67	5.3	1.07547e-06	0.000264856
RPL22L1	-0.67	5.89	1.94111e-08	6.89455e-06
CDC25A	-0.67	3.52	0.0013189	0.109591
POC1A	-0.67	3.27	0.0028796	0.200319
LIN9	-0.67	3.54	0.00120581	0.102724
PTMAP5	-0.67	4.87	8.54308e-06	0.00157988
LINC00702	-0.67	1.91	0.0432831	1
PCCA-DT	0.67	1.98	0.0324825	0.992546
APBA3	0.66	2.6	0.0121616	0.556121
SLC45A4	0.66	2.12	0.0284434	0.919753
TRAF3IP2	0.66	2.39	0.0184372	0.719031
ZNF416	0.66	2.54	0.0152709	0.644336
CYP3A5	0.66	2.95	0.00587097	0.334566
GAS8	0.66	2.21	0.0260633	0.872784
MLIP	-0.66	2.38	0.0227805	0.806145
DMKN	0.66	2.71	0.00988198	0.481756
GPR85	-0.66	2.58	0.0164819	0.676714
ZMAT1	0.66	1.81	0.0479428	1
MT1E	-0.66	2.44	0.0217492	0.784115
HSPB7	-0.66	8.9	2.01562e-13	1.63022e-10
PTMA	-0.66	9.75	8.72932e-14	7.91891e-11
SLC26A6	0.66	3.61	0.00101585	0.0897534
MRPL45P2	-0.66	2.31	0.0249373	0.853232
APCDD1L-DT	0.66	3.99	0.000273599	0.0318313
PEG10	-0.66	3.64	0.00114206	0.0981643
MCUB	-0.65	4.2	0.000214165	0.0260175
RPS6KA5	-0.65	2.43	0.0232639	0.817219
LHPP	-0.65	3.38	0.00273467	0.192834
PECR	-0.65	2.49	0.0206499	0.763605
ZNF710	0.65	2.38	0.020756	0.765367
OSR1	0.65	4.92	7.26517e-06	0.00137771
C21orf91	0.65	2.12	0.0308533	0.965587
ZBTB7B	0.65	4.63	3.19378e-05	0.00506852
TAMALIN	-0.65	3.11	0.00562009	0.326929
MTHFD2L	0.65	3.41	0.00213231	0.160473
TNFRSF11B	0.65	7.52	8.97698e-12	5.52867e-09
BCL2	-0.65	2.31	0.028869	0.926818
DHFR	-0.65	6.54	8.16993e-10	3.73093e-07
STXBP5-AS1	0.65	2.51	0.0174535	0.696171
MTRNR2L8	0.65	3.74	0.00074314	0.070963
AL121603.2	-0.65	2.14	0.0347473	1
SFRP1	0.64	7.54	1.81729e-11	1.09905e-08	Matrisome-associated	Secreted Factors	secreted frizzled-related protein 1	Q6ZSL4:Q8N474
LIG1	-0.64	4.43	0.000128839	0.0168596
MMP19	-0.64	5.82	1.40657e-07	4.2533e-05	Matrisome-associated	ECM Regulators	matrix metallopeptidase 19	A6ND33:B4DNP3:F8W1C3:Q99542
PODXL	-0.64	9.26	1.24895e-12	8.91934e-10
GUCY1A2	-0.64	2.09	0.0419381	1
KCTD15	-0.64	4.1	0.000382765	0.042071
CEP112	-0.64	4.1	0.000409153	0.0441583
NCAM2	-0.64	3.2	0.00513572	0.307548
RFTN2	-0.64	4.71	4.17682e-05	0.00638702
SLC22A5	0.64	2.27	0.0262895	0.877143
BDH2P1	0.64	1.78	0.0589391	1
PRECSIT	-0.64	2.03	0.0456677	1
AC107027.3	0.64	1.7	0.0642506	1
POLR1H	0.63	2.75	0.0123463	0.561904
P3H2	-0.63	2.35	0.0315599	0.975903
KLF9	-0.63	5.08	1.15882e-05	0.00205798
CCDC18	-0.63	3.64	0.00166916	0.131825
KIAA1614	0.63	2.24	0.0323714	0.991539
ITGA11	-0.63	6.29	9.21711e-09	3.5156e-06
FGD4	-0.63	4.08	0.000484854	0.0506982
FRMD4A	0.63	3.62	0.00159222	0.127245
CENPH	-0.63	4.45	0.000158031	0.0202455
ADAMTS4	-0.63	4.14	0.000378418	0.041713	Matrisome-associated	ECM Regulators	ADAM metallopeptidase with thrombospondin type 1 motif, 4	O75173:Q5VTW1
SAP30	-0.63	3.8	0.00105841	0.0925148
MBOAT1	-0.63	4.55	8.88304e-05	0.0123206
COQ2	-0.63	3.59	0.00227778	0.168772
PER1	-0.63	4.72	4.94835e-05	0.00743138
ALKBH2	0.63	3.38	0.00271948	0.192167
GAL3ST4	-0.63	3.08	0.00769996	0.405093
ARHGAP11A	-0.63	2.65	0.0190184	0.728299
TGM2	0.63	8.46	3.40508e-12	2.30892e-09	Matrisome-associated	ECM Regulators	transglutaminase 2 (C polypeptide, protein-glutamine-gamma-glutamyltransferase)	A2A299:A2A2A0:B4DIT7:F5H6P0:P21980
AC079921.1	-0.63	2.61	0.0212586	0.774478
ORC1	-0.62	3.27	0.00538206	0.317206
NCALD	-0.62	2.37	0.0324193	0.991935
CRYBG1	0.62	3.71	0.00131908	0.109591
INO80D	0.62	2.28	0.0329243	1
KNSTRN	-0.62	4.53	0.000122565	0.0161014
HMGA1	0.62	9.13	5.60233e-12	3.58176e-09
PLCE1	-0.62	3.04	0.00869094	0.442658
INCENP	-0.62	4.1	0.00056686	0.0575693
PIP4K2A	-0.62	6.94	8.57442e-10	3.8892e-07
TCTEX1D1	-0.62	2.26	0.0378102	1
PLEKHG4B	-0.62	2.45	0.0271936	0.897054
TNIK	-0.62	5.08	1.30583e-05	0.0023008
NBPF20	0.62	4.6	8.42075e-05	0.0118014
H2AZ1	-0.62	7.11	2.70819e-10	1.30792e-07
BANP	0.62	3.37	0.00327136	0.220046
RAD9A	0.62	2.55	0.022701	0.805061
ARHGAP45	0.62	2.44	0.0254919	0.866027
IDH2	-0.62	5.53	1.52411e-06	0.00035774
LINC01547	0.62	2.02	0.0480488	1
TTC32	0.62	2.09	0.0426724	1
CYP27C1	-0.62	3.71	0.00165151	0.13081
C6orf132	0.62	1.88	0.0612292	1
FAM66B	0.62	2.86	0.010456	0.501366
MIR155HG	-0.62	2.66	0.0206945	0.764098
LINC01411	-0.62	2.24	0.0380823	1
CUX1	-0.62	6.69	1.90364e-09	8.29815e-07
DNAH11	0.61	1.88	0.061382	1
UBE2S	-0.61	4.26	0.000372534	0.0413359
SOD3	-0.61	7.34	1.92091e-10	9.69556e-08
LAMA4	0.61	9.37	6.1591e-12	3.90057e-09	Core matrisome	ECM Glycoproteins	laminin, alpha 4	E5RFD7:E5RFQ2:E5RHF3:E5RK79:H0Y351:H0YAP9:H0YAQ5:Q16363:Q6LET9
SERPINF1	-0.61	6.27	3.7754e-08	1.28001e-05	Matrisome-associated	ECM Regulators	serpin peptidase inhibitor, clade F (alpha-2 antiplasmin, pigment epithelium derived factor), member 1	I3L107:I3L1U4:I3L2R7:I3L3Z3:I3L425:I3L4F9:I3L4N7:I3L4Z0:P36955
NKD1	-0.61	2.08	0.050679	1
ARHGAP26	-0.61	4.68	0.000102975	0.0140217
EDNRA	-0.61	5.84	5.97823e-07	0.00015555
SENP3	0.61	2.49	0.024976	0.854122
FAT3	-0.61	2.45	0.0331316	1
NPAS2	0.61	4.02	0.000645473	0.0631641
APOLD1	-0.61	3.29	0.00569549	0.329886
ROR1	-0.61	4	0.000928923	0.0839281
ARHGEF28	0.61	4.86	3.84864e-05	0.00598054
PHTF2	-0.6	7.51	3.23811e-10	1.54166e-07
POU2F2	0.6	5.4	3.93583e-06	0.000820221
RPA3	-0.6	4.24	0.000599047	0.0597534
CNTN3	-0.6	6.4	3.1673e-08	1.0848e-05
CC2D1A	0.6	4.09	0.000620148	0.0608633
PRR5L	-0.6	3.92	0.00133544	0.110268
BRCA2	-0.6	3.93	0.00131733	0.109591
FBLN7	-0.6	4.48	0.000247406	0.0291887	Core matrisome	ECM Glycoproteins	fibulin 7	B8ZZC1:H7BZ65:Q53RD9:Q8IY13
ATAD2	-0.6	6.77	5.1507e-09	2.09964e-06
SPON2	-0.6	4.77	8.65719e-05	0.0120572	Core matrisome	ECM Glycoproteins	spondin 2, extracellular matrix protein	D6RA41:D6RB12:D6RBY3:D6REX2:D6RFY9:D6RIH5:Q9BUD6
EVL	-0.6	4.76	9.03781e-05	0.0124326
LINC02593	-0.6	2.52	0.0301187	0.949577
TXNIP	0.6	5.47	3.32454e-06	0.000708497
SIK1B	-0.6	3.59	0.00344214	0.227208
CBFB	-0.59	7.78	2.21789e-10	1.09476e-07
EPB41L2	-0.59	6.9	6.03634e-09	2.39775e-06
POLRMT	0.59	3.7	0.00258261	0.185423
NPDC1	0.59	2.72	0.0197425	0.745817
RAB11FIP2	-0.59	6.44	4.50031e-08	1.4949e-05
ACAT2	-0.59	5.04	4.04563e-05	0.00622897
MAP7	-0.59	2.89	0.0171994	0.692389
TRPC6	-0.59	2.25	0.0472372	1
ARHGAP20	0.59	3.6	0.0033536	0.223785
AFF3	-0.59	5.15	2.99959e-05	0.00480579
TATDN2	0.59	2.31	0.0383716	1
RUNX1	-0.59	8.13	1.13729e-10	6.01152e-08
SUSD5	-0.59	4.31	0.000474891	0.0497339
FAM20C	0.59	6.78	5.33037e-09	2.14268e-06	Matrisome-associated	ECM Regulators	family with sequence similarity 20, member C	Q8IXL6
TEDC1	-0.59	2.24	0.0489332	1
CFAP44	0.59	3.19	0.00809008	0.420021
NEURL4	0.59	3.55	0.00342942	0.227049
SLC12A8	0.59	2.19	0.0465406	1
LINC01118	-0.59	1.77	0.0913069	1
LINC00665	0.59	2.56	0.0279308	0.908428
EPB41L3	-0.58	3.86	0.00219176	0.164004
CEP128	-0.58	3.7	0.00353199	0.231772
KLF5	-0.58	3.72	0.00327089	0.220046
CRYAB	-0.58	6.74	1.6401e-08	5.88769e-06
IGFBP2	-0.58	5.79	1.47755e-06	0.000348027	Core matrisome	ECM Glycoproteins	insulin-like growth factor binding protein 2, 36kDa	C9JMY1:C9JW52:H7C1H0:P18065
LGALS8	0.58	2.94	0.0150632	0.640334	Matrisome-associated	ECM-affiliated Proteins	lectin, galactoside-binding, soluble, 8	B1ANM0:E9PJ77:E9PN19:E9PNC2:E9PPL1:E9PPM4:E9PRN3:F6V2D4:H7BXD8:O00214:Q5T3P9
MYH10	-0.58	5.74	2.56909e-06	0.00057107
PSRC1	-0.58	2.79	0.0228383	0.807033
USP20	0.58	4.19	0.000703147	0.067722
LOXL4	0.58	4.67	0.000190851	0.0235945	Matrisome-associated	ECM Regulators	lysyl oxidase-like 4	Q96JB6
NBPF3	0.58	3.89	0.00164084	0.130532
ZNF514	0.58	2.36	0.0394391	1
PNRC1	-0.58	6.45	5.74388e-08	1.84491e-05
HMGA2	0.58	7.26	1.5766e-09	7.00908e-07
CENPJ	-0.58	4.67	0.000239906	0.0285042
TOMM40L	0.58	2.66	0.0259252	0.871173
ICA1L	-0.58	2.88	0.0186255	0.722733
C18orf54	-0.58	4.38	0.000569223	0.0575822
SEMA3E	-0.58	2.81	0.0220691	0.791399	Matrisome-associated	ECM-affiliated Proteins	sema domain, immunoglobulin domain (Ig), short basic domain, secreted, (semaphorin) 3E	C9JVH5:F8WCZ5:O15041
EMB	-0.58	3.03	0.0149944	0.638687
EXO1	-0.58	4.35	0.000680451	0.0657248
TCEAL7	-0.58	4.38	0.00050372	0.0522639
DACT3	-0.58	4.75	0.000151104	0.0195822
GPSM3	-0.58	2.35	0.0464467	1
CYP51A1P2	-0.58	2.49	0.0393841	1
PIGQ	-0.57	3.76	0.00334378	0.223573
CYP46A1	-0.57	2.62	0.0342337	1
STON1-GTF2A1L	-0.57	3.47	0.00654487	0.360225
EXOSC7	0.57	3.26	0.00949031	0.470173
MMP11	-0.57	4.71	0.000232996	0.027751	Matrisome-associated	ECM Regulators	matrix metallopeptidase 11 (stromelysin 3)	E9PED7:F8WDI7:H7C3I7:P24347
MCM5	-0.57	5.44	1.53395e-05	0.0026336
SETD6	0.57	3.03	0.0136813	0.599886
GLIS3	0.57	4.99	6.75954e-05	0.00969589
WNT5B	0.57	7.24	2.69486e-09	1.14497e-06	Matrisome-associated	Secreted Factors	wingless-type MMTV integration site family, member 5B	F5GYM2:F5H034:F5H364:F5H7Q6:Q9H1J7
NEK9	0.57	2.76	0.0224813	0.798957
EPHB2	0.57	3.66	0.00396063	0.252975
ARHGEF19	-0.57	1.99	0.0798486	1
DTL	-0.57	5.7	5.35782e-06	0.00106727
CCDC15	-0.57	3.2	0.0119025	0.547647
DUSP2	-0.57	2.78	0.0244068	0.844117
DEDD2	0.57	3.26	0.00957973	0.473612
ZNF319	0.57	2.88	0.0178795	0.704403
B2M	-0.57	10.93	1.10294e-10	5.87621e-08
CKS1B	-0.57	4.45	0.000612227	0.0605308
AGTRAP	0.57	4.05	0.00132863	0.109842
GAS1	0.57	6.1	4.54998e-07	0.000120727
LAMB3	0.57	4.22	0.000909646	0.0827433	Core matrisome	ECM Glycoproteins	laminin, beta 3	Q13751:Q5THA1:X1WI29
MSTO2P	0.57	3.18	0.0104161	0.500525
ZBTB9	0.57	3.67	0.003763	0.244661
LBH	-0.57	7.48	2.59525e-09	1.10968e-06
NDUFAF8	0.57	4.1	0.00105265	0.0921306
AL445250.1	0.57	2.38	0.0442847	1
RRN3P1	0.57	2.75	0.0232225	0.817047
AC005261.1	-0.57	4.93	0.0001214	0.016011
AC006978.2	-0.57	3.31	0.010002	0.486371
RBL1	-0.56	5.42	2.23522e-05	0.00365086
EZR	-0.56	6.52	1.43299e-07	4.31376e-05
SEMA5A	0.56	4.44	0.000609843	0.0605308	Matrisome-associated	ECM-affiliated Proteins	sema domain, seven thrombospondin repeats (type 1 and type 1-like), transmembrane domain (TM) and short cytoplasmic domain, (semaphorin) 5A	D6R9K6:D6RAF4:H0Y9H9:Q13591
ECT2	-0.56	6.01	1.46153e-06	0.000345466
TNFAIP3	-0.56	4.52	0.000519088	0.0534453
C1orf198	-0.56	7.21	1.00435e-08	3.78774e-06
TUBA4A	0.56	4.66	0.000265663	0.0311239
N4BP2L1	-0.56	2.76	0.0295184	0.937356
TNFRSF21	0.56	4.2	0.00122478	0.103944
CHST7	0.56	2.32	0.0490181	1
KALRN	-0.56	3.52	0.0075723	0.400259
ITGB2	-0.56	3.14	0.0149892	0.638687
CXCL8	0.56	3.69	0.00417799	0.263598	Matrisome-associated	Secreted Factors	interleukin 8	C9J4T6:P10145
ADRA1D	-0.56	3.08	0.0163283	0.672878
TYMS	-0.56	5.06	8.11868e-05	0.0114257
FIBIN	0.56	4.24	0.000900796	0.0821609
ARSI	0.56	3.24	0.00965629	0.474891
SERPINB2	0.56	5.6	9.37834e-06	0.00170153	Matrisome-associated	ECM Regulators	serpin peptidase inhibitor, clade B (ovalbumin), member 2	E7EPJ9:E7ERB5:E9PDK7:P05120
VIT	-0.56	4.74	0.000266398	0.0311555	Core matrisome	ECM Glycoproteins	vitrin	B5MD45:C9J6F5:H7C587:Q6UXI7
AL606489.1	-0.56	3.18	0.0134786	0.593713
AL158071.2	0.56	2.43	0.0463596	1
NBPF14	0.56	5.9	2.0268e-06	0.000462787
AKR7A2	-0.55	4.86	0.000244978	0.0290555
TTC38	0.55	4.1	0.00157634	0.12673
GADD45B	-0.55	5.6	1.39759e-05	0.00242989
ZMAT5	0.55	2.6	0.0371635	1
RBBP8	-0.55	5.83	5.13576e-06	0.00103223
ARHGEF26	-0.55	3.24	0.013977	0.609269
C1orf54	-0.55	3.31	0.0123243	0.561282
NPAS1	-0.55	3.27	0.0123724	0.562381
WDR74	0.55	3.63	0.00599539	0.339637
NRM	-0.55	3.83	0.0043458	0.27138
STAMBPL1	0.55	4.38	0.000829513	0.0772333
RPTOR	0.55	6.97	2.9828e-08	1.03214e-05
ENAH	-0.55	9.11	1.11946e-09	5.00996e-07
FZD1	-0.55	6.89	6.30432e-08	2.00573e-05
TSC22D3	-0.55	6.73	9.71036e-08	2.99017e-05
NLRX1	0.55	3.52	0.0068898	0.372693
SPATA18	0.55	5.6	1.39416e-05	0.00242989
ZNF219	0.55	3.84	0.00369793	0.241012
DFFB	0.55	2.77	0.0278714	0.907689
ZWILCH	-0.55	4.5	0.000862793	0.0797787
WDFY3-AS2	-0.55	2.5	0.046845	1
PGBD4	0.55	2.5	0.043542	1
BRI3BP	-0.55	3.61	0.00675125	0.368764
KAZN	-0.55	3.62	0.00652069	0.360225
ZNF782	0.55	2.42	0.0494679	1
HMGN2	-0.55	7.52	7.50328e-09	2.90434e-06
C4orf46	-0.55	4.96	0.000179097	0.0224724
FTH1P8	0.55	5.51	1.6748e-05	0.00281777
AC093673.1	0.55	2.97	0.0199582	0.751005
BCL2L2-PABPN1	0.55	2.83	0.025198	0.859088
AL049838.1	-0.55	3.29	0.0126344	0.570373
ANK1	0.54	2.44	0.0501073	1
PLEKHH3	0.54	3.64	0.00575134	0.331945
PXN	0.54	5.23	6.60361e-05	0.00949252
DYRK1B	0.54	3.6	0.00678037	0.369753
NSD2	-0.54	6.76	1.95628e-07	5.66056e-05
DLX2	-0.54	4.6	0.000805617	0.0757438
BEX1	-0.54	4.57	0.000796691	0.075165
SQOR	0.54	4.66	0.000502142	0.0522441
SIK1	-0.54	3.27	0.0152354	0.644049
PLPP3	0.54	5.87	5.65657e-06	0.00111031
RICTOR	0.54	4.7	0.000448347	0.0473977
B3GALNT1	-0.54	5.03	0.000194174	0.0239173
PWWP2B	0.54	2.48	0.0486664	1
SH3BP5L	0.54	4.83	0.000286091	0.0331125
TP53I11	0.54	4.37	0.00103073	0.0906854
GEMIN4	0.54	4.27	0.00125314	0.105949
EXD3	0.54	2.52	0.0472493	1
ZKSCAN4	0.54	2.99	0.0227753	0.806145
SPRED3	0.54	2.89	0.0243116	0.841255
MIRLET7BHG	0.54	3.21	0.0136702	0.599886
MZT1	-0.54	5.21	9.26523e-05	0.0127193
OSBPL7	-0.53	3.14	0.0221518	0.793092
PRDM6	-0.53	4.29	0.00198199	0.150681
TGFBR3	0.53	6.01	4.94987e-06	0.00100388
EVC	0.53	3.25	0.0157282	0.656329
JADE1	0.53	2.96	0.0259726	0.871769
TRAF5	-0.53	4.58	0.00101827	0.0898242
COQ8B	0.53	3.13	0.0186146	0.722733
CDKN1A	0.53	9.44	3.46886e-09	1.43743e-06
YWHAH	-0.53	7.32	3.59523e-08	1.22512e-05
SULF1	-0.53	9.93	3.15168e-09	1.32233e-06	Matrisome-associated	ECM Regulators	sulfatase 1	E9PI06:E9PJL8:E9PLS5:E9PPQ3:E9PS14:H0YDR1:Q8IWU6
TMEM132B	-0.53	5.5	4.0301e-05	0.00621933
ZC3H8	0.53	3.33	0.0132107	0.587591
ABRACL	-0.53	4.49	0.00128767	0.108051
SLC16A2	0.53	6.27	1.56936e-06	0.000367077
HOMER1	-0.53	3.64	0.0088701	0.448745
PAFAH2	0.53	4.05	0.00297746	0.204985
IGSF8	0.53	3.53	0.0086214	0.439726
MRPL55	0.53	3.02	0.0228773	0.807866
SCARA3	-0.53	5.96	6.39769e-06	0.00123059
COL3A1	-0.53	9.92	2.52214e-09	1.09233e-06	Core matrisome	Collagens	collagen, type III, alpha 1	E7ENY8:H7C435:P02461
RCAN2	-0.53	4.7	0.000581479	0.0586107
C1QTNF1	0.53	4.43	0.00101613	0.0897534	Matrisome-associated	ECM-affiliated Proteins	C1q and tumor necrosis factor related protein 1	Q6ZMH6:Q9BXJ1
MYO1D	-0.53	8.71	5.22433e-09	2.11271e-06
KTN1-AS1	0.53	2.56	0.0468099	1
SLC48A1	0.53	4.64	0.000612251	0.0605308
LINC01119	-0.53	2.72	0.0437015	1
SCARF2	-0.53	7.74	1.75089e-08	6.25197e-06
AC084337.2	0.53	3.11	0.0189251	0.726862
USP13	-0.52	5.8	2.21661e-05	0.00362929
LAMC2	0.52	2.86	0.0325132	0.992546	Core matrisome	ECM Glycoproteins	laminin, gamma 2	Q13753
MAST4	0.52	5.06	0.000221603	0.0266122
ALDH3A2	0.52	5.81	1.56056e-05	0.00266734
MCM6	-0.52	6.66	7.20358e-07	0.000184571
C5	-0.52	3.25	0.0186848	0.724198
PPIF	-0.52	6.58	7.77558e-07	0.000197718
DGUOK	0.52	3.35	0.0156925	0.656068
CCDC77	-0.52	3.98	0.00513027	0.307496
FABP3	-0.52	3.65	0.00923529	0.463006
CHTF18	-0.52	2.58	0.0567532	1
DUT	-0.52	6.33	2.24349e-06	0.000502081
C12orf65	-0.52	2.73	0.0452681	1
SORT1	-0.52	6.47	1.0771e-06	0.000264856
MDM2	0.52	6.26	3.94654e-06	0.000820221
BARD1	-0.52	4.65	0.00100562	0.0891773
SINHCAF	0.52	3.81	0.00605683	0.342252
PTGES2	0.52	4.11	0.00319421	0.216156
FANCC	-0.52	3.79	0.00682547	0.371308
FAIM	-0.52	3.98	0.00463336	0.284833
GBP2	-0.52	4.12	0.00377152	0.244857
NEMP1	-0.52	5.86	1.82698e-05	0.00305088
DDIT4	-0.52	3.35	0.0166312	0.679935
SERINC2	0.52	5.9	1.02369e-05	0.00184731
CDH2	-0.52	6.96	2.7084e-07	7.63929e-05
EDC3	0.52	3.91	0.00455239	0.281921
EIF3J-DT	0.52	3.04	0.0251746	0.859088
KNTC1	-0.52	5.41	0.000103689	0.0140903
JPT1	-0.52	5.39	7.69879e-05	0.0109264
TMEM170B	0.52	2.95	0.0289647	0.927231
GDNF-AS1	0.52	3.24	0.0179919	0.707557
AC144831.1	-0.52	3.12	0.0244756	0.844753
IL32	-0.51	3.66	0.0105914	0.505383
SLC4A7	0.51	4.57	0.00119458	0.102026
HMGCS1	-0.51	6.24	4.42725e-06	0.000911162
DPYSL3	-0.51	7.46	9.4981e-08	2.93828e-05
CNN3	-0.51	8.08	2.23583e-08	7.89954e-06
IL17RD	0.51	4.09	0.00367783	0.239935
SASS6	-0.51	2.97	0.0347265	1
SYVN1	0.51	4.94	0.000433409	0.0461822
CDCA4	-0.51	4.25	0.00303473	0.207461
NAA16	0.51	5.02	0.000359602	0.040368
MYPOP	0.51	2.7	0.0465749	1
ROBO2	-0.51	7.18	2.41181e-07	6.87482e-05
KIAA1671	0.51	3.31	0.0183322	0.715906
ZNF469	0.51	3.09	0.0268801	0.891532
FTLP3	0.51	4.35	0.00220026	0.164115
C9orf147	-0.51	3.1	0.0281395	0.913447
NBPF10	0.51	5.47	8.44472e-05	0.0118103
FP565260.1	0.51	2.84	0.0363674	1
UHRF1	-0.51	5.65	4.42283e-05	0.0067173
MARCKS	-0.51	9.16	1.59041e-08	5.74001e-06
ACAD10	-0.5	4.58	0.00158767	0.127167
ABTB1	0.5	3.59	0.0117181	0.542593
CEP250	0.5	5.38	0.000156396	0.0200743
CNN1	-0.5	4.39	0.00293717	0.202985
LARGE1	-0.5	5.29	0.000214886	0.0260385
STX6	0.5	3.78	0.00820317	0.425235
NUDT15	-0.5	4.66	0.00154731	0.124546
C18orf21	0.5	3.97	0.00575724	0.331945
ANP32E	-0.5	6.45	3.55013e-06	0.000747086
COLEC12	0.5	7.81	9.2747e-08	2.88246e-05	Matrisome-associated	ECM-affiliated Proteins	collectin sub-family member 12	Q5KU26
JCAD	-0.5	7.34	1.98033e-07	5.70556e-05
WEE1	-0.5	7.09	3.31854e-07	9.13007e-05
VWCE	0.5	2.7	0.0504101	1	Core matrisome	ECM Glycoproteins	von Willebrand factor C and EGF domains	B4DS56:B4DY31:Q96DN2
AC093323.1	0.5	3.79	0.00827141	0.427769
CCNE2	-0.5	3.64	0.013465	0.593505
LRRN4CL	0.5	5.94	1.65034e-05	0.00279023
TMEM220	-0.5	3.85	0.00913713	0.459457
ZNF669	0.5	3.23	0.0239969	0.83467
BTBD8	0.5	3.26	0.0217863	0.784758
AGPAT1	0.5	2.69	0.0491479	1
AC132008.2	0.5	3.65	0.0105345	0.504047
PTGER3	-0.49	4.07	0.00639219	0.356106
PTGS2	-0.49	4.46	0.00260414	0.18657
GTF3C1	0.49	6.35	5.10419e-06	0.00102896
AKR1B1	0.49	7.19	5.49004e-07	0.000143403
TXNDC16	-0.49	3.72	0.0126103	0.56967
IL11	-0.49	7.07	7.43635e-07	0.000189811	Matrisome-associated	Secreted Factors	interleukin 11	K7ESD5:P20809
JAG1	-0.49	5.19	0.000447079	0.0473382
PFKFB4	0.49	3.11	0.0290718	0.928885
PLPPR4	-0.49	3.01	0.0388679	1
CLU	0.49	4.53	0.00219826	0.164115
SLC25A16	-0.49	5.44	0.000219451	0.0264757
KLF2	-0.49	6.53	3.74397e-06	0.000785415
IL11RA	-0.49	5.1	0.000464715	0.0490508
TTLL7	-0.49	4.2	0.00501151	0.303357
SLC39A8	-0.49	3.82	0.0109123	0.516601
TMEM47	-0.49	9.07	4.05858e-08	1.36911e-05
ZNF596	0.49	3.65	0.0130474	0.582752
BGN	-0.49	9.11	4.99087e-08	1.62639e-05	Core matrisome	Proteoglycans	biglycan	C9JKG1:P21810
FANCA	-0.49	3.3	0.0262172	0.875603
SLC35E2B	0.49	5.2	0.000369883	0.0412462
HRH1	-0.49	4.24	0.00427357	0.268367
ZNF823	-0.49	3.02	0.0371952	1
FTH1P10	0.49	5.22	0.000299676	0.0341638
SKAP2	-0.48	4.05	0.00713401	0.382207
RFC2	-0.48	4.88	0.00126938	0.106877
SART3	0.48	4.46	0.00324427	0.218883
SPAG1	-0.48	3.06	0.0401028	1
ZNF175	0.48	5.08	0.000643618	0.0630746
GLCCI1	-0.48	4.21	0.00537728	0.317203
SLC29A1	0.48	4.3	0.00454057	0.281879
RGS4	-0.48	8.47	1.26217e-07	3.8339e-05
SEPTIN6	-0.48	3.7	0.0155038	0.651297
RFC3	-0.48	5.1	0.000740805	0.0708408
FADS2	-0.48	5.32	0.000374447	0.0414237
ENPP2	0.48	6.73	2.94122e-06	0.000636916
PLEKHH2	-0.48	3.48	0.0227139	0.805061
FBXO36	0.48	3.21	0.0296334	0.940118
PITPNC1	-0.48	6.83	2.24377e-06	0.000502081
NMNAT2	0.48	2.94	0.0441949	1
NOL6	0.48	5.13	0.00056956	0.0575822
MCM7	-0.48	6.59	6.00182e-06	0.00116446
FAM111A	-0.48	6.13	2.21133e-05	0.00362929
ZNF668	0.48	2.91	0.0454909	1
CHAF1A	-0.48	4.83	0.00146727	0.118859
CAVIN2	0.48	3.15	0.0333305	1
SNUPN	0.48	4	0.00767185	0.404247
RGMB	0.48	8.25	1.46738e-07	4.39754e-05
MLF1	-0.48	5.5	0.000214326	0.0260175
ZNF746	0.48	4.35	0.00398615	0.2534
COL13A1	-0.48	6.68	2.79532e-06	0.000617269	Core matrisome	Collagens	collagen, type XIII, alpha 1	E7ES46:E7ES47:E7ES49:E7ES50:E7ES51:E7ES55:E7ES56:E7EX21:E9PEG9:G5E987:H7BYT9:H7BZB6:Q5TAT6
TTC3P1	0.48	4.11	0.00636519	0.355487
AC046130.1	-0.48	3.49	0.0217904	0.784758
LINC01963	-0.48	4.4	0.00385894	0.248482
JARID2	0.47	5.47	0.000312824	0.035413
CYTH3	-0.47	7.48	6.1019e-07	0.000158155
ZFAT	-0.47	3.17	0.0372209	1
SMC1A	-0.47	7.15	2.03783e-06	0.000463726
CEP152	-0.47	3.9	0.012229	0.557318
INTS9	0.47	3.73	0.0138172	0.603087
MCM4	-0.47	7.07	1.73291e-06	0.000403924
GBE1	0.47	8.16	3.45079e-07	9.41674e-05
TTF2	-0.47	4.57	0.00301831	0.206965
ADGRB2	0.47	3.46	0.021625	0.781368
POLM	0.47	3.29	0.0298228	0.94396
EDA2R	0.47	5.38	0.000375121	0.0414237
REEP2	0.47	4.11	0.00680993	0.370763
TMEM60	-0.47	5.03	0.00104993	0.0920124
TACC2	0.47	3.82	0.013695	0.600067
MFGE8	-0.47	7.72	6.59136e-07	0.000169532	Core matrisome	ECM Glycoproteins	milk fat globule-EGF factor 8 protein	F5GZN3:F5H7N9:H0YKB5:H0YKS8:Q08431:X6R3G6
DYRK3	-0.47	6.52	7.77752e-06	0.00146659
RSU1	-0.47	8.04	4.33165e-07	0.00011539
CLGN	0.47	4.52	0.0036595	0.239203
IL6R	-0.47	4.05	0.00888842	0.448745
MSX1	-0.47	5.8	9.28969e-05	0.0127269
ZNF274	0.47	4.14	0.00660316	0.362149
FAM219B	0.47	3.37	0.0255593	0.867
SCRIB	0.47	4.95	0.00124616	0.105491
ZNF33B	-0.47	4.12	0.00829917	0.427898
WDHD1	-0.47	5.29	0.000502751	0.0522441
AC025594.1	0.47	3.61	0.0177594	0.703616
LRP4-AS1	-0.47	4.52	0.00351378	0.230803
VIM	-0.46	12.72	2.43316e-07	6.8919e-05
METTL1	0.46	3.2	0.0394003	1
SZRD1	0.46	3.79	0.0160445	0.664038
HIPK2	0.46	6.7	5.89813e-06	0.00114766
AMPH	-0.46	4.12	0.0105631	0.504697
UQCC1	0.46	5.39	0.000437171	0.0465092
TWNK	0.46	3.31	0.0303699	0.955804
CEP70	-0.46	3.9	0.0141848	0.616417
ADAM23	-0.46	4.54	0.00450707	0.280148	Matrisome-associated	ECM Regulators	ADAM metallopeptidase domain 23	E7EWD3:H7C2M6:O75077
WLS	0.46	3.44	0.0272407	0.898169
CUTC	0.46	3.7	0.0177764	0.703616
GRIA3	-0.46	7.28	2.18559e-06	0.000494002
KDM4B	0.46	4.89	0.00151072	0.121746
HIP1	-0.46	6.87	5.54275e-06	0.00109497
SESN2	0.46	5.33	0.000523717	0.053757
MYBBP1A	0.46	4.99	0.00131451	0.109591
TGFBRAP1	0.46	5.23	0.000675293	0.0653504
PLXNC1	-0.46	5.44	0.000404246	0.0438864	Matrisome-associated	ECM-affiliated Proteins	plexin C1	B4DHQ7:F5H3A2:F8VUW4:F8W095:F8W1K6:O60486
TMEM63B	0.46	5.46	0.00040762	0.0440637
ATP1B1	-0.46	5.45	0.00047386	0.0497035
TNFAIP8	-0.46	4.28	0.00759911	0.40136
ADM	0.46	6.38	1.56154e-05	0.00266734
DHX37	0.46	4.26	0.00673102	0.367959
PARP8	-0.46	5.73	0.000182231	0.0227806
PANK1	-0.46	3.7	0.0189331	0.726862
NR4A2	-0.46	6.08	5.66712e-05	0.00830642
APCDD1	-0.46	5.56	0.000305697	0.0347232
UBXN11	0.46	2.9	0.0555649	1
ARHGEF3	0.46	4.46	0.00473273	0.289352
LMNB2	-0.46	6.48	1.68048e-05	0.00282027
GRAMD1C	-0.46	4.08	0.00947285	0.470002
HSP90AB3P	0.46	3.88	0.014216	0.616485
DPYD	-0.46	6.35	1.90603e-05	0.00315931
NHLRC3	-0.46	4.82	0.00251616	0.182014
PNRC2	-0.46	6.79	5.68512e-06	0.00111266
STMN3	0.46	3.29	0.034692	1
GABPB1-AS1	0.46	2.99	0.0496416	1
RHBDF1	0.45	4.95	0.00170737	0.134053
ATP6V0A1	0.45	5.54	0.000389715	0.0426085
MKNK1	0.45	3.52	0.0277924	0.906421
CYLD	0.45	6.68	1.1577e-05	0.00205798
TFAP2C	0.45	5.5	0.000404673	0.0438864
KIZ	-0.45	3.36	0.0384997	1
CRISPLD2	-0.45	7.05	7.04887e-06	0.00134429	Core matrisome	ECM Glycoproteins	cysteine-rich secretory protein LCCL domain containing 2	H3BS62:H3BSZ9:H3BTI0:H3BTP0:J3QKP2:Q9H0B8
TTC23	0.45	4.46	0.00532483	0.315217
ABCA2	0.45	5.55	0.000384596	0.0421862
WNT5A	0.45	6.86	6.61258e-06	0.00126829	Matrisome-associated	Secreted Factors	wingless-type MMTV integration site family, member 5A	C9J8I8:P41221
MLPH	0.45	4.98	0.00170443	0.133979
C1orf21	-0.45	3.25	0.0445681	1
SNAI1	-0.45	5.44	0.000596712	0.059609
ASL	0.45	3.47	0.0287188	0.923762
NOTCH2	0.45	8.3	5.47303e-07	0.000143403
RHOB	-0.45	7.38	1.99342e-06	0.000456718
BOC	0.45	5.77	0.000231169	0.0276127
MFSD6	-0.45	4.3	0.00862683	0.439726
GASK1B	0.45	3.42	0.0313561	0.972257
CLMP	0.45	4.44	0.00603581	0.341351
PBX3	-0.45	7.22	3.12992e-06	0.000671283
RAB31	-0.45	9.33	3.33669e-07	9.14252e-05
TRABD	0.45	3.32	0.0356281	1
LRRC8D	0.45	4.31	0.00740724	0.393704
ZFP82	-0.45	3.72	0.0209574	0.770043
NAP1L1	-0.45	10.25	3.72361e-07	0.000100793
ATG9A	0.45	4.96	0.00177576	0.138613
ZNF134	0.45	4.56	0.0046728	0.286209
ITGA1	-0.45	5.99	0.000118184	0.0156792
AC093801.1	-0.45	5.35	0.000747252	0.0712543
SCARB1	0.44	3.18	0.0450591	1
FAP	0.44	7.93	1.87494e-06	0.000432524
SLC4A4	-0.44	4.82	0.00343061	0.227049
TTC28	0.44	3.46	0.0346865	1
POLE2	-0.44	3.42	0.0396986	1
RBM3	-0.44	8.68	1.3248e-06	0.00031876
UNC93B1	0.44	3.35	0.0385919	1
ZBTB47	0.44	6.29	5.70345e-05	0.0083254
ZRANB3	-0.44	3.73	0.0253179	0.861425
EREG	0.44	5.92	0.000205859	0.025126	Matrisome-associated	Secreted Factors	epiregulin	O14944
STAT5A	0.44	3.9	0.0174367	0.695913
TWSG1	-0.44	8.01	1.90941e-06	0.000438968
MIS18BP1	-0.44	5.65	0.000402258	0.043766
SLC6A8	-0.44	5.23	0.00138606	0.113887
HAUS8	-0.44	3.15	0.0509935	1
NASP	-0.44	6.83	1.84742e-05	0.00307736
KLF4	-0.44	8.83	1.24931e-06	0.000301677
PCDH10	-0.44	3.32	0.0443496	1
DPH7	0.44	3.51	0.0314442	0.97364
KCNMA1	0.44	6.53	2.50655e-05	0.00408409
CLPB	0.44	3.61	0.0270515	0.894564
NTNG1	-0.44	7.75	2.32708e-06	0.000518993	Core matrisome	ECM Glycoproteins	netrin G1	A6NK56:B4DKF0:F5GYT0:F8WEB5:Q9Y2I2
FAM102B	-0.44	5.46	0.000908572	0.0827433
TKT	0.44	8.04	1.87268e-06	0.000432524
CTSB	0.44	10.33	6.38747e-07	0.00016492	Matrisome-associated	ECM Regulators	cathepsin B	E9PCB3:E9PHZ5:E9PID0:E9PIS1:E9PJ67:E9PKQ7:E9PKX0:E9PL32:E9PLY3:E9PNL5:E9PQM1:E9PR00:E9PR54:E9PS78:E9PSG5:P07858:R4GMQ5
RIMKLB	-0.44	4.5	0.00697961	0.376944
BMERB1	-0.44	7.81	2.93455e-06	0.000636916
CLCN5	-0.44	3.88	0.0201159	0.754826
CERS6	-0.44	3.83	0.0214396	0.777129
RHOD	0.44	3.51	0.0312508	0.971683
ADAMTSL1	0.44	5.46	0.000620139	0.0608633	Matrisome-associated	ECM Regulators	ADAMTS-like 1	A2A343:A6NIB9:F8WEP3:H7BYE3:Q8N6G6
CTNNBIP1	-0.44	3.33	0.0455641	1
MYADM	-0.44	7.41	4.49481e-06	0.000919928
STING1	-0.44	5.69	0.000416504	0.0448076
ZNF124	0.44	3.02	0.0560657	1
ADARB1	-0.44	4.33	0.00936979	0.466267
ID2-AS1	0.44	3.43	0.0349537	1
AC022034.1	-0.44	3.45	0.036676	1
C1orf112	-0.43	3.32	0.0514091	1
RRM2B	0.43	7.52	6.08005e-06	0.00117624
MTMR1	0.43	4.46	0.00743683	0.394498
PLPP1	-0.43	5.08	0.00224811	0.166942
DSP	-0.43	8.64	1.77158e-06	0.000411509
PALMD	0.43	3.38	0.0459859	1
H2AZ2	-0.43	7.89	3.14187e-06	0.0006717
COL12A1	-0.43	9.46	1.42656e-06	0.000341837	Core matrisome	Collagens	collagen, type XII, alpha 1	D6RGG3:H0Y4P7:H0Y5N9:H0Y991:Q99715
ARSB	-0.43	6.01	0.000166615	0.0211434
FOXP2	0.43	3.63	0.0311643	0.969893
ZNF557	0.43	3.68	0.0293588	0.932729
LPIN3	0.43	3.26	0.0467863	1
URB2	0.43	3.69	0.0267964	0.890074
SMC2	-0.43	6.52	4.12729e-05	0.00634015
CDK5RAP2	-0.43	6.66	3.68069e-05	0.00577301
KIF21A	0.43	3.3	0.0484777	1
FAM193B	0.43	4.01	0.0176015	0.699992
VLDLR	-0.43	3.84	0.0235549	0.82399
DCK	-0.43	6.11	0.00014619	0.0190189
ATF3	-0.43	7.72	3.90169e-06	0.000815951
ABCE1	0.43	4.87	0.00344109	0.227208
ZNF212	0.43	3.62	0.0304493	0.957855
KCNS3	-0.43	3.34	0.0495614	1
SUCLG2	-0.43	6.51	5.80091e-05	0.00842889
SLFN11	-0.43	5.01	0.00265597	0.189072
CSTF3	0.43	3.63	0.0315633	0.975903
POGLUT3	-0.43	7.72	4.4384e-06	0.000911162
THBD	0.43	7.61	5.38046e-06	0.00106861
GATA2	-0.43	4.39	0.00954848	0.472706
SYNM	-0.43	3.66	0.0308927	0.965918
MAN2A2	0.43	4.61	0.00596587	0.338251
SULF2	0.43	4.06	0.0145856	0.62926	Matrisome-associated	ECM Regulators	sulfatase 2	B1AMP9:G3XAE6:H0Y872:Q8IWU5
PLXNB2	0.43	8.25	2.13415e-06	0.000484006	Matrisome-associated	ECM-affiliated Proteins	plexin B2	A6QRG9:A6QRH1:E2PU09:H0Y6J7:H0Y7X5:O15031
XRCC2	-0.43	3.52	0.0398028	1
ZNF502	0.43	3.25	0.0498091	1
SFT2D2	-0.43	6.56	4.48271e-05	0.00679287
FANCG	-0.43	3.31	0.0474702	1
RPSAP52	0.43	3.82	0.0203726	0.759363
AC022217.3	-0.43	3.42	0.0442206	1
DBF4	-0.42	4.45	0.0113006	0.529757
LUC7L	-0.42	4.88	0.00472518	0.289153
NCAPD2	-0.42	6.28	0.000138686	0.0181129
JADE2	0.42	5.77	0.000429256	0.0458853
FAR2	-0.42	3.94	0.0232413	0.817219
PDK3	-0.42	3.68	0.0344235	1
PPP1R12B	-0.42	3.96	0.0208905	0.768838
MGST2	-0.42	4.79	0.0058581	0.334213
BAMBI	-0.42	3.37	0.0503912	1
ZNF184	-0.42	4.19	0.016362	0.673441
ESS2	0.42	3.78	0.0260349	0.872784
MTHFSD	0.42	3.99	0.0206587	0.763605
SMURF2	0.42	6.77	3.78158e-05	0.00590366
HTATIP2	0.42	3.29	0.0560323	1
FANCE	0.42	2.97	0.0761301	1
F3	0.42	5.15	0.0023756	0.174098
PYROXD1	0.42	4.02	0.0184957	0.719779
ARNTL	0.42	5.37	0.00158679	0.127167
MICAL1	-0.42	5.26	0.00185219	0.142422
HS6ST1	-0.42	4.77	0.00534831	0.315879
DNAJB5	-0.42	5.1	0.00269789	0.191448
MAPKBP1	0.42	4.28	0.0132999	0.588933
ARHGAP29	0.42	6.75	3.15842e-05	0.00502429
GAREM1	-0.42	4.25	0.0150712	0.640334
MAPK13	0.42	3.86	0.0248754	0.852416
CMBL	0.42	5.01	0.0034507	0.227326
LRR1	-0.42	4.28	0.0148802	0.638281
HACD1	-0.42	4.89	0.00506082	0.304613
SLC3A2	-0.42	7.97	6.66185e-06	0.0012741
LETM1	0.42	5.24	0.00191492	0.146244
MLLT3	-0.42	5.46	0.00138383	0.113844
AHSA2P	-0.42	4.17	0.017768	0.703616
UNC119B	0.42	4.47	0.00982449	0.480698
MEX3B	-0.42	4.45	0.0105476	0.504318
TENT5C	0.42	3.72	0.0318562	0.979617
TXNRD2	0.42	3.96	0.0187447	0.724427
ZNRF1	-0.42	3.39	0.0475062	1
AC008543.1	-0.42	3.95	0.0244475	0.844654
TRAM2-AS1	0.42	4.04	0.0196545	0.744166
LINC00342	-0.42	4.39	0.0123736	0.562381
AC010894.2	-0.42	6.01	0.000297329	0.0341047
CFH	0.41	6.45	0.000120492	0.0159539
MGST1	0.41	7.97	8.98737e-06	0.00163946
LYPLA2	0.41	4.61	0.00880235	0.446638
PLAUR	0.41	6.6	8.51272e-05	0.0118806
DAPK2	-0.41	3.95	0.0255863	0.867478
RAI14	0.41	8.53	5.61227e-06	0.00110484
SCML1	-0.41	5.06	0.00398553	0.2534
TUBE1	0.41	4.2	0.0186753	0.724198
TYRO3	-0.41	4.89	0.00574382	0.331945
NFKBIA	-0.41	7.12	2.55414e-05	0.00413156
CXCL12	-0.41	10.23	2.90161e-06	0.000636455	Matrisome-associated	Secreted Factors	chemokine (C-X-C motif) ligand 12 (stromal cell-derived factor 1)	P48061
RPS6KB1	0.41	4.13	0.0176222	0.700402
LGALS3BP	-0.41	4.84	0.00561314	0.326885
FOXRED1	-0.41	3.61	0.0443607	1
PRKAB1	0.41	4.5	0.0112168	0.526928
STC2	0.41	9.35	3.46826e-06	0.000732152
RRAGC	-0.41	6.02	0.000419587	0.045067
PALLD	-0.41	3.3	0.0591418	1
HACL1	0.41	3.91	0.0258012	0.870015
STARD13	0.41	4.89	0.00511506	0.306858
C9orf40	-0.41	3.69	0.0388096	1
ALDH1B1	-0.41	5.33	0.00245292	0.178789
LUM	-0.41	8.87	5.02204e-06	0.00101545	Core matrisome	Proteoglycans	lumican	P51884
GFOD2	0.41	4.46	0.0119898	0.550153
ITGB3BP	-0.41	4.27	0.0150987	0.641098
CEP78	-0.41	5.34	0.00235282	0.172914
UGCG	0.41	5.65	0.000872964	0.0804974
PAMR1	0.41	7.58	1.57911e-05	0.0026837	Matrisome-associated	ECM Regulators	peptidase domain containing associated with muscle regeneration 1	E9PIV1:E9PMN5:E9PQ70:Q6UXH9
KIRREL3	0.41	3.72	0.0357233	1
CNKSR2	-0.41	5.33	0.00248984	0.180695
ADAMTS12	0.41	4.92	0.00488421	0.296721	Matrisome-associated	ECM Regulators	ADAM metallopeptidase with thrombospondin type 1 motif, 12	D6REX0:P58397
PLA2R1	-0.41	5.36	0.00222765	0.165974
PDLIM5	-0.41	6.94	3.44786e-05	0.00543321
LTBP3	0.41	6.83	5.3853e-05	0.00798047	Core matrisome	ECM Glycoproteins	latent transforming growth factor beta binding protein 3	E9PJR2:E9PKW1:E9PPT7:E9PQR0:E9PR75:E9PR84:E9PRF2:F5GWC4:H0YC99:H0YCQ2:H0YCX6:H0YE75:Q9NS15
FAM98B	-0.41	6.3	0.000192514	0.0237564
PDP2	0.41	4.04	0.0228417	0.807033
PHLDA3	0.41	5.78	0.000675602	0.0653504
EGR3	-0.41	5.52	0.00143303	0.117173
NELFA	0.41	4.09	0.0198479	0.748534
GNG2	-0.41	4.45	0.0131759	0.587316
BTN3A2	-0.41	4.59	0.00961341	0.473612
CYHR1	0.41	4.27	0.0152466	0.644119
PRELP	-0.41	3.96	0.0246739	0.84974	Core matrisome	Proteoglycans	proline/arginine-rich end leucine-rich repeat protein	P51888
DCLRE1A	0.41	3.96	0.0247398	0.849938
BMPR2	-0.41	8.23	8.19805e-06	0.00152447
DANT2	-0.41	3.87	0.0307327	0.963322
LINC01592	-0.41	5.45	0.00190593	0.14589
AC092757.2	-0.41	3.56	0.0459827	1
ITGA3	0.4	6.76	8.91957e-05	0.0123458
CRLF1	-0.4	7.76	1.64866e-05	0.00279023	Matrisome-associated	Secreted Factors	cytokine receptor-like factor 1	M0QZL6:O75462
GPC1	0.4	6.42	0.000163249	0.0208344	Matrisome-associated	ECM-affiliated Proteins	glypican 1	C9J4Y6:H7BZE9:H7BZL4:H7C024:H7C410:P35052
SLC44A1	-0.4	7.77	1.65427e-05	0.00279023
OXCT1	-0.4	6.52	0.000155737	0.0200281
MARCHF2	0.4	3.4	0.0535791	1
RIN3	0.4	4.81	0.00714677	0.382281
PRPS2	-0.4	5.2	0.00381303	0.246836
CLCN7	0.4	5.21	0.00311499	0.211649
CCND1	0.4	11.23	7.25849e-06	0.00137771
TBP	0.4	4.16	0.0195896	0.742966
MACROH2A1	0.4	5.35	0.00264832	0.188929
C2orf42	0.4	3.88	0.0288991	0.926896
SPR	0.4	3.54	0.0466185	1
GLE1	0.4	3.84	0.0320273	0.983528
ABCD4	0.4	3.93	0.0291021	0.92897
RBM48	0.4	3.84	0.0339695	1
IRAK2	0.4	4.32	0.0159839	0.662553
SDCBP	-0.4	8.35	1.02722e-05	0.00184873
EVI5L	0.4	4.16	0.0201092	0.754826
GIN1	0.4	3.39	0.0576029	1
CREB5	-0.4	3.9	0.0337839	1
PDCD11	0.4	5.49	0.00182798	0.141351
XPC	0.4	4.27	0.0190759	0.729251
FBXO32	0.4	8.75	7.8061e-06	0.00146785
GFM2	0.4	4.87	0.0060962	0.343323
INTS1	0.4	5.51	0.00180199	0.140333
RAB3IL1	-0.4	3.92	0.0305483	0.960069
RAB3B	0.4	9.08	7.52077e-06	0.00142217
DENND5B	-0.4	5.71	0.00121494	0.10337
KBTBD11	-0.4	4.77	0.0093561	0.466225
KREMEN1	0.4	5.27	0.00303481	0.207461
ZNF267	-0.4	5.02	0.00580964	0.333334
BACE1	-0.4	7.69	1.94909e-05	0.00322272
CTBP1-DT	0.4	4.26	0.0189484	0.726862
APOL6	-0.4	5.84	0.000958869	0.0860954
AC060765.2	-0.4	4.12	0.0257612	0.870015
GSTO2	0.39	3.84	0.0363534	1
SAMHD1	-0.39	3.96	0.0328326	0.998153
POLA1	-0.39	5.1	0.00577657	0.331945
DPH1	0.39	3.95	0.0340978	1
CCDC34	-0.39	3.9	0.0346831	1
JHY	-0.39	4.45	0.0168866	0.685781
SCAP	0.39	5.32	0.00341081	0.226253
ALMS1	-0.39	5.44	0.00281713	0.196994
ELOVL4	-0.39	3.96	0.0350436	1
ARL4A	-0.39	5.02	0.00654662	0.360225
ATXN1	-0.39	7.08	8.98616e-05	0.0123869
DSTN	-0.39	9.7	1.17366e-05	0.00207337
ZC4H2	-0.39	3.68	0.0496086	1
METTL25	0.39	3.65	0.0455792	1
ARHGEF6	-0.39	4.76	0.0110129	0.518438
LDLR	-0.39	6	0.00078051	0.0739007
ARFIP2	0.39	5.2	0.00391159	0.250797
MORC2	0.39	5.3	0.00395271	0.252951
NIBAN2	0.39	8.57	1.4162e-05	0.00244394
FOXF2	-0.39	5.13	0.0054128	0.318399
IER3	-0.39	3.6	0.0513954	1
MYOF	-0.39	10.72	1.10917e-05	0.00198555
ETV6	-0.39	5.54	0.00207526	0.156707
ZNF740	0.39	5.2	0.0043326	0.270808
EPHX1	0.39	5.2	0.0041191	0.260127
CSRNP1	-0.39	6.07	0.000563188	0.05737
PAM	-0.39	10.61	1.16994e-05	0.00207224
INTS4	0.39	3.68	0.0478981	1
JPH2	-0.39	3.79	0.0420849	1
RNF144A	-0.39	5.23	0.00423344	0.266346
MCU	-0.39	5.58	0.00197748	0.150508
C1R	-0.39	7.65	3.84617e-05	0.00598054
LEMD2	0.39	5.73	0.00130457	0.109106
SLC66A3	-0.39	5.65	0.00185426	0.142422
SLC9B2	-0.39	6.76	0.000117346	0.0156585
TMEM200A	-0.39	6.87	0.00011223	0.0150079
FTH1	0.39	9.69	9.30476e-06	0.00169276
ATG4B	0.39	4.95	0.00613683	0.344741
ZHX3	0.39	5.12	0.00462875	0.284833
CEP97	-0.39	4.77	0.010077	0.488844
PCDH9	0.39	4.21	0.0239824	0.834598
SNN	-0.39	5.2	0.00436729	0.272469
ALG3	0.39	4.05	0.0290324	0.928512
ZSWIM8	0.39	4.81	0.00845111	0.434089
FTH1P7	0.39	7.12	7.75808e-05	0.010979
MYLIP	-0.38	4.41	0.0229478	0.80993
MPHOSPH9	-0.38	4.6	0.0179098	0.705151
MPC1	-0.38	4.68	0.0132	0.587591
DGKD	0.38	3.95	0.0346388	1
DLG3	-0.38	4.14	0.0292433	0.931262
ATG4A	0.38	4.43	0.0191361	0.730693
DVL1	0.38	5.12	0.00578048	0.331945
TRIM16L	0.38	4.09	0.0287766	0.924293
ATG2A	0.38	4.07	0.0336833	1
MCM3	-0.38	6.75	0.000246209	0.0291499
UMPS	0.38	4.93	0.00782508	0.410389
PTGIS	-0.38	7.19	0.000111969	0.015003
YIPF2	0.38	4.33	0.0230399	0.811901
PCNA	-0.38	7.55	5.549e-05	0.00820495
DOCK10	0.38	6.41	0.00032332	0.0364169
SETDB2	-0.38	5.77	0.00168019	0.132361
SEMA6D	0.38	6.44	0.000366616	0.04095	Matrisome-associated	ECM-affiliated Proteins	sema domain, transmembrane domain (TM), and cytoplasmic domain, (semaphorin) 6D	H0YL82:H0YM97:H0YMA6:H0YMP7:H0YMV0:Q8NFY4
ESCO1	0.38	4.9	0.00934615	0.466127
OSBPL1A	-0.38	6.36	0.000372069	0.0413359
SAMD1	-0.38	5.28	0.00463007	0.284833
MAGI1	-0.38	5.73	0.00193527	0.14763
SCLT1	-0.38	4.43	0.021336	0.775465
ASAP2	0.38	5.75	0.00181548	0.140752
ING1	-0.38	5.04	0.00768396	0.404568
FAM126B	-0.38	5.44	0.00402793	0.255571
NDUFAF6	0.38	4.22	0.0256042	0.867648
MAP3K7CL	0.38	3.96	0.0389874	1
STEAP2	0.38	6.43	0.000406983	0.0440637
PRXL2C	-0.38	5.2	0.00570416	0.330104
ALDH4A1	-0.38	3.64	0.0541271	1
AMFR	0.38	6.71	0.000220357	0.0265099
ADCY9	-0.38	7.51	7.00726e-05	0.0100084
SYNC	0.38	5.61	0.00256643	0.184656
RBM15	-0.38	5.11	0.00657284	0.361076
PSIP1	-0.38	6.74	0.000184732	0.0230075
COQ7	-0.38	4.56	0.0172718	0.692389
TSPAN5	0.38	6.94	0.000142696	0.0186003
THAP6	0.38	4.48	0.0181139	0.710304
MEX3D	-0.38	4.74	0.0131275	0.585549
IFITM2	-0.38	4.11	0.033497	1
AHNAK2	0.38	7.82	4.36261e-05	0.00665595
ZNF470	0.38	3.94	0.038797	1
RXRB	0.38	5.65	0.00236177	0.173274
DUXAP9	0.38	4.19	0.029301	0.932116
PKD1P2	0.38	3.72	0.0496811	1
FTH1P5	0.38	5.96	0.00103455	0.0909024
C12orf75	-0.38	9.29	2.54465e-05	0.00413068
AC068587.4	-0.38	5.35	0.00425503	0.267453
AKAP8L	0.37	4.67	0.0182342	0.713193
PI4K2B	-0.37	6.11	0.000949543	0.0854889
SPATA7	-0.37	4.1	0.0369201	1
SEC61A1	0.37	6.85	0.000219677	0.0264757
SLC2A3	-0.37	6.92	0.000254087	0.0299244
MAPRE3	0.37	4.14	0.0319789	0.98249
LYRM1	0.37	4.51	0.0216515	0.781855
RPAP1	0.37	3.79	0.0545255	1
NDRG1	0.37	6.79	0.000284183	0.0329485
KAT2A	0.37	3.93	0.0436552	1
HMGCR	-0.37	5.34	0.00577645	0.331945
ZNF142	0.37	4.13	0.0340086	1
CCNI	-0.37	8.61	4.93613e-05	0.00742964
PTBP3	-0.37	6.48	0.00046716	0.0492315
ABCC10	0.37	3.88	0.0488935	1
ZNF331	-0.37	5.01	0.0107843	0.512349
GSTM5	0.37	4.41	0.0249035	0.852946
MTO1	0.37	3.85	0.0481439	1
SPRY2	0.37	7	0.000166081	0.0211156
SEMA7A	-0.37	6.69	0.000297446	0.0341047	Matrisome-associated	ECM-affiliated Proteins	semaphorin 7A, GPI membrane anchor (John Milton Hagen blood group)	F5GYX3:H3BMF9:O75326
PEX5	0.37	5.24	0.00585981	0.334213
NEDD1	-0.37	5.76	0.00230357	0.170307
NLRC5	0.37	4.44	0.0221105	0.792059
ZFP14	-0.37	3.5	0.0763824	1
TNIP1	0.37	6.26	0.000861297	0.0797502
PRPS1	-0.37	7.61	8.21723e-05	0.0115402
CEP170P1	0.37	5.44	0.00487834	0.296633
AUTS2	-0.37	5.69	0.00320278	0.216519
KIAA1522	0.37	4.44	0.0233105	0.818
SMC6	-0.37	6.03	0.00123642	0.104799
HPRT1	-0.37	5.05	0.0096983	0.47626
NSMF	0.37	5.61	0.00331974	0.222631
RRM1	-0.37	7.39	0.000105168	0.0142337
TMED10	0.37	5.62	0.00297963	0.204985
FAM241A	-0.37	4.11	0.0391255	1
GOLGA8A	-0.37	4.48	0.0222852	0.795749
TCP11L1	0.37	5.14	0.00795647	0.415705
LCORL	-0.37	4.43	0.0261198	0.872784
TSPYL5	0.37	4.79	0.0141869	0.616417
LDOC1	0.37	4.3	0.0260951	0.872784
AP1S2	-0.37	6.69	0.000299754	0.0341638
PAPPA	0.37	8.64	4.14483e-05	0.00635257	Matrisome-associated	ECM Regulators	pregnancy-associated plasma protein A, pappalysin 1	F5GZ19:Q13219
NAP1L3	-0.37	4.25	0.0313148	0.972257
TSC22D2	-0.37	6.56	0.000516499	0.0533424
CTNND1	-0.37	4.01	0.0391288	1
TBKBP1	0.37	3.95	0.0411994	1
ZNF805	-0.37	4.01	0.0412705	1
HLA-C	-0.37	8.01	6.82589e-05	0.0097702
PSG5	-0.37	6.39	0.000588039	0.059183
WDR46	0.37	5.16	0.00771457	0.405543
FTH1P2	0.37	6.41	0.000553741	0.0564934
BRD3OS	0.37	4.63	0.0169417	0.686772
PRKAR2B	-0.36	5.27	0.00891861	0.449479
ELAC2	0.36	5.78	0.00251076	0.18182
AASS	-0.36	4.82	0.0162748	0.671499
EDC4	0.36	4.32	0.0298248	0.94396
MTFR1	-0.36	5.07	0.0114154	0.53228
PTPN21	0.36	5.02	0.0106827	0.508601
EIF2B3	0.36	4.98	0.0125591	0.568536
ACER3	-0.36	5.2	0.0085233	0.435822
FTL	0.36	11.25	3.95541e-05	0.00613226
ARHGAP5	0.36	6.37	0.000817995	0.0764129
PROCR	0.36	4.5	0.0241626	0.837828
PORCN	0.36	4.04	0.0455411	1
ABCC3	0.36	5.61	0.00366905	0.239594
USP5	0.36	6.54	0.00055346	0.0564934
PPWD1	-0.36	5.5	0.00500321	0.303128
SDC1	-0.36	4.71	0.0197288	0.745716	Matrisome-associated	ECM-affiliated Proteins	syndecan 1	E9PHH3:F8WCX9:H7C1K4:P18827
RUNX2	-0.36	5.17	0.00977893	0.479517
POLR1B	0.36	4.76	0.0156496	0.65496
JUND	-0.36	8.26	7.08091e-05	0.0100922
HABP4	-0.36	6.03	0.00178422	0.139111
SH3BGRL	-0.36	7.94	0.000117794	0.0156585
RFTN1	-0.36	5.06	0.0121944	0.556121
KLHL36	0.36	5.74	0.00283497	0.198035
LAMC1	0.36	9.92	5.02499e-05	0.00750267	Core matrisome	ECM Glycoproteins	laminin, gamma 1 (formerly LAMB2)	P11047:R4GNC7
THBS1	0.36	9.63	5.24745e-05	0.00779339	Core matrisome	ECM Glycoproteins	thrombospondin 1	A8MZG1:P07996
HADH	-0.36	5.17	0.0104541	0.501366
VPS37B	0.36	4.13	0.0388315	1
CDKAL1	-0.36	4.16	0.041588	1
GSTO1	0.36	7.72	0.000105453	0.0142436
KAT14	0.36	4.57	0.0218636	0.786433
NCAPD3	-0.36	6.02	0.00168188	0.132361
EPG5	0.36	6.4	0.000656525	0.0638733
SH3RF1	0.36	6.36	0.000811228	0.0759522
MMP16	0.36	6.32	0.000820698	0.0765187	Matrisome-associated	ECM Regulators	matrix metallopeptidase 16 (membrane-inserted)	E5RJA7:P51512
MXRA8	-0.36	10.23	3.73252e-05	0.00584066
KIAA1841	-0.36	4.16	0.0424994	1
DTX3L	-0.36	5.38	0.0070736	0.37988
RNF123	0.36	4.15	0.0390371	1
DAGLB	0.36	4.4	0.02871	0.923762
OTUD1	-0.36	4.58	0.0238108	0.830281
GPR176	0.36	5.89	0.00194751	0.148395
SERPINB8	-0.36	6.9	0.000400444	0.0436393	Matrisome-associated	ECM Regulators	serpin peptidase inhibitor, clade B (ovalbumin), member 8	C9JTJ8:C9JVA8:H7BXK7:P50452
SPRYD3	0.36	7	0.000318887	0.0359779
GUSB	-0.36	5.01	0.0124932	0.566284
CYCS	-0.36	7.41	0.000194589	0.0239244
PDE3A	-0.36	4.72	0.0199971	0.752048
LCLAT1	-0.36	5.25	0.00850238	0.435552
CEP83	-0.36	4.65	0.0206017	0.763605
IRX5	-0.36	4.05	0.0477074	1
NAALADL2	-0.36	5.42	0.00648407	0.359435
RMI1	-0.36	4.78	0.0173571	0.694387
ZNF320	0.36	4.81	0.016514	0.676816
LRP10	0.36	8.38	7.10449e-05	0.0101043
APCDD1L	0.36	6.11	0.00127049	0.106877
LIN52	-0.36	4.37	0.0307223	0.963322
[truncated: 815 more rows]

## Sheet: YoungCells_17days_15Mm vs 0mM
Gene Symbol	edgeR_logFC	edgeR_logCPM	QLF_pvalue	QLF_FDR	Division	Category	Gene Name	UniProt_IDs
WAKMAR2	-5.54	-0.65	0.00204678	0.505147
AC093899.2	-5.35	-0.77	0.00263913	0.577084
PICSAR	5.34	-1.23	0.00119747	0.378628
DMRTA1	5.23	-1.3	0.00290764	0.604303
CCNYL2	-5.14	-0.9	0.0046436	0.712737
AC087294.1	-5.14	-0.9	0.0046436	0.712737
AL021391.1	-5.11	-0.91	0.00597031	0.792069
AC138356.1	-5.1	-0.91	0.00951825	1
LINC00944	-5.06	-0.95	0.0067634	0.841393
SLITRK2	-5.02	-0.96	0.00985897	1
CLDN12	-4.99	-1	0.0095572	1
SPRN	-4.99	-1	0.0095572	1
SLC2A5	-4.93	-1.01	0.0113265	1
AC027329.1	-4.93	-1.01	0.0113265	1
AC009171.2	4.88	-1.45	0.00564739	0.765877
AC105020.2	4.86	-1.45	0.0126877	1
AL023284.4	-4.86	-1.06	0.00880479	0.965793
CX3CR1	-4.84	-1.06	0.0107612	1
AL137796.1	-4.79	-1.11	0.0126555	1
LINC02582	-4.77	-1.11	0.0462689	1
NUP210	-4.73	-1.12	0.0133725	1
LINC00643	-4.73	-1.12	0.017446	1
SYT5	4.67	-1.53	0.0164693	1
AL035401.1	4.66	-1.53	0.00848607	0.955969
ELAVL2	4.63	-1.54	0.00814748	0.93482
AC017100.1	-4.63	-1.17	0.0162275	1
AC004805.1	4.63	-1.54	0.00814748	0.93482
AC010335.1	-4.63	-1.17	0.0162275	1
AC008875.2	-4.63	-1.17	0.0162275	1
AC026803.2	4.62	-1.54	0.00804169	0.930194
AL157838.1	-4.61	-1.18	0.0202173	1
AL162741.1	4.61	-1.54	0.0125816	1
Y_RNA	4.61	-1.54	0.0125816	1
AL451069.3	4.59	-1.54	0.0273625	1
EEF1AKMT3	-4.54	-1.23	0.0219763	1
AL353743.2	-4.54	-1.23	0.0190441	1
TNFRSF14-AS1	-4.54	-1.23	0.0207323	1
AC007637.1	-4.52	-1.23	0.0215834	1
AC010333.2	-4.52	-1.23	0.0267104	1
OASL	-4.51	-1.23	0.0300476	1
LINC02574	-4.5	-1.23	0.029855	1
SMIM1	-4.48	-1.24	0.03711	1
ZNF385C	4.43	-1.62	0.0405658	1
H4C3	4.43	-1.62	0.0405658	1
RNU6-8	4.43	-1.62	0.0405658	1
AL160272.2	4.43	-1.62	0.0405658	1
AC137695.3	-4.43	-1.29	0.0275651	1
LINC02391	-4.42	-1.29	0.0248934	1
AF274858.1	4.41	-1.62	0.0226714	1
AC097641.1	4.41	-1.62	0.0226714	1
AC010197.2	4.41	-1.62	0.0226714	1
AL355304.1	-4.4	-1.29	0.0244481	1
IL17B	4.39	-1.62	0.0136104	1	Matrisome-associated	Secreted Factors	interleukin 17B	Q9UHF5
AC079296.1	-4.39	-1.29	0.0252129	1
HCG15	-4.36	-1.3	0.0345163	1
C5orf46	4.35	-1.63	0.0214577	1
DSCC1	-4.28	-1.35	0.0340157	1
C9orf152	-4.27	-1.35	0.0334896	1
AL157996.1	-4.26	-1.36	0.0317655	1
UNC5CL	-4.25	-1.36	0.0386788	1
AL023653.1	-4.25	-1.36	0.0356405	1
NEUROG2-AS1	-4.25	-1.36	0.0356405	1
RFPL4B	-4.25	-1.36	0.0328095	1
TRPC5	-4.23	-1.36	0.0375916	1
AC099518.1	-4.13	-1.42	0.0490967	1
IL1B	4.12	-1.71	0.0499557	1	Matrisome-associated	Secreted Factors	interleukin 1, beta	C9JSC2:C9JVK0:C9JWV2:P01584
PTCRA	4.12	-1.71	0.0499557	1
SOX11	4.12	-1.71	0.0499557	1
KRT12	4.12	-1.71	0.0499557	1
CYP2D7	-4.12	-1.42	0.0455999	1
LINC02526	4.12	-1.71	0.0499557	1
AC025822.2	4.12	-1.71	0.0499557	1
C1orf226	-4.12	-1.42	0.0455999	1
MPPED2-AS1	4.12	-1.71	0.0499557	1
CKLF-CMTM1	-4.12	-1.42	0.0455999	1
MUC16	4.11	-1.71	0.0348324	1	Matrisome-associated	ECM-affiliated Proteins	mucin 16, cell surface associated	B5ME49:F8WE81:M0QZZ9:M0R2S7:M0R2Y5:Q8WXI7
LINC01165	-4.11	-1.42	0.0430948	1
TRIM80P	4.11	-1.71	0.0348324	1
AC104653.2	4.11	-1.71	0.0348324	1
ACTG1P17	4.11	-1.71	0.0348324	1
AL353708.1	-4.11	-1.42	0.0430948	1
SLC5A11	-4.1	-1.42	0.0429337	1
OR8D1	4.1	-1.71	0.0345737	1
CASC16	4.1	-1.71	0.0345737	1
LINC01455	-4.1	-1.42	0.0429337	1
AC022523.1	4.1	-1.71	0.032348	1
NMU	4.09	-1.71	0.0251916	1
USP41	-4.09	-1.42	0.0443497	1
CCK	4.09	-1.71	0.0251916	1
ACCSL	4.09	-1.71	0.0474486	1
LINC02579	4.09	-1.71	0.0474486	1
AC073349.2	-4.09	-1.43	0.0422863	1
AL512356.1	4.09	-1.71	0.0474486	1
AL512413.1	-4.09	-1.43	0.0422863	1
AL157834.4	-4.09	-1.42	0.0443497	1
CFTR	-4.08	-1.43	0.0440205	1
CALML6	4.08	-1.71	0.0318067	1
C9orf135	4.08	-1.71	0.0249386	1
MYL6P5	4.08	-1.71	0.0318067	1
MARK2P9	-4.08	-1.43	0.0440205	1
AC104137.1	-4.08	-1.43	0.0469319	1
CCT6P2	4.08	-1.71	0.0318067	1
AC011462.1	-4.08	-1.43	0.0503457	1
AC087897.1	4.08	-1.71	0.0249386	1
AL357153.2	-4.08	-1.43	0.0440205	1
LINC00653	-4.08	-1.43	0.0440205	1
AC092803.3	4.08	-1.71	0.0318067	1
AC023296.1	-4.08	-1.43	0.0440205	1
AC068473.1	-4.07	-1.43	0.0467662	1
AC092295.1	4.07	-1.71	0.0246526	1
ITPR1-DT	4.07	-1.71	0.0246526	1
AC034114.2	-4.07	-1.43	0.0467662	1
LGR4-AS1	-4.07	-1.43	0.0467662	1
LINC02721	4.07	-1.71	0.0338299	1
AC005332.2	-4.07	-1.43	0.0498661	1
AL445228.2	4.07	-1.71	0.0246526	1
AL138831.3	4.07	-1.71	0.0338299	1
MASP2	4.06	-1.72	0.0335298	1	Matrisome-associated	ECM Regulators	mannan-binding lectin serine peptidase 2	O00187
AC008267.1	4.06	-1.72	0.0312948	1
AC010327.8	4.05	-1.72	0.0332703	1
HPCA	4.04	-1.72	0.044717	1
HOPX	4.04	-1.72	0.044717	1
ADH7	4.04	-1.72	0.044717	1
ZNF625-ZNF20	4.04	-1.72	0.044717	1
COL14A1	-4	1.83	5.77674e-05	0.0680338	Core matrisome	Collagens	collagen, type XIV, alpha 1	H0YBB2:J3QT75:J3QT83:Q05707:Q4G0W3
EGFL6	-4	2.35	1.49468e-05	0.0371621	Matrisome-associated	Secreted Factors	EGF-like-domain, multiple 6	Q8IUX8
ADAMTS8	-3.8	0.41	0.000553613	0.235216	Matrisome-associated	ECM Regulators	ADAM metallopeptidase with thrombospondin type 1 motif, 8	Q9UP79
AL136418.1	3.78	-1.16	0.00916829	0.987065
FGF17	3.69	-1.81	0.0464926	1	Matrisome-associated	Secreted Factors	fibroblast growth factor 17	O60258
POTEKP	3.69	-1.81	0.0464926	1
AP003557.1	3.69	-1.81	0.0464926	1
SPOCK2	3.66	-1.23	0.0110878	1	Core matrisome	Proteoglycans	sparc/osteonectin, cwcv and kazal-like domains proteoglycan (testican) 2	F5H283:Q92563
AC073140.1	3.64	-1.24	0.0123353	1
ATF7	-3.53	-0.42	0.0020937	0.509239
FAM209B	3.5	-1.3	0.0196824	1
RPS17P2	3.49	-1.31	0.0191372	1
TNKS2-AS1	3.49	-0.87	0.00172104	0.456653
SLCO4A1	-3.41	0.12	0.000653001	0.256351
AP000787.1	-3.31	-0.56	0.00447798	0.708978
CYSRT1	-3.3	-0.56	0.00497337	0.733764
AC060234.1	-3.27	-0.59	0.00771313	0.916428
ARHGDIG	3.26	-1.39	0.0179097	1
GNG8	3.25	-1.38	0.0175592	1
AC008695.1	3.09	-1.46	0.0456079	1
PTPN6	3.07	-1.45	0.0440647	1
AC010359.2	3.07	-1.46	0.0291401	1
LPL	3.05	-1.46	0.0397684	1
VTRNA1-2	3.05	-1.46	0.0439292	1
AC093702.1	3.05	-1.46	0.0397684	1
AL008635.1	3.05	-1.46	0.0439292	1
RSPH1	3.04	-1.46	0.0356579	1
DEPDC1-AS1	3.04	-1.46	0.029372	1
ITGB7	3.03	-1.11	0.0126438	1
RFX5-AS1	3.03	-1.46	0.0317295	1
AC073130.3	-3.03	-0.73	0.0131879	1
STOX1	-2.98	-0.17	0.0031044	0.61683
SPAAR	2.93	-1.17	0.0281748	1
SYT7	-2.92	-0.8	0.022355	1
CDH1	-2.9	-0.81	0.0188289	1
FAM71D	2.88	-1.18	0.0122761	1
ZNF460-AS1	2.88	-1.18	0.0195666	1
GNAS-AS1	2.87	-1.18	0.0214944	1
RNY1	2.86	-1.18	0.0245139	1
LINC00471	2.85	-1.18	0.0236257	1
TTC34	2.83	-1.54	0.06369	1
NOX3	2.79	-0.93	0.00865524	0.957209
ABCA17P	2.77	-1.24	0.0448955	1
ELMO1	-2.76	-0.89	0.0312943	1
AL117335.1	2.75	-0.73	0.00395897	0.682803
FNDC11	-2.74	-0.34	0.00653449	0.831962
AC092117.1	-2.74	-0.9	0.0275175	1
BCAP29	2.73	-1.25	0.0310478	1
SNTG2-AS1	-2.71	-0.9	0.0320864	1
ADAMTS16	-2.68	-0.94	0.0344922	1	Matrisome-associated	ECM Regulators	ADAM metallopeptidase with thrombospondin type 1 motif, 16	Q2XQZ0:Q8TE57
ZNF655	-2.68	-0.94	0.0363738	1
TFAP2E-AS1	-2.68	-0.94	0.0380088	1
TMEM255A	-2.67	-0.01	0.00241147	0.546898
KANK4	2.67	2.12	0.0652995	1
LRRC38	2.66	-1	0.013393	1
KLF17	-2.65	-0.95	0.0486284	1
CETP	-2.64	-0.4	0.0100163	1
UBE2QL1	2.64	-0.42	0.00279438	0.59064
LINC01693	2.64	-1	0.0105017	1
LINC02139	2.64	-0.79	0.0193961	1
LINC01787	-2.6	-0.04	0.00408975	0.682924
GPR35	-2.58	-0.99	0.0476414	1
ZFP37	-2.57	-1	0.0428603	1
SLC35F3	2.57	-1.31	0.0504381	1
AC018653.3	-2.55	-1	0.0443014	1
ABCB5	2.54	-1.05	0.0176513	1
KPRP	-2.54	-1.01	0.0485176	1
RAB28P5	2.54	-1.31	0.0409342	1
CCDC169-SOHLH2	2.54	-1.32	0.0461676	1
MIOS-DT	-2.54	-1	0.0482981	1
ARPC3P2	2.53	-1.05	0.0210267	1
AC010878.1	2.52	-1.31	0.0368843	1
AL442663.4	2.52	-1.31	0.0463878	1
AC244230.2	2.52	-1.05	0.0201028	1
MEGF11	2.51	-1.31	0.0413672	1	Matrisome-associated	Secreted Factors	multiple EGF-like-domains 11	A6BM72:C9JYE7:H3BR81
IL21-AS1	2.51	-0.46	0.00742946	0.893798
STAM-AS1	2.51	-1.31	0.0367581	1
RNF17	-2.46	-1.05	0.0545695	1
TVP23A	-2.46	-1.05	0.0607979	1
MX2	-2.45	2.22	0.0207553	1
HORMAD2-AS1	-2.45	-0.16	0.00848933	0.955969
FRG1GP	-2.45	-1.05	0.0570312	1
CDS1	-2.44	-1.05	0.0614628	1
THBS4	-2.43	4.8	2.40055e-05	0.0447636	Core matrisome	ECM Glycoproteins	thrombospondin 4	E7ES19:P35443
AL158071.3	2.42	-0.88	0.0168057	1
AC124944.2	2.41	-0.38	0.00216845	0.518036
HS3ST2	2.4	0.11	0.000403572	0.20172
RAB38	-2.39	0.09	0.00301541	0.612999
ARHGEF16	2.39	-0.72	0.0120054	1
AC108516.2	-2.39	-0.56	0.0250492	1
STXBP2	2.36	-0.42	0.00355666	0.656438
IL31RA	-2.36	0.73	0.000843545	0.307756
RPS3AP7	2.34	-0.94	0.0201321	1
MAP1LC3C	-2.33	-0.59	0.0239962	1
RFX3-AS1	-2.33	1.11	4.71585e-05	0.0620736
AC064875.1	2.32	-0.59	0.00637825	0.823682
AC090515.4	-2.31	-0.6	0.023057	1
AC009879.3	2.31	-1.39	0.0601443	1
AC104316.1	2.29	-1.39	0.0639197	1
RTN1	-2.28	-0.64	0.0454939	1
RSPO1	-2.28	0.04	0.0158712	1	Core matrisome	ECM Glycoproteins	R-spondin homolog (Xenopus laevis)	Q2MKA7
ZNF337-AS1	-2.28	-0.64	0.0326789	1
RPL12P14	2.28	-0.78	0.0160969	1
AC096733.2	2.28	-0.78	0.0152948	1
CD53	2.27	-0.78	0.0100947	1
AQP7	-2.27	-0.63	0.0264921	1
LINC02185	-2.27	-0.63	0.0282129	1
GPM6B	-2.26	3.71	1.71388e-06	0.0104594
DGKG	2.26	0.76	0.000753465	0.285611
AP001924.1	2.26	-0.78	0.0263732	1
IGSF10	-2.25	0.78	0.00152256	0.436678	Core matrisome	ECM Glycoproteins	immunoglobulin superfamily, member 10	H7C4M2:Q6WRI0
RGS7	-2.24	2.06	0.000871981	0.31496
LINC02006	2.24	-0.78	0.0205378	1
KCNH1	2.21	-0.25	0.00412757	0.682924
COL15A1	-2.21	2.05	3.10048e-05	0.0493206	Core matrisome	Collagens	collagen, type XV, alpha 1	P39059
AC130466.1	2.21	-1.18	0.0455008	1
MT-TQ	2.2	2.88	0.109977	1
PLEK2	2.19	-0.24	0.00209006	0.509239
AGBL2	-2.19	-0.32	0.0137562	1
AL589684.1	2.19	-0.38	0.00856278	0.956394
EMCN	2.18	3.13	0.000163738	0.126744	Matrisome-associated	ECM-affiliated Proteins	endomucin	D6RHW5:H0YAA7:Q9ULC0
SPON1-AS1	-2.18	-0.34	0.0160171	1
LRRIQ3	-2.17	0.19	0.00266744	0.57763
COX14	2.17	-0.83	0.0315936	1
ADH1B	-2.17	2.72	0.0336883	1
LINC01684	-2.17	-0.68	0.0467484	1
AL353795.4	2.17	-1	0.0221455	1
AC034236.2	2.16	-0.68	0.0292503	1
EFHB	2.15	-1	0.0262474	1
PLCG2	2.15	-1	0.032459	1
PRICKLE2-DT	2.15	-0.99	0.040315	1
LPAR3	-2.13	-0.35	0.0134729	1
KCND3	-2.12	-0.37	0.021427	1
AC103718.1	2.12	-0.83	0.0359433	1
AP000821.2	-2.12	-0.35	0.0332063	1
GATM	-2.1	-0.74	0.0567737	1
CNTN1	-2.09	1.96	4.04923e-05	0.0566302
AP001599.1	-2.09	-0.38	0.0142162	1
RPL37P6	2.09	0.17	0.00352057	0.656206
THBS4-AS1	-2.09	3.62	7.84491e-08	0.00175543
TAF1L	-2.08	-0.76	0.0541682	1
DOK7	2.08	0.89	0.000464877	0.216717
SAMD11	2.08	3.74	0.0201749	1
AL035587.2	2.08	-0.24	0.0280227	1
RAB3D	-2.07	0.51	0.00151489	0.436678
SPTB	2.05	-0.21	0.00460751	0.712737
SOAT2	2.05	-0.89	0.0337262	1
NEB	-2.05	-0.76	0.0591728	1
ZNF580	-2.05	-0.76	0.0459085	1
AC019197.1	2.05	0.38	0.000728943	0.280899
AC106865.1	2.05	-1.06	0.0435914	1
OR11H2	2.05	-1.06	0.0494137	1
AL365361.1	-2.05	-0.39	0.0363292	1
SLC14A2	2.04	-1.06	0.0471055	1
GLTPD2	2.04	-1.06	0.037983	1
AC139453.2	2.04	-1.06	0.0401809	1
PSCA	2.03	-0.25	0.00570163	0.768896
RPS20P10	2.03	-0.89	0.0418654	1
KRT32	2.02	-1.06	0.0536406	1
CMPK2	-2.02	0.3	0.00933783	0.994998
NOG	2.02	5.52	0.0341057	1
AP003062.2	2.02	-0.74	0.0163937	1
RSAD2	-2.01	-0.14	0.0407958	1
LINC02129	2.01	-0.89	0.0270986	1
BDNF	1.99	-0.24	0.00382835	0.671011	Matrisome-associated	Secreted Factors	brain-derived neurotrophic factor	E9PMP3:P23560
AL022324.1	-1.99	-0.8	0.0590206	1
LSP1	1.98	1.09	0.000209836	0.142286
LINC01592	1.98	3.52	0.0144769	1
WDFY4	-1.97	-0.81	0.0732369	1
HSFX2	-1.97	-0.8	0.0714776	1
AC023282.1	1.97	-0.47	0.0217177	1
LINC01291	1.96	-0.74	0.0295965	1
PROC	1.95	1.52	3.33148e-05	0.0508278
AC100849.1	1.95	-0.52	0.0228148	1
SRD5A2	-1.95	-0.47	0.0380562	1
AC138512.1	-1.93	0.03	0.00709852	0.866406
LURAP1L-AS1	1.91	0.1	0.00310574	0.61683
TBX20	-1.9	-0.51	0.0394317	1
AL133482.1	-1.9	2.42	1.29737e-05	0.0364328
ERMN	1.89	-0.95	0.0383891	1
HSFX1	-1.89	-0.84	0.0874265	1
PMF1-BGLAP	1.89	-0.78	0.0497025	1
H2BC20P	-1.89	0.52	0.00469413	0.714574
MEST	-1.88	0.78	0.00317094	0.626075
MMP27	-1.88	0.21	0.0191788	1	Matrisome-associated	ECM Regulators	matrix metallopeptidase 27	Q9H306
CHRNA9	1.88	0.43	0.00223119	0.523106
KCNK15-AS1	-1.88	0.19	0.0193998	1
LINC01948	-1.88	-0.51	0.0432294	1
AL137058.2	1.88	-0.65	0.0361108	1
FO681492.1	1.88	-0.28	0.0159419	1
PPL	-1.87	4.71	0.000565427	0.238724
AC068631.1	1.86	-0.56	0.0200795	1
AC011451.3	1.86	-0.7	0.0394246	1
SP140	-1.85	-0.25	0.0252795	1
XDH	-1.85	1.34	0.0006276	0.250779
ADAMTS7P4	-1.85	0.18	0.00805069	0.930194
AL357507.1	1.85	-0.11	0.00854393	0.956394
RPSAP8	1.85	-0.69	0.0378722	1
ALDH1A3	-1.84	0.61	0.00392671	0.681137
PNCK	1.83	-0.36	0.0291443	1
GRAP2	1.82	-0.55	0.0194446	1
TCF21	1.82	-0.24	0.0153099	1
ADGRD1	-1.81	0.86	0.00787624	0.924467
FRMPD4	-1.81	0.74	0.00308922	0.61683
PLPP4	1.81	3.96	0.000358011	0.189238
AL928654.3	-1.81	-0.55	0.0688827	1
AL096870.8	-1.81	-0.27	0.0205835	1
AC109322.2	1.8	-0.47	0.0253799	1
LINC01852	1.79	0.61	0.00135659	0.415836
COL23A1	1.78	-0.48	0.0234009	1	Core matrisome	Collagens	collagen, type XXIII, alpha 1	Q86Y22
ADAMTS9	-1.78	1.75	0.000107637	0.0979041	Matrisome-associated	ECM Regulators	ADAM metallopeptidase with thrombospondin type 1 motif, 9	C9JWI2:H0Y859:Q9P2N4
VWA3A	1.78	-0.84	0.0439315	1	Core matrisome	ECM Glycoproteins	von Willebrand factor A domain containing 3A	A6NCI4:H3BTG8:H3BTX3:H3BUS3:H7BXL8
KRT14	1.78	0.44	0.00661641	0.836459
LINC02593	1.78	2	2.72211e-05	0.0480882
AL035530.2	1.78	0.06	0.00488912	0.729348
GOLGA8G	1.77	-0.84	0.0569658	1
AL109659.1	1.77	-0.28	0.0451066	1
AC068787.5	-1.77	-0.58	0.0502177	1
GNAO1	-1.76	-0.31	0.0387505	1
CYP27B1	-1.76	-0.58	0.0611433	1
SDSL	1.76	1.05	0.000875319	0.31496
ADAMTS18	-1.76	-0.59	0.0728794	1	Matrisome-associated	ECM Regulators	ADAM metallopeptidase with thrombospondin type 1 motif, 18	B4DEX3:H3BMG1:H3BTZ3:Q8TE60
NOP56P3	1.76	-0.6	0.0290506	1
AC145207.5	1.76	1.1	0.00114192	0.365034
SUSD3	1.75	-0.18	0.0204205	1
IFITM10	1.75	1.69	5.10122e-05	0.0658548
AP001350.2	-1.75	-0.3	0.0493752	1
ADGB	1.74	2.99	0.0505654	1
KIT	-1.74	5.61	5.6248e-07	0.00509866
GLDC	-1.74	-0.59	0.0603732	1
C1QTNF12	1.74	-0.74	0.05054	1
MX1	-1.73	3.91	0.052106	1
AC010542.3	-1.73	0.11	0.0198532	1
ZNF549	1.72	0	0.029499	1
LNCOG	1.72	1.97	1.8084e-05	0.040466
AL391422.1	-1.71	0.25	0.00966226	1
RPL7P56	1.71	-0.52	0.0445462	1
VLDLR-AS1	1.71	-0.12	0.0106924	1
DKK2	-1.7	-0.36	0.0578286	1
CARMIL2	1.7	0.57	0.00272047	0.582311
ADRA2C	1.7	1.35	0.000934719	0.328522
SRRM2-AS1	1.7	-0.11	0.0158919	1
PATL2	-1.7	-0.34	0.0465045	1
GSTA1	1.7	-0.33	0.0348528	1
ATP13A4	-1.69	-0.36	0.0418132	1
GPR137C	1.69	2.55	0.000332747	0.179958
H4C11	1.69	-0.33	0.0229631	1
C10orf88B	-1.69	-0.12	0.0303972	1
SCO2	-1.69	0.05	0.022636	1
UBE2D4	-1.68	0.36	0.0118637	1
TLR3	-1.68	1.97	5.61247e-05	0.0672794
AC100814.1	1.68	0.76	0.00482009	0.72226
ST8SIA1	-1.67	1.81	0.000173751	0.131055
SOX4	1.67	6.6	2.80143e-08	0.00129822
PHOSPHO1	1.67	-0.4	0.0304983	1
AC103706.1	1.67	-0.15	0.0152125	1
ELF2P4	-1.66	-0.63	0.0766197	1
ALDH3A1	-1.65	-0.38	0.0549184	1
CHL1	1.65	0.36	0.0040435	0.682924
AL645608.6	1.64	-0.22	0.0164264	1
ELMO3	1.63	-0.09	0.0148537	1
SLC14A1	-1.63	2.54	1.96321e-05	0.042513
CPNE5	1.62	0.84	0.00797889	0.928289
BMPER	-1.62	5.65	1.02617e-06	0.00765408	Core matrisome	ECM Glycoproteins	BMP binding endothelial regulator	C9JY72:F8WDG9:G5E9K4:Q8N8U9
AC126121.3	1.62	3.36	4.01662e-06	0.0207412
AP001458.2	1.62	-0.19	0.0340642	1
GRIP2	-1.61	-0.4	0.0428165	1
CMYA5	-1.61	3.71	0.0233338	1
SERPINB7	-1.61	3.8	6.07616e-07	0.00509866	Matrisome-associated	ECM Regulators	serpin peptidase inhibitor, clade B (ovalbumin), member 7	C9JA68:C9JM00:C9JZR8:O75635
ZC2HC1C	-1.6	-0.4	0.0423003	1
ITIH5	-1.6	3.37	2.35279e-05	0.0447636	Matrisome-associated	ECM Regulators	inter-alpha (globulin) inhibitor H5	C9J2H1:G5E9D8:H7C5A6:J3KQ60:Q86UX2
KCNJ15	-1.6	1.97	0.00023414	0.1526
ZNF483	-1.6	1.41	0.00157248	0.443183
CCDC69	-1.6	0.02	0.031943	1
EDN3	1.59	-0.36	0.0235276	1
HEY1	1.59	0.51	0.00377861	0.666243
MT-TS1	1.59	7.09	0.0907796	1
BST2	-1.58	0.8	0.00695795	0.85347
APCDD1	-1.58	6.86	3.86777e-08	0.00129822
SMIM27	1.57	1.17	0.0303705	1
ASMTL-AS1	1.57	-0.8	0.0544442	1
AL137058.1	1.57	-0.8	0.0572489	1
AL353732.2	-1.57	0.15	0.0166388	1
FGFR3	1.56	0.38	0.0303523	1
RAB3IP	-1.56	-0.03	0.045344	1
ARHGAP20	-1.56	3.79	6.61038e-06	0.0256181
SVEP1	-1.56	7.04	2.25924e-07	0.00303325	Core matrisome	ECM Glycoproteins	sushi, von Willebrand factor type A, EGF and pentraxin domain containing 1	E9PBN8:Q4LDE5
YWHAZP6	-1.56	-0.02	0.0220153	1
AC135166.1	1.56	0.21	0.0124302	1
WNT2	-1.55	2.17	0.000145356	0.120466	Matrisome-associated	Secreted Factors	wingless-type MMTV integration site family member 2	C9JUI2:F8WDR1:P09544
PCP4	1.55	0.33	0.0451239	1
LINC00607	1.55	0.33	0.00538168	0.753149
SNORD3A	1.55	-0.06	0.0234515	1
SLIT2	-1.54	7.03	4.3866e-05	0.0593473	Core matrisome	ECM Glycoproteins	slit homolog 2 (Drosophila)	E9PCX4:F5H0U4:H0Y968:H0Y9Z6:O94813:X6R3P0
LRP1B	-1.54	-0.21	0.045437	1
ATOH8	1.54	6.06	0.00405409	0.682924
CASS4	-1.53	0.65	0.00717134	0.872124
HLX	1.53	0.44	0.0359674	1
CLIC3	1.52	2.33	0.000192011	0.135681
MT1L	1.52	0.88	0.0474786	1
AC138696.1	-1.52	-0.04	0.0555329	1
SLC1A2	-1.51	3.74	2.4715e-05	0.0448411
NXPH4	1.51	-0.23	0.0260924	1
GABBR2	-1.5	1.52	0.00186439	0.48137
JAZF1-AS1	-1.5	-0.25	0.0452812	1
ARL14EPL	1.5	0.37	0.0200074	1
AC091271.1	1.5	-0.7	0.0700492	1
PDGFRL	-1.49	1.86	0.000977618	0.33344
ASPHD2	1.49	0.06	0.0205036	1
SORL1	-1.49	1.29	0.00121577	0.381377
GFOD1	-1.49	1.87	0.000327234	0.178595
RAB24	1.49	-0.61	0.0513338	1
SCUBE2	-1.49	0.72	0.00818821	0.93482	Matrisome-associated	Secreted Factors	signal peptide, CUB domain, EGF-like 2	E7EQD6:H0YD28:H0YDN3:H0YEB3:H0YEI5:Q9NQ36
NTN1	-1.48	5.07	0.000605353	0.246287	Core matrisome	ECM Glycoproteins	netrin 1	H7BZF4:O95631
TGFBR3	-1.48	6.89	1.36233e-07	0.00228633
MTUS1	-1.48	1.07	0.00350884	0.656124
RETREG1	-1.48	1.36	0.00151209	0.436678
EN1	1.48	-0.01	0.0128886	1
NBPF2P	-1.48	0.61	0.00651781	0.831962
SERPINB9P1	-1.48	-0.47	0.0889979	1
RTP4	-1.47	0.38	0.0293801	1
GRIA1	-1.47	2.5	0.00215412	0.51645
PDGFD	-1.47	5.47	1.3295e-06	0.00892494	Matrisome-associated	Secreted Factors	platelet derived growth factor D	H0YD37:Q9GZP0
CDNF	-1.47	0.72	0.00436331	0.70358
Z94721.1	1.47	-0.16	0.0246352	1
LNCAROD	1.47	-0.17	0.0217662	1
RPL7P44	1.47	-0.09	0.0313617	1
AC090589.1	1.47	0.57	0.0172285	1
AC022384.1	-1.47	0.09	0.0258553	1
ASIP	1.46	1.01	0.00147831	0.436678
HERC6	-1.46	3.46	0.00103048	0.340771
CCDC144NL	1.46	-0.33	0.0325549	1
RPS20P2	1.46	-0.26	0.0477023	1
AL031599.1	-1.46	0.21	0.0461739	1
Z68871.1	-1.46	0.37	0.014113	1
SCARF1	-1.45	-0.27	0.0526236	1
INA	-1.45	1.95	0.000880673	0.31496
PPP1R16A	-1.45	0.47	0.020202	1
AKR7L	1.45	-0.4	0.0437645	1
FKBP14-AS1	-1.45	-0.07	0.0447262	1
IGSF3	-1.44	1.79	0.000416001	0.202363
SHANK2	-1.44	0.48	0.0295201	1
SEMA5A	-1.43	4.12	0.0461703	1	Matrisome-associated	ECM-affiliated Proteins	sema domain, seven thrombospondin repeats (type 1 and type 1-like), transmembrane domain (TM) and short cytoplasmic domain, (semaphorin) 5A	D6R9K6:D6RAF4:H0Y9H9:Q13591
UBE3A	-1.43	0.76	0.0219443	1
TTC9	1.43	-0.26	0.0318247	1
SLC37A2	1.43	1	0.00153517	0.436678
GORAB-AS1	1.43	-0.1	0.0349691	1
CRAMP1	-1.42	-0.31	0.104873	1
SEPTIN3	-1.42	0.22	0.0300797	1
MAP7	-1.42	4.41	0.000111124	0.0994638
CAMK4	-1.42	1.23	0.00309799	0.61683
CYGB	1.42	1.8	0.00184548	0.480183
PLPP3	-1.42	6.03	0.0418332	1
CFAP54	-1.42	1.31	0.00148154	0.436678
NPAS1	1.41	2.92	9.53984e-05	0.092813
MDH1B	1.41	-0.13	0.0418126	1
AC136628.3	1.41	-0.19	0.0353481	1
WNT16	-1.4	2.33	0.000164328	0.126744	Matrisome-associated	Secreted Factors	wingless-type MMTV integration site family, member 16	E9PH60:Q9UBV4
VASH1	-1.4	0.65	0.0172253	1
AC104843.1	1.4	0.91	0.0223002	1
AC021088.1	-1.4	-0.12	0.0429213	1
DENND2D	-1.39	1.41	0.00193375	0.491644
TNFRSF11B	-1.39	8.2	0.00039929	0.201536
GABRA5	1.39	1.09	0.00210938	0.509362
MACORIS	-1.39	0.05	0.0368502	1
AC000403.1	-1.39	0.44	0.0218186	1
ARHGAP28	-1.38	0.18	0.0278265	1
SNTB1	-1.38	1.7	0.00143395	0.433609
MAFB	1.38	6.87	2.95723e-07	0.00330865
EPSTI1	-1.37	1.89	0.0250516	1
RAB33A	1.37	2.26	0.000441477	0.208969
FAM167A	-1.37	1.55	0.00232245	0.532102
ZFPM2	1.37	-0.14	0.0285106	1
TENT5C	-1.37	4.83	5.56635e-06	0.0249113
PMEL	1.37	0.14	0.0357368	1
HPDL	1.36	-0.37	0.0490155	1
FAM225B	1.36	0.46	0.00681909	0.842322
LINC01711	1.36	-0.36	0.0574357	1
CDON	-1.35	5.6	0.0298574	1
GADD45G	1.35	0.63	0.00826285	0.940144
TRIM63	1.35	-0.01	0.0359293	1
OPCML	-1.35	2.92	9.87978e-05	0.0934126
RPL37AP1	1.35	2.01	0.00466586	0.713483
BX322234.1	-1.35	1.48	0.00169684	0.456653
RPL21P131	1.35	0.05	0.0373091	1
BAMBI	1.34	3.41	7.22104e-05	0.0769442
MTG1	1.34	0.16	0.0431199	1
GSAP	-1.34	1.38	0.00240452	0.546898
IFI27L2	1.33	5.35	0.0829519	1
AXIN2	-1.33	3.27	6.87121e-05	0.0752638
S100A5	1.33	-0.3	0.0420698	1	Matrisome-associated	Secreted Factors	S100 calcium binding protein A5	P33763:Q52LE7
TOP3BP1	1.33	-0.57	0.0652223	1
AC012349.1	-1.33	0.61	0.0246718	1
AC092645.1	-1.33	3.1	0.0168556	1
BMF	1.32	3.97	0.0297955	1
BATF3	-1.32	1.41	0.00461517	0.712737
MT-TC	1.32	6.97	0.125848	1
HAGLR	1.32	-0.11	0.0416087	1
Z93930.2	1.32	1.09	0.0058528	0.781111
SMCO2	1.31	0.43	0.0136839	1
MARCKSL1	1.31	5.44	4.46724e-06	0.0214204
LINC01655	1.31	0.14	0.0400211	1
KLF3-AS1	1.31	0.72	0.0087997	0.965793
LFNG	1.3	3.15	0.00315436	0.624637
STX16	-1.3	0.36	0.0567551	1
USP18	-1.3	0.14	0.0495561	1
AL031985.2	1.3	-0.04	0.0416534	1
MMP12	1.3	0.37	0.0123404	1	Matrisome-associated	ECM Regulators	matrix metallopeptidase 12 (macrophage elastase)	P39900
ESR1	-1.29	1.22	0.00349166	0.655466
GALNT16	-1.29	3.53	6.26591e-05	0.0701051
SMCHD1	-1.29	1.42	0.0475736	1
MT2A	1.29	5.28	0.0286687	1
IL15RA	-1.29	2.85	0.000153189	0.125409
ADAMTS3	-1.29	3.5	3.57118e-05	0.0510071	Matrisome-associated	ECM Regulators	ADAM metallopeptidase with thrombospondin type 1 motif, 3	O15072
ANKRD23	-1.29	0.47	0.0247429	1
COL25A1	-1.29	-0.02	0.0513204	1	Core matrisome	Collagens	collagen, type XXV, alpha 1	A8MWQ5:D6R8Y2:E9PNV9:H0YAE1:Q9BXS0
PRELP	-1.29	6.02	2.52079e-06	0.0141017	Core matrisome	Proteoglycans	proline/arginine-rich end leucine-rich repeat protein	P51888
ZNF90	-1.29	0.94	0.00999309	1
HSD52	-1.29	-0.37	0.107825	1
AC024940.2	1.29	1.92	0.0448998	1
AC004917.1	1.29	2.93	5.97417e-05	0.0691458
PTPRN	1.28	4.91	0.000300443	0.170922
SLC1A3	-1.28	1.39	0.00498762	0.734252
DKK1	1.28	8.22	0.0262959	1
RAB41	-1.28	0.48	0.0312003	1
CST6	1.28	0.88	0.0112248	1	Matrisome-associated	ECM Regulators	cystatin E/M	Q15828
ADGRB1	1.28	0.37	0.0191763	1
DNER	1.28	0.01	0.0311086	1
MT-TE	1.28	5.74	0.115926	1
PPP1R14BP2	1.28	0.55	0.0225291	1
LINC01503	1.28	3.13	0.000203732	0.139623
CR382285.1	1.28	2.41	0.0163933	1
C12orf57	1.27	4.38	0.106558	1
STRIP2	-1.27	1.13	0.00563338	0.765877
PTPRE	-1.27	0.9	0.0447967	1
GPAT3	1.27	0.46	0.0105961	1
GOLGA8R	-1.27	-0.2	0.0695312	1
LRRK2	-1.27	5.27	0.00051411	0.228558
AC002069.2	1.27	0.44	0.030193	1
RPL37P2	1.27	2.25	0.0371257	1
RABAC1	1.26	4.21	0.0861146	1
ATP5ME	1.26	5.24	0.165633	1
TRIL	-1.26	2.23	0.00157785	0.443183
AL133367.1	-1.26	0.47	0.0323713	1
NTRK2	-1.25	1.03	0.0136037	1
MEIOC	1.25	-0.04	0.0348145	1
VGLL3	-1.25	8.47	0.000591604	0.242381
PLXNA4	-1.25	3.49	2.81566e-05	0.0484654	Matrisome-associated	ECM-affiliated Proteins	plexin A4	Q9HCM2
PRELID1P5	1.25	-0.26	0.0614394	1
AMACR	1.25	0.02	0.0285462	1
AC006449.6	1.25	0.36	0.0364145	1
AP000944.5	-1.25	3.08	0.00022568	0.148528
HSD11B1	1.24	0.39	0.0331377	1
LINC00862	1.24	1.16	0.00433977	0.702748
NCALD	-1.23	2.15	0.000979669	0.33344
CDKN1C	1.23	3.16	0.000491706	0.223028
SEC61G	1.23	6.55	0.0693546	1
HAND2	1.23	1.06	0.00647416	0.831898
JAG2	-1.23	0.07	0.0881182	1
TRABD2A	1.23	1.13	0.00564054	0.765877
AC069282.1	-1.23	0.81	0.0157955	1
AC119674.2	-1.23	4.4	7.57617e-06	0.0256181
MSH4	1.22	-0.27	0.0557211	1
TNS4	-1.22	0.21	0.0456381	1
DUSP23	1.22	4.98	0.046822	1
PCDH7	1.22	2.04	0.000503964	0.227054
S1PR1	1.22	0.86	0.0127716	1
SLC9A9	-1.22	4.65	5.20846e-05	0.0659705
DPP4	-1.22	8.08	2.39423e-05	0.0447636
NDUFAF8	1.22	5.03	0.066397	1
AC110749.1	1.22	2.83	0.123217	1
AC012574.1	-1.22	-0.07	0.0900645	1
AC009533.1	-1.21	0.88	0.0115122	1
TMEM131L	-1.21	3.73	0.0117108	1
PODXL	1.21	8.17	0.0982713	1
SMIM43	1.21	1.87	0.00295376	0.611993
SCG5	1.21	3.45	0.000176861	0.131919
DPF3	-1.21	0.32	0.0369066	1
MT-TI	1.21	0.97	0.0134338	1
PNMA2	-1.21	2.31	0.00247902	0.554722
SNHG9	1.21	1.7	0.00997502	1
HTR7	1.2	1.79	0.00575767	0.770058
ETS2	-1.2	2.07	0.00301163	0.612999
ATP6V0E2-AS1	-1.2	0.18	0.0727327	1
CAMK2B	1.19	0.6	0.0138888	1
TSPAN2	1.19	0.49	0.016605	1
ARHGAP29	-1.19	7.14	0.000100988	0.094157
STXBP6	-1.19	1.19	0.0102975	1
SIGLEC15	-1.19	1.48	0.00559461	0.765877
CADPS2	-1.18	2.18	0.0151743	1
LIN7B	1.18	1.8	0.00529863	0.75219
CGNL1	1.18	0.18	0.0449397	1
CCN3	-1.18	3.58	0.000976458	0.33344
IFI44L	-1.18	2.23	0.0147833	1
IGFBP3	1.18	12.4	1.6645e-05	0.0385303	Core matrisome	ECM Glycoproteins	insulin-like growth factor binding protein 3	B3KWK7:C9JMX4:H0Y485:H0Y5K2:P17936
FRMPD3	1.18	2.04	0.0275177	1
TNXB	-1.18	6.74	0.000762392	0.285611	Core matrisome	ECM Glycoproteins	tenascin XB	C9J7W4:E7EPZ9:P22105
P2RY1	-1.18	2.66	0.000373952	0.1946
CHST15	-1.18	2.06	0.00414166	0.683119
AF165147.1	-1.18	1.26	0.00633493	0.820972
AP001831.1	-1.18	0.68	0.0615316	1
LINC00933	-1.18	1.21	0.0114597	1
FGFR2	1.17	1.54	0.00651961	0.831962
COL21A1	-1.17	4.5	1.32921e-05	0.0364328	Core matrisome	Collagens	collagen, type XXI, alpha 1	A6PVD9:F5GZK2:H0Y4C9:H0YDH6:Q96P44
MNS1	-1.17	1.49	0.0211173	1
TIRAP	-1.17	0.98	0.0260409	1
CLGN	-1.17	4.54	0.00108579	0.353899
MT-TS2	1.17	3.11	0.0522242	1
TAX1BP3	1.17	2.6	0.000253774	0.157736
UCHL1	1.16	4.71	8.49778e-06	0.0271646
SLFN13	-1.16	0.49	0.0360768	1
RAD51AP2	1.16	1.21	0.0245836	1
NDUFA4P1	1.16	1.07	0.0143651	1
SPA17	-1.15	1.04	0.0186096	1
SEMA6A	1.15	1.27	0.005631	0.765877	Matrisome-associated	ECM-affiliated Proteins	sema domain, transmembrane domain (TM), and cytoplasmic domain, (semaphorin) 6A	B3KU01:D6RAG9:D6RCR0:E7ERF3:E9PDV9:H0Y8V9:Q9H2E6
NDUFB7	1.15	4.61	0.119441	1
ITGA4	-1.15	5.71	0.0123226	1
IFIH1	-1.15	3.81	0.00036108	0.189369
SULF1	1.15	8.77	0.0385364	1	Matrisome-associated	ECM Regulators	sulfatase 1	E9PI06:E9PJL8:E9PLS5:E9PPQ3:E9PS14:H0YDR1:Q8IWU6
ARHGAP26	-1.15	4.71	7.54443e-06	0.0256181
SLC25A27	-1.15	1.97	0.00320719	0.628663
AFF2	1.15	3.85	0.00367507	0.663193
LAMTOR4	1.15	5.47	0.175764	1
COG8	-1.15	0.77	0.0235963	1
UBE2MP1	1.15	0.38	0.0351061	1
MICB-DT	-1.15	0.84	0.0200775	1
MAMLD1	-1.14	5.18	7.63239e-06	0.0256181
RASD2	1.14	4.07	0.00807473	0.93102
GPC3	-1.14	3.02	0.000355581	0.189238	Matrisome-associated	ECM-affiliated Proteins	glypican 3	H0Y3U6:P51654
FUOM	1.14	3.63	0.101559	1
CCNE2	-1.14	2.06	0.00280671	0.59064
LINC02609	1.14	0.48	0.0410789	1
MEX3A	1.14	2.3	0.00963499	1
AC009113.1	1.14	1.21	0.0040304	0.682924
HMGN3-AS1	-1.14	1.17	0.00820703	0.935379
CHDH	-1.13	2.27	0.00162941	0.450133
SYNDIG1	1.13	1.02	0.0159581	1
SPATA6L	1.13	0.43	0.0242195	1
MARK1	1.13	2.39	0.00166901	0.453606
STX11	-1.13	1.63	0.0136822	1
MRPL52	1.13	4.26	0.0502145	1
SELENOM	1.13	6.75	0.109432	1
SKA2P1	1.13	-0.17	0.0642598	1
AC078846.1	-1.13	0.6	0.0369763	1
AC104447.1	-1.13	1.44	0.0124916	1
BTBD11	1.12	1.01	0.0162208	1
COX7A1	1.12	5.23	0.13158	1
AC006213.2	-1.12	0.72	0.0647996	1
SIK1B	-1.12	3.96	0.0366197	1
COL9A2	1.11	1.83	0.0013844	0.422432	Core matrisome	Collagens	collagen, type IX, alpha 2	B1AKJ1:B1AKJ3:H0Y409:Q14055
SLC7A8	1.11	7.65	0.00150762	0.436678
PLXDC2	1.11	2.8	0.000547248	0.235216	Matrisome-associated	ECM-affiliated Proteins	plexin domain containing 2	Q6UX71
TMEM160	1.11	2.38	0.0478547	1
MYRIP	-1.11	1.6	0.0245853	1
TSNAXIP1	1.1	1.27	0.0434387	1
PARP9	-1.1	5.3	1.3568e-05	0.0364328
CILP	-1.1	1.37	0.0122204	1	Core matrisome	ECM Glycoproteins	cartilage intermediate layer protein, nucleotide pyrophosphohydrolase	O75339
TMEM121	1.1	1.01	0.0157871	1
LINC01881	-1.1	1.35	0.00962041	1
CCDC144NL-AS1	1.1	1.25	0.00654366	0.831962
ELN	1.09	7.43	0.00612109	0.799434	Core matrisome	ECM Glycoproteins	elastin	E7EN51:E7EN65:E7ENM0:E7ENW7:E7EP82:E7EQH8:E7ETP7:E7EWS8:E9PGX4:F8WAH6:G3V0G6:G5E950:H7C3K0:P15502
SEMA3A	-1.09	4.63	0.000141549	0.119853	Matrisome-associated	ECM-affiliated Proteins	sema domain, immunoglobulin domain (Ig), short basic domain, secreted, (semaphorin) 3A	C9J9C4:C9JD25:Q14563
[truncated: 1,791 more rows]

## Sheet: YoungCells_10days_30Mm vs 0mM
Gene Symbol	edgeR_logFC	edgeR_logCPM	QLF_pvalue	QLF_FDR	Division	Category	Gene Name	UniProt_IDs
[truncated: 6,945 more rows]

[truncated: 1 more sheets: YoungCells_17days_30Mm vs 0mM]
