# Supplementary material for: Changes in Gene Expression Patterns in Young and Senescent Fibroblasts in Glycated Three-Dimensional Collagen Matrices
Source: Int J Mol Sci. 2025 May 16;26(10):4769. doi: 10.3390/ijms26104769 (PMC12112436; doi:10.3390/ijms26104769)
Supplement: Supplementary file 1 [file ijms-26-04769-s001.zip › Supplementary Table 2.xlsx]

## Sheet: SenCells_0mMR_10d VS 17d
Gene Symbol	edgeR_logFC	edgeR_logCPM	QLF_pvalue	QLF_FDR	Division	Category	Gene Name	UniProt_IDs
ALPL	-6.51	-0.84	6.08559e-07	9.45661e-05
AC245060.5	5.65	-1.82	0.000214111	0.00977109
AC095031.1	-5.46	-1.7	0.000925458	0.0316002
AC087672.2	5.19	-1.96	0.00103209	0.034316
MCOLN2	-5.18	-1.86	0.00255382	0.0695208
AL355607.2	5.18	-2.02	0.00114864	0.037395
KLK4	-5.16	-1.81	0.00242586	0.0670707
ICAM2	-5.01	-1.92	0.00413079	0.100181
SCGB3A2	-4.99	-1.83	0.00360505	0.0905037
AC009060.1	4.89	-2.1	0.00225798	0.0633954
Metazoa_SRP	-4.88	-2.1	0.00616479	0.135022
AP003557.1	4.84	-2.17	0.00267681	0.071964
AC016405.3	-4.84	-1.99	0.00618142	0.135254
Z98752.3	4.81	-2.11	0.00267251	0.0719061
IGFN1	4.79	-2.23	0.00312247	0.0810562
AZU1	4.76	-2.17	0.00314159	0.0813952
AC068700.1	-4.73	-2	0.0075227	0.157194
AK2P2	-4.72	-2	0.00771373	0.160069
FRMD6-AS2	-4.72	-1.95	0.00739034	0.154987
AC234775.3	4.69	-2.24	0.00379253	0.094015
USP43	4.65	-2.31	0.00450303	0.106627
MZT1P2	4.65	-2.31	0.00450303	0.106627
OR7E66P	-4.64	-2.11	0.00943484	0.185001
OR2C1	-4.63	-2.11	0.00959846	0.186929
AC005261.2	-4.63	-2.17	0.00993351	0.192061
AC034229.4	4.63	-2.31	0.00462754	0.108961
LINC01554	-4.62	-2.01	0.0092052	0.181695
AC012360.2	-4.62	-2.06	0.00945058	0.18508
WNT8B	4.6	-2.24	0.00452474	0.106965	Matrisome-associated	Secreted Factors	wingless-type MMTV integration site family, member 8B	Q93098
AL133259.1	4.58	-2.18	0.0044364	0.105496
AC003101.1	4.54	-2.32	0.00548604	0.123791
AC017100.1	-4.52	-2.24	0.0124302	0.226811
HDAC8	-4.51	-2.07	0.0114089	0.213159
H2AC13	-4.51	-2.12	0.0116542	0.216717
SLC6A12	-4.5	-2.18	0.0123357	0.225393
ANKRD30BL	4.49	3.7	0.124779	0.991998
AL160314.2	4.49	-2.19	0.00516669	0.118174
AL158064.1	4.49	-2.19	0.00516669	0.118174
RN7SL525P	4.47	-2.39	0.00685173	0.146018
DOCK8	4.44	-2.32	0.00655704	0.141263
DNLZ	4.44	-2.32	0.00650668	0.140448
AC002072.1	4.44	-2.32	0.00650668	0.140448
ENPP6	4.43	-2.32	0.00665835	0.143078
AL157778.1	4.43	-2.32	0.00665835	0.143078
TRIML2	-4.39	-2.32	0.0159936	0.270577
HLA-DRB6	-4.39	-2.25	0.015238	0.260486
AC002310.2	4.39	-1.47	0.00014863	0.00726698
LINC02332	-4.39	-2.32	0.0159936	0.270577
VSIG2	4.34	-2.4	0.00853442	0.17184
NKTR	4.33	-2.33	0.00781519	0.161327
GPR78	4.33	-2.33	0.00781519	0.161327
TDRD6	4.33	-2.33	0.00787104	0.162031
AL390334.1	4.33	-2.33	0.00781519	0.161327
MIR4527HG	4.33	-2.26	0.00729728	0.153371
AC007513.1	-4.3	-2.08	0.0158728	0.269484
AC018695.1	-4.28	-2.14	0.0168281	0.278931
AC244453.1	-4.28	-2.14	0.0167168	0.277909
VGLL2	-4.26	-2.2	0.0179297	0.291928
HNRNPA1P56	-4.26	-2.2	0.0179297	0.291928
GRB7	-4.24	-2.26	0.0191455	0.306374
AL353660.1	4.24	-2.4	0.0100351	0.193523
ROPN1B	4.23	-2.33	0.00921658	0.181759
RNF183	4.23	-2.33	0.00921658	0.181759
VTI1BP2	4.23	-2.33	0.00915572	0.180931
VN2R19P	4.23	-2.33	0.00921658	0.181759
AC107021.1	4.23	-2.33	0.00915572	0.180931
Z83844.1	4.22	-2.41	0.0102593	0.196773
TLR5	-4.21	-2.39	0.0220365	0.337897
AP000781.1	-4.21	-2.33	0.0206845	0.32187
FMN2P1	-4.15	-2.21	0.0210888	0.326573
AC024560.1	-4.15	-2.21	0.0210888	0.326573
IRF1-AS1	-4.14	-2.21	0.0212238	0.327982
ACP4	4.13	-2.34	0.0106947	0.203208
LTB4R2	4.13	-2.34	0.0106947	0.203208
TERB1	4.13	-2.34	0.0106947	0.203208
AC010335.1	4.13	-2.34	0.0106947	0.203208
SDR9C7	4.12	-2.41	0.0120179	0.221699
TEX35	4.12	-2.41	0.0120179	0.221699
AC022272.1	4.12	-2.41	0.0120179	0.221699
MIR4521	4.12	-2.41	0.0119365	0.220602
TGM4	4.11	-2.49	0.0138377	0.244454	Matrisome-associated	ECM Regulators	transglutaminase 4 (prostate)	F8WCU8:P49221
AL589993.1	4.11	-2.41	0.0120996	0.22251
LINC02601	-4.11	-2.27	0.0229523	0.347416
AC104777.1	4.11	-2.41	0.0120996	0.22251
LINC02302	4.11	-2.41	0.0120996	0.22251
LINC01491	4.11	-2.41	0.0120996	0.22251
AC093307.1	4.1	-2.49	0.013941	0.245799
AP003464.1	4.1	-2.49	0.0140468	0.246205
KLHL1	-4.09	-2.33	0.0246283	0.366106
C10orf53	4.09	-2.49	0.0141635	0.246831
AL353151.1	4.09	-2.49	0.0141635	0.246831
LINC01315	-4.09	-2.33	0.0246283	0.366106
AP001453.1	-4.09	-2.33	0.0248093	0.368055
ERVV-2	-4.09	-2.33	0.0246283	0.366106
Z73965.1	-4.09	-2.33	0.0246283	0.366106
LINC01229	-4.08	-2.33	0.0249908	0.369813
AC005703.6	-4.08	-2.33	0.0249908	0.369813
AC096734.2	-4.07	-2.33	0.0251726	0.371556
LCE3D	-4.06	-2.4	0.0273896	0.39229
AC024940.5	-4.06	-2.4	0.0271824	0.390108
AC015908.7	-4.05	-2.4	0.0276028	0.394432
LCE1F	-4.04	-2.4	0.0278239	0.396312
AC099487.2	-4.04	-2.4	0.0280491	0.399096
KCNH3	-4.03	-2.22	0.024835	0.368192
AP001267.3	-4.03	-2.22	0.024835	0.368192
AC003965.1	-4.03	-2.22	0.024835	0.368192
ESRP2	4.01	-2.42	0.014032	0.246118
CACNG1	4.01	-2.42	0.01412	0.246505
FLT3	4.01	-2.42	0.01412	0.246505
PPP1R14D	4.01	-2.42	0.014032	0.246118
MRPL23-AS1	4.01	-2.42	0.01412	0.246505
AL606468.1	4.01	-2.42	0.01412	0.246505
LINC01353	4.01	-2.42	0.01412	0.246505
AL139288.1	4.01	-2.42	0.01412	0.246505
LINC02362	4.01	-2.42	0.014032	0.246118
LINC02112	4.01	-2.42	0.01412	0.246505
AC145343.1	4.01	-2.42	0.014032	0.246118
FAM223B	4.01	-2.42	0.014032	0.246118
AP003068.4	4.01	-2.42	0.014032	0.246118
FAM223A	4.01	-2.42	0.014032	0.246118
LINC02359	4.01	-2.42	0.01412	0.246505
AL160396.2	4.01	-2.42	0.01412	0.246505
SLC8A2	-3.99	-2.28	0.0269872	0.388517
HLA-DPB2	3.99	-2.49	0.0164528	0.2755
AP000253.1	3.99	-2.49	0.0164528	0.2755
AC011499.1	3.99	-2.49	0.0164528	0.2755
CMPK2	-3.98	-2.28	0.0271531	0.389922
SIT1	3.98	-2.49	0.0166766	0.277584
CFAP74	3.98	-2.49	0.0165629	0.276489
PPEF2	-3.98	-2.28	0.0271531	0.389922
LMNTD2	3.98	-2.49	0.0165629	0.276489
MIR497HG	-3.98	-2.28	0.0271531	0.389922
AL162274.3	-3.98	-2.28	0.0271531	0.389922
AL354855.1	3.98	-2.49	0.0166766	0.277584
AP006545.3	3.98	-1.67	0.00114541	0.0373077
LINC01882	3.97	-2.49	0.0167934	0.278712
AC099661.1	3.97	-2.49	0.0167934	0.278712
LINC00639	-3.95	-2.34	0.0297798	0.415962
MUC13	-3.94	-2.34	0.03017	0.41841	Matrisome-associated	ECM-affiliated Proteins	mucin 13, cell surface associated	C9IZG1:Q9H3R2
AC004471.2	-3.94	-2.34	0.0299747	0.417643
AC097462.3	-3.94	-2.34	0.0299747	0.417643
UPK1B	3.91	-2.42	0.0163147	0.273732
RNF222	3.91	-2.42	0.0163147	0.273732
RNU6-663P	3.91	-2.42	0.0163147	0.273732
AC079790.1	3.91	-2.42	0.0163147	0.273732
AL117328.1	3.91	-2.42	0.0163147	0.273732
AC109454.3	3.91	-2.42	0.0163147	0.273732
AC090159.1	3.91	-2.42	0.0163147	0.273732
LINC02244	3.91	-2.42	0.0163147	0.273732
AC105020.2	3.91	-2.42	0.0163147	0.273732
AC017037.5	3.91	-2.42	0.0163147	0.273732
AC120194.1	3.91	-2.42	0.0163147	0.273732
HIF1A-AS1	-3.9	-2.41	0.0336605	0.453104
AL391497.1	-3.9	-2.41	0.0334304	0.451092
VGF	-3.88	-2.41	0.0341346	0.457741
AC012651.1	3.88	-1.64	0.00134295	0.0420398
SLC25A51P1	3.87	-2.5	0.0194316	0.308599
GABRA3	3.86	-2.5	0.0196752	0.310191
ITIH6	3.86	-2.5	0.0196752	0.310191	Matrisome-associated	ECM Regulators	inter-alpha (globulin) inhibitor H5-like	Q6UXX5
CNMD	3.86	-2.5	0.0195533	0.309432
FUT3	3.86	-2.5	0.0196752	0.310191
TMEM217	3.86	-2.5	0.0196752	0.310191
TEX26	3.86	-2.5	0.0195533	0.309432
AL590705.1	-3.86	-2.29	0.0317213	0.434316
SOX18	-3.86	-2.29	0.0317213	0.434316
C9orf92	3.86	-2.5	0.0195533	0.309432
AC234771.4	3.86	-2.5	0.0195533	0.309432
AC005920.1	3.86	-2.5	0.0196752	0.310191
AC098487.1	-3.86	-2.29	0.0317213	0.434316
LINC01511	3.86	-2.5	0.0195533	0.309432
LINC02402	-3.86	-2.29	0.0317213	0.434316
AC087897.1	3.86	-2.5	0.0196752	0.310191
AL512274.1	3.86	-2.5	0.0195533	0.309432
AC005828.4	3.86	-2.5	0.0196752	0.310191
Z95331.1	-3.86	-2.29	0.0317213	0.434316
LMLN2	-3.86	-2.29	0.0317213	0.434316
AL049695.1	-3.86	-2.29	0.0317213	0.434316
H2BU1	-3.85	-2.49	0.0388155	0.497839
RPS3AP2	-3.85	-2.49	0.0388155	0.497839
CNTFR	-3.81	-2.35	0.0354249	0.467389
TBC1D21	-3.81	-2.35	0.0354249	0.467389
AATBC	-3.81	-2.35	0.0354249	0.467389
LINC01550	-3.81	-2.35	0.0354249	0.467389
AC079610.2	-3.81	-2.35	0.0354249	0.467389
RNF175	-3.8	-2.35	0.0356315	0.468917
C1QL4	-3.8	-2.35	0.0356315	0.468917	Matrisome-associated	ECM-affiliated Proteins	complement component 1, q subcomponent-like 4	Q86Z23
AC009403.1	-3.8	-2.35	0.0356315	0.468917
LINC01825	-3.8	-2.35	0.0356315	0.468917
AL445423.3	-3.8	-2.35	0.0356315	0.468917
ABCB5	-3.79	-0.24	1.54957e-07	3.08688e-05
LINC02250	3.79	-1.74	0.00233374	0.0651999
KRT9	-3.78	-0.78	2.05329e-05	0.00154193
DBX1	3.75	-2.5	0.0226549	0.344208
SPHKAP	3.75	-2.5	0.0226549	0.344208
RN7SKP160	3.75	-2.5	0.0226549	0.344208
OACYLP	-3.75	-2.42	0.0403265	0.507045
AC011290.1	-3.75	-2.42	0.0403265	0.507045
LINC01687	3.75	-2.5	0.0226549	0.344208
AC090796.1	3.75	-2.5	0.0226549	0.344208
VDAC1P5	3.75	-2.5	0.0226549	0.344208
AP003392.4	3.75	-2.5	0.0226549	0.344208
AL008635.1	3.75	-2.5	0.0226549	0.344208
LINC01726	-3.75	-2.42	0.0403265	0.507045
MCF2	3.74	-2.5	0.0227839	0.345333
BBOX1	-3.74	-2.42	0.0405756	0.508769
ZNF114	3.74	-2.5	0.0227839	0.345333
ZSCAN5C	-3.74	-2.42	0.0405756	0.508769
AC004835.1	3.74	-2.5	0.0227839	0.345333
AL356515.1	-3.74	-2.42	0.0405756	0.508769
AC112128.1	3.74	-2.5	0.0227839	0.345333
LINC00173	-3.73	-2.42	0.0408249	0.510825
EGF	-3.69	-0.96	7.04344e-05	0.00399684	Matrisome-associated	Secreted Factors	epidermal growth factor (beta-urogastrone)	P01133
SPX	-3.68	-2.36	0.04149	0.516164
TSHR	-3.68	-2.36	0.04149	0.516164
CDV3P1	-3.68	-2.36	0.04149	0.516164
AL138878.2	-3.68	-2.36	0.04149	0.516164
LINC00545	-3.68	-2.36	0.04149	0.516164
AL512634.1	-3.68	-2.36	0.04149	0.516164
AF129075.2	-3.68	-2.36	0.04149	0.516164
ENAM	3.67	-2.59	0.0296387	0.415028
AL357033.1	3.67	-2.59	0.0296387	0.415028
CPSF4L	3.67	-2.59	0.0296387	0.415028
NXPE2	3.67	-2.59	0.0296387	0.415028
AC023469.2	-3.67	-2.5	0.0475001	0.5605
AC017104.2	3.67	-2.59	0.0296387	0.415028
AC008013.2	3.67	-2.59	0.0296387	0.415028
AL356020.1	3.67	-2.59	0.0296387	0.415028
AL355481.1	-3.67	-2.5	0.0475001	0.5605
HOXA11	-3.66	-2.5	0.0481068	0.564681
CYTH4	3.66	-2.59	0.0299894	0.417674
NRARP	-3.66	-2.5	0.0477987	0.562935
HMGN2P8	-3.66	-1.4	0.00214613	0.0606864
RPL32P13	3.66	-2.59	0.0298087	0.41602
LINC01484	3.66	-2.59	0.0299894	0.417674
AC016152.1	3.66	-2.59	0.0298087	0.41602
AC005772.2	3.66	-2.59	0.0298087	0.41602
BTNL8	3.65	-2.59	0.0301793	0.41841
ANKS4B	3.65	-2.59	0.0301793	0.41841
DSCAML1	-3.65	-2.5	0.0484229	0.567544
OR7E22P	3.65	-2.59	0.0301793	0.41841
C12orf71	-3.65	-2.5	0.0484229	0.567544
AC099681.1	-3.65	-2.5	0.0484229	0.567544
LPGAT1-AS1	3.65	-2.59	0.0301793	0.41841
AC116616.1	3.65	-2.59	0.0301793	0.41841
IGHV3-42	3.65	-2.59	0.0301793	0.41841
TMEM179	-3.65	-2.5	0.0484229	0.567544
THA1P	3.65	-2.59	0.0301793	0.41841
AC006296.3	3.65	-2.59	0.0301793	0.41841
AC008567.3	-3.65	-2.5	0.0484229	0.567544
CYP2G1P	3.64	-1.8	0.0041021	0.0997364
CALCB	3.63	-2.51	0.0260975	0.379369
AC008267.1	3.63	-2.51	0.0260975	0.379369
DGCR6	3.63	-2.51	0.0260975	0.379369
GPRACR	3.63	-2.51	0.0260975	0.379369
EWSAT1	3.63	-2.51	0.0260975	0.379369
IPMKP1	3.63	-2.51	0.0260975	0.379369
AL451048.1	3.63	-2.51	0.0260975	0.379369
PUDPP2	3.63	-2.51	0.0260975	0.379369
BX324167.1	3.63	-2.51	0.0260975	0.379369
LINC01871	3.63	-2.51	0.0260975	0.379369
LINC01828	3.63	-2.51	0.0260975	0.379369
GMCL2	3.63	-2.51	0.0260975	0.379369
AC021180.1	3.63	-2.51	0.0260975	0.379369
KHDC1P1	3.63	-2.51	0.0260975	0.379369
AC084116.3	3.63	-2.51	0.0260975	0.379369
AC026688.1	3.63	-2.51	0.0260975	0.379369
AC091979.1	3.63	-2.51	0.0260975	0.379369
AC008050.1	3.63	-2.51	0.0260975	0.379369
AC022166.1	3.63	-2.51	0.0260975	0.379369
AC005410.2	3.63	-2.51	0.0260975	0.379369
AC113137.1	3.63	-2.51	0.0260975	0.379369
LINC02343	3.63	-2.51	0.0260975	0.379369
AC009949.1	3.63	-2.51	0.0260975	0.379369
AL356317.1	3.63	-2.51	0.0260975	0.379369
AC018437.2	3.63	-2.51	0.0260975	0.379369
TTC29	-3.6	-2.43	0.0477821	0.562838
MDS2	-3.6	-2.43	0.0477821	0.562838
CCDC169-SOHLH2	-3.6	-2.43	0.0477821	0.562838
AL359317.2	-3.6	-2.43	0.0477821	0.562838
AL355353.1	-3.6	-2.43	0.0477821	0.562838
MAP3K9	-3.59	-2.43	0.0480422	0.564207
TECTB	-3.59	-2.43	0.0480422	0.564207	Core matrisome	ECM Glycoproteins	tectorin beta	Q96PL2
GSC	-3.59	-2.43	0.0480422	0.564207
RNU6-9	-3.59	-2.43	0.0480422	0.564207
GSTA8P	-3.59	-2.43	0.0480422	0.564207
ITPR1-DT	-3.59	-2.43	0.0480422	0.564207
HLA-DOB	-3.59	-2.43	0.0480422	0.564207
PGAM1P5	-3.59	-2.43	0.0480422	0.564207
TTYH1	3.55	-1.47	0.000835383	0.029117
SLC9A3	3.53	-2.59	0.0345494	0.460727
CAPN3	3.53	-2.59	0.0347386	0.462391
BAAT	3.53	-2.59	0.0345494	0.460727
CCDC39	3.53	-2.59	0.0347386	0.462391
OR2AG2	3.53	-2.59	0.0345494	0.460727
FBXO47	3.53	-2.59	0.0347386	0.462391
AL355355.1	3.53	-2.59	0.0345494	0.460727
AC021134.1	3.53	-2.59	0.0345494	0.460727
AC114781.2	3.53	-2.59	0.0347386	0.462391
CCDC74BP1	3.53	-2.59	0.0345494	0.460727
AC093535.1	3.53	-2.59	0.0345494	0.460727
Metazoa_SRP	3.53	-2.59	0.0345494	0.460727
AC092119.3	3.53	-2.59	0.0345494	0.460727
AP001053.1	3.53	-2.59	0.0345494	0.460727
POU1F1	3.52	-2.59	0.034928	0.4632
TFCP2L1	3.52	-2.59	0.034928	0.4632
SCARA5	3.52	-2.59	0.034928	0.4632
IL17REL	3.52	-2.59	0.034928	0.4632
HNRNPA1P43	3.52	-2.59	0.034928	0.4632
AC105935.1	3.52	-2.59	0.034928	0.4632
AL162384.1	3.52	-2.59	0.034928	0.4632
EMP2P1	3.52	-2.59	0.034928	0.4632
AL355304.1	3.52	-2.59	0.034928	0.4632
SMLR1	3.52	-2.59	0.034928	0.4632
AC018761.1	3.52	-2.59	0.034928	0.4632
AC022400.3	3.52	-2.59	0.034928	0.4632
AC110809.1	3.52	-2.59	0.034928	0.4632
ASPDH	3.51	-1.96	0.00831395	0.168666
PCP4	-3.48	-0.86	0.000136964	0.00677551
ADAMTSL2	-3.47	-1.6	0.00564063	0.126169	Matrisome-associated	ECM Regulators	ADAMTS-like 2	B1B0D4:Q86TH1
C11orf42	3.42	-1.97	0.0100874	0.194309
SELENOKP3	3.42	-1.97	0.0101734	0.195686
ESRRB	3.41	-2.6	0.0397412	0.50394
CATSPERB	3.41	-2.6	0.0397412	0.50394
ST6GAL2	3.41	-2.6	0.0397412	0.50394
SPATA9	3.41	-2.6	0.0397412	0.50394
MAGEC3	3.41	-2.6	0.0397412	0.50394
CD28	3.41	-2.6	0.0397412	0.50394
C12orf42	3.41	-2.6	0.0397412	0.50394
ARPP19P2	3.41	-2.6	0.0397412	0.50394
AC125494.1	3.41	-2.6	0.0397412	0.50394
IATPR	3.41	-2.6	0.0397412	0.50394
MFF-DT	3.41	-2.6	0.0397412	0.50394
GUSBP4	3.41	-2.6	0.0397412	0.50394
AP002008.2	3.41	-2.6	0.0397412	0.50394
AC104574.2	3.41	-2.6	0.0397412	0.50394
Z97653.1	3.41	-2.6	0.0397412	0.50394
LINC01979	3.41	-2.6	0.0397412	0.50394
LINC01919	3.41	-2.6	0.0397412	0.50394
RN7SL3	3.41	-2.6	0.0397412	0.50394
Metazoa_SRP	3.41	-2.6	0.0397412	0.50394
AL157996.2	3.41	-2.6	0.0397412	0.50394
AC122697.1	3.41	-2.6	0.0397412	0.50394
AL034348.1	3.41	-2.6	0.0397412	0.50394
AC008507.4	3.41	-2.6	0.0397412	0.50394
CACNG3	3.4	-2.6	0.0399371	0.504038
TJP2	3.4	-2.6	0.0399371	0.504038
HBZ	3.4	-2.6	0.0399371	0.504038
CCDC83	3.4	-2.6	0.0399371	0.504038
CASP16P	3.4	-2.6	0.0399371	0.504038
AC004014.1	3.4	-2.6	0.0399371	0.504038
LINC01611	3.4	-2.6	0.0399371	0.504038
AC080129.2	3.4	-2.6	0.0399371	0.504038
AC003092.2	3.4	-2.6	0.0399371	0.504038
LEFTY1	3.4	-2.6	0.0399371	0.504038	Matrisome-associated	Secreted Factors	left-right determination factor 1	O75610
LINC02355	3.4	-2.6	0.0399371	0.504038
AC021733.2	3.4	-2.6	0.0399371	0.504038
LINC00508	3.4	-2.6	0.0399371	0.504038
AL160286.2	3.4	-2.6	0.0399371	0.504038
AC073878.1	3.4	-2.6	0.0399371	0.504038
AC099654.11	3.4	-2.6	0.0399371	0.504038
AL136379.1	3.4	-2.6	0.0399371	0.504038
L1CAM	3.34	-1.48	0.00178205	0.0523666
NAMA	3.32	-1.58	0.00238552	0.0663105
AP000255.1	-3.32	-1.6	0.00848345	0.171225
TTR	-3.3	0.35	1.60317e-09	6.63643e-07
DNASE1L3	-3.3	-1.61	0.00887494	0.17705
MPPED2	3.29	-2.6	0.0451521	0.541165
SMPX	3.29	-2.6	0.0451521	0.541165
MMP9	3.29	-2.6	0.0451521	0.541165	Matrisome-associated	ECM Regulators	matrix metallopeptidase 9 (gelatinase B, 92kDa gelatinase, 92kDa type IV collagenase)	P14780
MYOG	3.29	-2.6	0.0451521	0.541165
RGS8	3.29	-2.6	0.0451521	0.541165
RLBP1	3.29	-2.6	0.0451521	0.541165
UFC1	3.29	-2.6	0.0451521	0.541165
ADAMTS19	3.29	-2.6	0.0451521	0.541165	Matrisome-associated	ECM Regulators	ADAM metallopeptidase with thrombospondin type 1 motif, 19	D6R9M2:H0Y8Y0:Q8TE59
MRPS28	3.29	-2.6	0.0451521	0.541165
CDH22	3.29	-2.6	0.0451521	0.541165
CLEC18C	3.29	-2.6	0.0451521	0.541165	Matrisome-associated	ECM-affiliated Proteins	C-type lectin domain family 18, member C	F5H550:H3BSF2:H3BUD1:Q8NCF0
IKZF3	3.29	-2.6	0.0451521	0.541165
CXCR1	3.29	-2.6	0.0451521	0.541165
MAB21L3	3.29	-2.6	0.0451521	0.541165
METTL1P1	3.29	-2.6	0.0451521	0.541165
TAS1R2	3.29	-2.6	0.0451521	0.541165
TBPL2	3.29	-2.6	0.0451521	0.541165
FAM3B	3.29	-2.6	0.0451521	0.541165
STK31	3.29	-2.6	0.0451521	0.541165
OR52J3	3.29	-2.6	0.0451521	0.541165
RBMXP1	3.29	-2.6	0.0451521	0.541165
VN1R42P	3.29	-2.6	0.0451521	0.541165
LINC02238	3.29	-2.6	0.0451521	0.541165
AL500527.1	3.29	-2.6	0.0451521	0.541165
BSN-DT	3.29	-2.6	0.0451521	0.541165
AC016820.1	3.29	-2.6	0.0451521	0.541165
AC096570.1	3.29	-2.6	0.0451521	0.541165
GGTLC4P	3.29	-2.6	0.0451521	0.541165
GSTA10P	3.29	-2.6	0.0451521	0.541165
AL353613.1	3.29	-2.6	0.0451521	0.541165
LINC00841	3.29	-2.6	0.0451521	0.541165
LINC01136	3.29	-2.6	0.0451521	0.541165
KRTAP5-AS1	3.29	-2.6	0.0451521	0.541165
AC004522.3	3.29	-2.6	0.0451521	0.541165
PRKCQ-AS1	3.29	-2.6	0.0451521	0.541165
RN7SL76P	3.29	-2.6	0.0451521	0.541165
AADACL2-AS1	3.29	-2.6	0.0451521	0.541165
LINC00461	3.29	-2.6	0.0451521	0.541165
PCAT4	3.29	-2.6	0.0451521	0.541165
AC068075.1	3.29	-2.6	0.0451521	0.541165
AC027031.1	3.29	-2.6	0.0451521	0.541165
LINC02365	3.29	-2.6	0.0451521	0.541165
AC026786.1	3.29	-2.6	0.0451521	0.541165
AC126614.1	3.29	-2.6	0.0451521	0.541165
AC024257.1	3.29	-2.6	0.0451521	0.541165
AP001781.2	3.29	-2.6	0.0451521	0.541165
AC007950.1	3.29	-2.6	0.0451521	0.541165
AC104316.2	3.29	-2.6	0.0451521	0.541165
TPBGL	3.29	-2.6	0.0451521	0.541165
AC010653.1	3.29	-2.6	0.0451521	0.541165
AC027796.3	3.29	-2.6	0.0451521	0.541165
AP000894.3	3.29	-2.6	0.0451521	0.541165
RN7SL708P	3.29	-2.6	0.0451521	0.541165
RN7SL138P	3.29	-2.6	0.0451521	0.541165
AD000671.2	3.29	-2.6	0.0451521	0.541165
AC104365.2	3.29	-2.03	0.014289	0.248567
XIAPP1	3.29	-2.6	0.0451521	0.541165
AP000787.2	3.29	-2.6	0.0451521	0.541165
GAR1-DT	3.29	-2.6	0.0451521	0.541165
AC211433.2	3.29	-2.6	0.0451521	0.541165
AL359736.1	3.29	-2.6	0.0451521	0.541165
AL355987.5	3.29	-2.6	0.0451521	0.541165
FP325317.1	3.29	-2.6	0.0451521	0.541165
AC004264.2	3.29	-2.6	0.0451521	0.541165
AC016526.4	3.29	-2.6	0.0451521	0.541165
AL121888.1	3.29	-2.6	0.0451521	0.541165
AL031767.2	3.29	-2.6	0.0451521	0.541165
LINC02348	3.29	-2.6	0.0451521	0.541165
AL139379.1	3.29	-2.6	0.0451521	0.541165
AC023302.2	3.29	-2.6	0.0451521	0.541165
NKX6-1	-3.28	-1.53	0.00810781	0.165434
AC078906.1	3.28	-1.9	0.0127694	0.231082
AL390067.1	-3.19	-1.71	0.013629	0.241861
PSMA6	3.17	-2.1	0.0193497	0.307875
AL450998.2	3.17	-2.1	0.0193497	0.307875
ETV3L	3.17	-2.1	0.0193497	0.307875
TMEM132E	-3.13	-0.79	0.000180762	0.00852747
AL139424.3	3.13	-1.91	0.0176684	0.28915
PRRG4	-3.11	-1.68	0.0153191	0.261605
CES1P1	-3.09	-1.13	0.00167724	0.0501083
PDE6C	3.07	-0.81	5.14536e-05	0.00314579
IGSF11	-3.07	-1.86	0.0226321	0.344208
PDE9A	3.06	-2.03	0.0235027	0.353991
GAL3ST3	3.05	-1.33	0.00142978	0.0441902
GRM8	3.05	-2.05	0.0227659	0.345333
LINC01016	3.03	-2.17	0.0273583	0.391926
HTATSF1P2	3.03	-2.17	0.0273583	0.391926
TRIM36	-3.01	-1.64	0.0181863	0.294818
AC003005.2	3.01	-2.09	0.0271826	0.390108
AC002064.1	3	-1.67	0.00788608	0.162191
AC060234.1	3	-1.48	0.00290654	0.0768173
AC021851.2	3	-2.11	0.0267489	0.386079
AL353671.1	3	-0.71	2.66686e-05	0.0019086
ERVH48-1	2.97	-2.03	0.0277028	0.395253
AC006581.2	2.97	-2.03	0.0277028	0.395253
KRT16	-2.96	-1.81	0.0265667	0.384168
AC124784.1	-2.96	-1.78	0.0245557	0.365448
NUDT14	-2.94	-1.28	0.00430509	0.10334
DPP6	-2.93	-1.97	0.0347568	0.462391
AC103740.1	2.93	-2.17	0.0322802	0.44062
AL357522.1	2.93	-2.17	0.0327586	0.44417
PIK3AP1	-2.92	-1.92	0.0335847	0.452538
AC027801.3	-2.88	-1.83	0.0310497	0.427474
AC087741.2	-2.88	-2.08	0.0421784	0.523081
FAM166A	2.86	-2.16	0.0374096	0.486028
ECI2-DT	2.86	-1.85	0.0159683	0.270354
AC012020.1	2.86	-2.24	0.0396381	0.50394
CHIT1	2.85	-1.9	0.018715	0.300992
OSTN	2.85	-1.9	0.0188827	0.30318
LINC00968	2.85	-2.24	0.0402455	0.506644
KHDRBS2	2.84	-2.18	0.0377665	0.488961
AL157838.1	2.84	-2.18	0.0380278	0.490829
EGFEM1P	2.84	-2.18	0.0380278	0.490829
AL137247.2	2.84	-2.18	0.0380278	0.490829
AC011468.4	2.84	-2.18	0.0377665	0.488961
DNAJB5-DT	2.84	-2.18	0.0380278	0.490829
AC114489.1	2.83	-2.18	0.0382899	0.49298
AC083843.3	2.83	0.04	6.25693e-08	1.46863e-05
AF196969.1	2.83	-2.18	0.0382899	0.49298
AL355334.2	-2.83	-1.29	0.00617133	0.135109
AC078983.1	2.83	-2.18	0.0382899	0.49298
CACNG4	2.82	-2.1	0.0378635	0.489651
RIPPLY3	-2.82	-2.03	0.0446064	0.541165
AC091887.1	2.82	-2.12	0.0363435	0.475583
DEFB130C	2.82	-2.12	0.0363435	0.475583
EP300-AS1	-2.8	-1.88	0.0394254	0.50347
CHST1	2.79	-1.4	0.00522409	0.119162
LINC01431	-2.79	-1.88	0.040054	0.505228
FER1L6-AS2	2.79	-0.47	1.49105e-05	0.00117481
AC010789.2	2.79	-2.23	0.0454679	0.544063
NAP1L2	-2.78	-1.79	0.0350337	0.464143
SPATS1	2.78	-2.23	0.0461878	0.54936
FAM81B	2.77	-2.25	0.0463667	0.551097
LOXHD1	2.77	-2.25	0.0463667	0.551097
TRIM29	2.76	-2.17	0.0448536	0.541165
FMR1NB	2.76	-2.17	0.0445405	0.541165
ANXA2P3	2.76	-2.25	0.0466977	0.55317
AC026167.1	2.76	-2.25	0.0466977	0.55317
LINC01924	2.76	-2.25	0.0466977	0.55317
MSI1	2.75	-1.8	0.0185118	0.298797
TSPEAR	2.75	-2.25	0.0473628	0.559273	Core matrisome	ECM Glycoproteins	chromosome 21 open reading frame 29	A8MW19:Q8WU66
AC007785.3	2.75	-2.18	0.0440989	0.540194
SOCS5P4	2.74	-2.18	0.0443822	0.541165
AL035401.1	2.74	-2.18	0.0443822	0.541165
AC003682.1	2.74	-2.18	0.0443822	0.541165
SMIM34B	2.74	-2.18	0.0443822	0.541165
CES1	-2.72	-0.53	0.000141942	0.00697043
AC090001.1	-2.72	-2.04	0.0529719	0.606205
TLL2	-2.71	-0.88	0.000874474	0.0302128	Matrisome-associated	ECM Regulators	tolloid-like 2	Q9Y6L7
AC079145.1	-2.71	-1.99	0.0515118	0.593747
AL590135.1	-2.7	-1.94	0.0500578	0.581381
LINC01269	-2.7	-2.04	0.0543641	0.618868
AC114689.3	2.7	-1.91	0.0263718	0.382032
AL136129.1	-2.7	-1.89	0.0473532	0.559258
AL133475.1	-2.7	-1.99	0.0523666	0.601148
NOCT	2.69	-1.91	0.0265873	0.384243
ITIH3	-2.69	-0.37	5.32556e-05	0.00324035	Matrisome-associated	ECM Regulators	inter-alpha (globulin) inhibitor H3	E7ET33:Q06033
BEGAIN	-2.69	-1.85	0.0446792	0.541165
AL139094.1	-2.69	-1.94	0.050449	0.584963
RGS22	-2.67	-1.12	0.00334818	0.085429
LINC01323	2.65	-1.86	0.0260406	0.379369
AC003006.1	2.65	-1.33	0.00397001	0.0974348
CCDC114	2.62	-1.68	0.0142041	0.247411
GJD2	-2.62	2.48	4.41469e-22	4.9393e-18
CPLX1	2.61	-1.42	0.00651024	0.140469
SLFNL1-AS1	2.61	-1.92	0.0317626	0.434703
FAM167A-AS1	2.6	-1.73	0.0168253	0.278931
TRIM52-AS1	-2.59	-2.05	0.0650365	0.698879
FITM1	2.58	-1.97	0.0361331	0.473792
CLDN6	2.58	-1.97	0.0364175	0.476273
OR11H2	-2.57	-1.48	0.0193298	0.307875
B4GALNT3	-2.55	-1.19	0.00620374	0.135654
AP001107.5	-2.54	-0.89	0.0017834	0.0523666
KCTD19	2.53	-0.81	0.000468426	0.0185409
AL159169.2	2.53	-1.92	0.0370541	0.482624
AC068724.3	-2.53	-1.73	0.0312511	0.429368
MYL6B	-2.52	-1.54	0.0230704	0.348967
LINC01844	2.51	-1.43	0.00912171	0.180616
AP002852.1	-2.51	-0.78	0.000970946	0.0328202
HCG27	-2.5	-1.52	0.0243284	0.363168
ZBTB8OSP2	-2.49	-2.05	0.0764955	0.765424
ERICH5	-2.49	-2.23	0.0877156	0.798191
ATP5PDP2	-2.49	-2	0.0737239	0.746693
AC009171.2	-2.49	-2.11	0.0799071	0.775366
AC011825.3	-2.48	-2.11	0.0805342	0.779674
H3C8	-2.48	-2.06	0.0776219	0.769002
NINJ2-AS1	-2.47	-2.17	0.0851482	0.798191
FENDRR	2.47	-2.02	0.0494559	0.576345
OPN5	2.46	-1.91	0.0433542	0.533523
DCDC2C	-2.46	-1.58	0.0282065	0.400528
GALNTL6	2.45	-2.04	0.0498889	0.58021
AC093503.2	2.44	-1.59	0.0191868	0.306555
NOX3	2.42	0.52	2.9402e-08	7.80141e-06
TYMSOS	-2.42	-1.52	0.0293768	0.412565
TUBA5P	-2.42	-1.7	0.0374241	0.486029
TUBB1	2.41	-1.21	0.00487558	0.113213
MRAP	2.41	-1.66	0.0224353	0.342914
ZNF625-ZNF20	-2.41	-1.66	0.0365354	0.477267
AC091185.1	2.41	-1.33	0.00695735	0.1478
PTGES3L-AARSD1	-2.4	-1.07	0.00503516	0.115916
AL356010.2	2.4	-1.98	0.0505659	0.585862
AC073840.1	2.4	-2.1	0.0584425	0.64708
AC091912.3	-2.39	-1.59	0.0336111	0.452711
CARMIL3	-2.38	-1.55	0.0325715	0.44267
AC048382.2	2.38	-1.52	0.016024	0.270886
CFAP94	-2.37	-0.51	0.000591112	0.0222554
AC004980.2	2.36	-1.33	0.00827964	0.168224
AL353708.1	-2.36	-2.12	0.0962135	0.849857
ARNILA	2.35	-2.04	0.0590058	0.651169
AL163051.1	-2.35	-2.18	0.102224	0.880457
AL162231.4	-2.35	-1.53	0.0351634	0.465147
AC073389.1	-2.35	-1.28	0.0148246	0.255566
RNU6-6P	-2.35	-2.12	0.0968973	0.853861
AC079594.1	2.34	-1.51	0.0179628	0.292161
LINC01337	2.34	-1.78	0.0354198	0.467389
UBE2FP3	2.33	-1.67	0.0246563	0.366408
EGR4	-2.32	-1.6	0.0397671	0.504038
EMID1	-2.32	-0.72	0.00132913	0.0416743	Core matrisome	ECM Glycoproteins	EMI domain containing 1	B0QYK2:B0QYK3:B0QYK4:B0QYK5:F8WDX7:H0Y6W4:Q96A84
LINC01691	2.32	-1.69	0.0306987	0.423249
RNF224	2.32	-1.8	0.0371723	0.483788
SAXO1	2.31	-1.22	0.00760185	0.158371
RYR1	2.31	-1.72	0.0346201	0.461487
AL031681.2	2.3	-0.42	0.00021995	0.00995635
TRPM8	2.29	-1.59	0.0221908	0.339741
MERTK	-2.29	-0.94	0.00538904	0.122094
AC116337.3	-2.29	-1.26	0.0121568	0.223279
AC006378.1	2.29	-1.73	0.035994	0.47239
AC097468.3	2.29	-0.36	9.18808e-05	0.00493832
AC096992.3	-2.29	-1.43	0.0241119	0.360497
PRKCQ	2.28	-1.02	0.00244884	0.0675611
LINC02674	2.28	-1.23	0.00691314	0.147047
AC068831.6	2.28	-1.75	0.0362372	0.47481
EPX	2.27	-2.05	0.0677975	0.716731
NXPE4	2.27	-2.05	0.0677975	0.716731
RPSAP11	-2.27	-1.76	0.0557864	0.627504
AC097652.1	2.27	-1.68	0.0287393	0.405906
AC068946.1	2.27	-1.78	0.041328	0.515199
AC132153.1	2.27	-1.16	0.00527059	0.119978
B3GAT1	-2.26	-1.37	0.0223997	0.342604
ARL9	-2.26	-1.76	0.0562336	0.630842
AL118508.2	-2.26	-1.74	0.056674	0.635146
AC006130.3	2.26	-1.55	0.0221919	0.339741
AL353135.2	2.26	-2.05	0.0686984	0.723542
MYO1H	2.25	-1.44	0.0195326	0.309432
AL031289.1	2.25	-1.56	0.0246982	0.366731
AC005776.2	2.25	-1.8	0.0431624	0.531845
AC092445.1	2.25	-1.83	0.0482604	0.566385
LINC02615	2.24	-0.13	2.59476e-05	0.00186895
LINC01775	-2.24	-1.57	0.0441988	0.540969
AL021155.4	-2.24	-1.36	0.0236526	0.355541
AF038458.2	2.23	-1.74	0.0408709	0.51102
RAP1GAP	-2.22	-2.19	0.122068	0.977173
HS3ST2	-2.22	-0.8	0.00292916	0.0772023
AC012618.3	2.22	-1.12	0.00516153	0.118136
DEFB109F	2.22	-1.76	0.0419597	0.521139
AL022162.1	-2.22	-0.38	0.000502113	0.0196198
AC067930.2	2.21	-1.64	0.0298981	0.416834
AC243960.3	-2.2	-1.41	0.0303162	0.419873
AC010326.2	2.2	-2.11	0.081559	0.786655
AC012409.2	2.2	-0.76	0.00131683	0.0414434
MLN	2.19	-2.05	0.0783724	0.771727
PIP5K1B	2.19	-1.79	0.048657	0.569645
ADAMTS8	2.19	-1.91	0.0601262	0.660168	Matrisome-associated	ECM Regulators	ADAM metallopeptidase with thrombospondin type 1 motif, 8	Q9UP79
AC005703.3	2.19	-2.05	0.0783724	0.771727
RNU6-529P	2.18	-1.27	0.0109524	0.206875
C19orf81	-2.18	-1.76	0.0662606	0.708405
AC010395.1	-2.18	-0.66	0.00208489	0.059355
SAPCD2	-2.17	0.99	2.80431e-08	7.47036e-06
MRPS18CP7	-2.17	-1.77	0.06676	0.711441
ESRRG	2.16	-1.75	0.0480638	0.564275
AC007637.1	2.16	-1.96	0.0688192	0.724453
AC128707.1	-2.16	-1.32	0.0270478	0.389055
UBE2Q2P11	2.16	-1.75	0.0479204	0.563973
HEXA-AS1	-2.16	-1.23	0.0168148	0.278931
SYT2	2.15	-1.5	0.0234887	0.35386
AC109466.1	-2.14	-1.55	0.0414827	0.516164
U73166.1	2.13	-1.29	0.0140345	0.246118
TSPAN15	2.12	-1.59	0.0343845	0.460357
ADRA2C	-2.12	1.95	1.68811e-12	1.88871e-09
PLEKHG7	2.12	-2.11	0.0929	0.83052
PKMP4	-2.12	-1.86	0.0845721	0.798191
H3C10	-2.12	-1.35	0.0253547	0.373274
AC092338.3	2.12	-2.11	0.0929	0.83052
AP003778.1	2.12	-2.11	0.0929	0.83052
TBATA	-2.11	-1.86	0.085945	0.798191
LINC02163	-2.11	-1.86	0.0852572	0.798191
AL031432.4	-2.11	-1.54	0.0445625	0.541165
AL591845.1	2.11	-1.04	0.00535529	0.121548
NKAIN2	2.1	-0.48	0.000606654	0.02265
AL034347.1	2.1	-1.55	0.0338658	0.455364
AC068446.2	-2.09	-1.19	0.0187124	0.300992
AC104316.1	2.09	-1.5	0.0274411	0.392693
PDGFRL	-2.08	-0.96	0.00937157	0.184167
LINC01091	2.08	-1.54	0.0310739	0.427721
KCNN3	2.07	-1.97	0.081308	0.785128
SLC47A2	-2.06	-0.96	0.0102785	0.196917
PANK2-AS1	-2.06	-1.37	0.0308966	0.425715
MIRLET7A1HG	2.06	-1.38	0.0237395	0.356438
AL117334.1	2.06	-1.69	0.047225	0.558038
LINC00654	-2.05	-1.43	0.043545	0.534891
AL159163.1	2.04	-1.74	0.0541379	0.61702
AC092653.1	2.04	-2.18	0.113068	0.927112
NRGN	-2.03	-0.67	0.00348366	0.0881894
AC133552.2	-2.03	-0.96	0.0117383	0.217737
THRAP3P1	2.02	-1.79	0.061851	0.674692
RPL5P17	-2.02	-1.31	0.0297647	0.415839
RAI2	-2.01	0.36	1.52673e-05	0.00119313
NEUROG2-AS1	2.01	-1.19	0.0130805	0.234972
AC015813.2	2.01	0.7	4.19567e-07	6.95445e-05
FER1L4	2	-0.21	0.000224613	0.0100993
TMEM71	-2	-1.39	0.0457779	0.54629
AC009518.1	1.99	0.52	3.51177e-06	0.000374058
ESPNL	1.98	-1.34	0.025554	0.375374
FOXD4L1	1.98	-1.45	0.0312597	0.429398
AL359955.1	1.98	-1.75	0.0616727	0.673075
AC027020.2	1.97	-1.07	0.00959466	0.186909
AC092683.2	1.97	-1.45	0.0317349	0.434413
GUCA1B	1.95	-0.19	0.000266064	0.0117044
CFAP92	1.95	-1.23	0.0174398	0.286313
LINC01686	-1.95	-1.31	0.0356396	0.468931
CHI3L1	1.94	-0.48	0.00123208	0.0393952
AL359711.2	-1.94	-1.21	0.0312416	0.429368
AL121977.2	-1.94	-1.52	0.0532174	0.608496
PKD1L1	-1.93	-1.69	0.0785302	0.771727
XIST	1.92	4.26	0.0260507	0.379369
AC068787.4	1.92	-0.65	0.00333854	0.0852477
ST8SIA6	-1.91	-0.64	0.00558333	0.125396
MATN1	1.91	-1.4	0.0355479	0.468461	Core matrisome	ECM Glycoproteins	matrilin 1, cartilage matrix protein	P21941
LINC02813	1.91	0.96	2.27492e-07	4.19547e-05
FTCDNL1	-1.91	-0.65	0.00496646	0.114807
AL034417.4	1.9	-1.48	0.0463771	0.551123
AC079772.1	1.9	-1.49	0.0412444	0.51454
CBLN2	1.89	0.11	8.93531e-05	0.00482564	Matrisome-associated	Secreted Factors	cerebellin 2 precursor	J3KST0:J3QS23:Q8IUK8
RAP2C-AS1	1.89	-1.14	0.0161961	0.272971
AC145625.1	-1.88	-0.69	0.00616317	0.135022
AC104118.1	1.88	-1.27	0.028294	0.401141
AC006059.2	1.88	-0.91	0.00794527	0.163059
TFAP2E	1.87	0.05	0.000111362	0.00572417
AC092683.1	1.87	-0.38	0.00125632	0.0399511
AC097451.1	1.87	-0.74	0.00453281	0.107068
LINC02516	1.87	-1.29	0.0297214	0.415481
AL158198.1	-1.86	-1.7	0.0909161	0.818232
AC100847.1	-1.86	-1.7	0.090214	0.813223
AC110491.3	1.86	-1.33	0.0309835	0.426651
ETNPPL	1.85	-0.12	0.000359364	0.014954
BZW1-AS1	1.85	-1.28	0.0289132	0.407933
RBM14-RBM4	1.85	0.65	4.83583e-06	0.000481646
LINC01581	1.85	-1.01	0.012218	0.224036
AC098850.3	1.85	-0.12	0.00025925	0.0114572
LINC01133	-1.84	0.33	7.2643e-05	0.00407736
ZNF687-AS1	-1.83	-1.46	0.0627408	0.681078
GEMIN7-AS1	1.83	-1.69	0.0725067	0.739273
AC132872.5	1.83	-1.38	0.0405703	0.508769
F2RL1	1.82	0.3	3.81597e-05	0.00251884
CCDC162P	1.82	-0.76	0.00752366	0.157194
AC019197.1	-1.82	-0.52	0.00569674	0.127177
PREX2	-1.81	-0.67	0.00912363	0.180616
BOLA3P3	-1.81	-1.43	0.0622928	0.67808
AC135048.3	1.81	-1.39	0.0427539	0.528521
AC009879.3	1.81	-1.46	0.0484268	0.567544
PDXDC2P-NPIPB14P	1.8	-0.05	0.000262468	0.0115765
AC011450.1	1.8	-0.56	0.00322107	0.083006
LINC02421	1.8	-1.41	0.0476428	0.561788
ITGAX	1.79	-0.42	0.00195142	0.0562952
PEAR1	1.79	1.01	7.78875e-07	0.000115614
LINC01433	1.79	-1.65	0.0724625	0.738935
SLC14A1	1.78	2.74	2.38032e-13	3.26104e-10
RBPMS2	-1.77	-1.21	0.0411805	0.514082
AL390195.2	1.77	0.03	0.000249876	0.0110721
MGAT3	1.76	-1.28	0.0367416	0.47939
KRT14	-1.76	1.07	1.47646e-06	0.000192083
GTF2IP23	1.76	-1.34	0.0408443	0.510877
TDRD1	1.75	-0.38	0.00209096	0.0594782
CILP2	1.75	-1.26	0.0333027	0.45016	Core matrisome	ECM Glycoproteins	cartilage intermediate layer protein 2	K7EPJ4:Q8IUL8
LTC4S	-1.75	-0.57	0.00734246	0.154164
SHBG	-1.74	-1.12	0.038399	0.494007
AC022217.2	1.73	-1.91	0.12951	1
AP001029.2	1.73	-0.87	0.0125483	0.228024
DHRS3	-1.72	2.39	4.40446e-11	3.04816e-08
WNT4	-1.72	-0.57	0.00839385	0.169963	Matrisome-associated	Secreted Factors	wingless-type MMTV integration site family, member 4	B1AJZ6:H0Y663:P56705
CMTM8	1.72	-1.91	0.130426	1
ZCRB1P1	-1.72	-1.37	0.0615059	0.67202
LINC01036	1.72	-0.63	0.00622734	0.13598
AL358790.1	-1.72	-0.87	0.0199547	0.313325
AC004938.2	-1.72	-1.03	0.0276037	0.394432
AC093334.1	1.71	-0.95	0.0177995	0.290372
SEPTIN3	-1.69	-0.58	0.00949078	0.185532
NINJ2	-1.69	-0.17	0.00196063	0.0565123
LINC02694	1.69	-0.43	0.0039185	0.0964827
GPR132	1.69	-1.59	0.0799851	0.775861
AC008507.1	1.69	-0.8	0.012442	0.226925
KCNN1	1.68	-1.42	0.059649	0.656266
SFRP4	-1.68	-0.99	0.032467	0.442002	Matrisome-associated	Secreted Factors	secreted frizzled-related protein 4	C9JMJ2:Q6FHJ7
Z83745.1	1.68	-1	0.0213871	0.329857
CETP	1.67	-1.02	0.0220203	0.337725
SARS2	-1.66	-0.83	0.0236818	0.355731
AKR1D1	1.66	-1.2	0.0372566	0.484332
MCTP1	-1.66	-1.44	0.0879045	0.798191
SLC44A3-AS1	1.66	0.04	0.000552795	0.0210847
AC010245.2	1.66	-0.12	0.00149117	0.0457297
AC064836.2	-1.66	-0.34	0.00486703	0.113059
ACRBP	-1.65	-1.17	0.0488763	0.571157
GREB1L	1.65	2.6	1.60989e-11	1.368e-08
SERPINI1	-1.65	1.58	1.8452e-07	3.56546e-05	Matrisome-associated	ECM Regulators	serpin peptidase inhibitor, clade I (neuroserpin), member 1	C9JDY5:C9JQU8:H7C5T9:Q99574
SPANXB1	-1.65	-0.57	0.0107512	0.203945
AL390195.1	1.65	-0.56	0.00711095	0.150491
HES4	-1.64	0.95	1.46677e-05	0.00116664
AC007216.4	1.64	-0.88	0.0191853	0.306555
DEF6	1.63	-0.99	0.0255599	0.375374
CYP27B1	1.63	-1.1	0.0330665	0.447441
LRRC39	1.63	0.41	0.000115451	0.00588924
IGSF10	1.63	-0.91	0.019406	0.308338	Core matrisome	ECM Glycoproteins	immunoglobulin superfamily, member 10	H7C4M2:Q6WRI0
FAM160A1	1.63	-1.04	0.0265273	0.383706
LINC00926	1.63	-0.11	0.00122576	0.0393366
AL023806.4	1.63	-1.7	0.108542	0.91543
CCN1	-1.62	8.75	9.31663e-37	6.25425e-32
C16orf74	-1.62	-0.72	0.0195889	0.309795
CLIC3	-1.62	2.41	4.31395e-10	2.16116e-07
FAM106A	1.62	1.22	1.14535e-06	0.000155328
SCUBE1	1.61	-1.39	0.0712954	0.730584	Matrisome-associated	Secreted Factors	signal peptide, CUB domain, EGF-like 1	B1AH90:H0Y4Y9:Q8IWY4
RASGRP1	1.61	0.02	0.00096477	0.0326601
LINC00445	-1.61	-1.28	0.0696972	0.727333
PPP1R35-AS1	1.61	-1.02	0.0306479	0.422897
AC083843.2	1.61	0.72	3.56207e-05	0.00239122
ARR3	1.6	-0.37	0.00425329	0.102522
AC022893.1	1.6	0.78	3.29029e-05	0.00223786
TREH	1.59	-0.77	0.0149315	0.2568
GPR35	1.59	-0.65	0.0106155	0.202104
AL450306.1	1.59	-1.09	0.0339646	0.456283
AP003062.2	1.59	-0.62	0.0106622	0.20282
NPIPB13	1.58	2.75	1.60815e-11	1.368e-08
PRC1	-1.58	1.26	4.76251e-06	0.000476464
CROCC2	1.58	0.28	0.000368863	0.0152413
BMS1P4-AGAP5	1.58	-1.26	0.0512779	0.591661
UBAP1L	1.58	0.69	6.77847e-05	0.00389255
EREG	1.57	5.13	1.14973e-24	1.54363e-20	Matrisome-associated	Secreted Factors	epiregulin	O14944
DYNC1I1	-1.57	-0.65	0.0177094	0.289464
MEG9	1.57	1.41	7.84438e-07	0.00011599
AL356124.1	1.57	0.08	0.000817305	0.0285908
TSPOAP1-AS1	1.57	-0.53	0.00789565	0.162304
C8orf89	1.57	-1.2	0.0457516	0.546107
AC092111.1	1.57	0.23	0.000505852	0.0197218
PIMREG	-1.56	2.94	1.04325e-11	9.464e-09
MCTP2	1.56	0.55	0.000138639	0.00684831
RPS4XP6	-1.56	-1.02	0.0446609	0.541165
MSH5-SAPCD1	1.56	-1.17	0.0475941	0.561313
PMF1-BGLAP	-1.56	-1.23	0.0687579	0.723921
CD24	-1.56	-0.94	0.0375607	0.487236
OVGP1	1.55	0.95	1.41404e-05	0.00113006	Matrisome-associated	ECM-affiliated Proteins	oviductal glycoprotein 1, 120kDa	B4DHP1:Q12889
TANC2	1.55	1.43	6.18391e-07	9.58721e-05
AC011246.1	1.55	-1.07	0.0410036	0.512488
ADAP1	-1.54	0.04	0.00249994	0.0685825
ITGB7	1.54	-1.2	0.0529088	0.60569
PLEKHG4B	1.54	0.64	9.3548e-05	0.00500388
TMC4	1.54	-0.8	0.019494	0.309223
RBM44	1.54	-0.89	0.0254532	0.374251
NPIPB4	1.54	3.72	1.09776e-15	2.45641e-12
LINC00342	1.54	3.46	2.22663e-14	3.93352e-11
AL662907.1	1.54	-1.07	0.0390358	0.499709
BIRC5	-1.53	4.8	8.79507e-22	7.38017e-18
GPRIN3	1.53	-0.86	0.0249299	0.369354
ZNF337-AS1	1.53	-0.68	0.0151023	0.258892
AL365434.1	-1.53	-0.73	0.0261177	0.379575
C4orf48	-1.53	2.19	1.28357e-08	3.73013e-06
CDKN3	-1.52	3.9	4.36738e-16	1.08586e-12
CDC20	-1.52	4.33	1.63218e-18	7.8263e-15
AL139384.1	-1.52	-0.36	0.0120608	0.222306
MTUS1	-1.51	0.17	0.00171813	0.0511127
LINC02600	-1.51	-0.5	0.014616	0.25301
CSGALNACT2-DT	-1.51	-0.25	0.008028	0.16411
KIF20A	-1.5	4.96	7.16106e-22	6.86745e-18
CD160	1.5	0.9	4.31625e-05	0.00275952
TNS4	1.5	-1.15	0.0539747	0.615688
SPC25	-1.5	2.38	6.22006e-09	2.05691e-06
FGF18	-1.5	1.04	4.58398e-05	0.00287322	Matrisome-associated	Secreted Factors	fibroblast growth factor 18	O76093
PMEL	-1.5	0.77	0.000151014	0.00736208
PDZD7	-1.5	0.08	0.00251743	0.0689602
AC011997.1	1.5	-0.97	0.0343798	0.460357
AC009505.1	1.5	-1.33	0.0781648	0.771727
TICAM2	1.5	-1	0.0376084	0.487762
DRAIC	1.5	-0.87	0.0298475	0.416389
PTPRC	-1.49	-0.34	0.0111917	0.21009
PRDM16	1.49	1.72	4.37925e-07	7.18776e-05
ARPC4-TTLL3	1.49	-0.92	0.0324445	0.441871
KLRD1	1.48	-0.39	0.00858212	0.172439
REM2	1.48	-1.23	0.0672901	0.712715
VLDLR-AS1	-1.48	0.04	0.00306126	0.0798377
RNF139-AS1	1.48	-0.19	0.00476648	0.11131
AP001831.1	1.48	0.32	0.000666962	0.0244128
AC007923.3	1.48	0.72	0.000129765	0.00645749
GABRE	1.47	1.54	3.02833e-06	0.000334477
ARHGDIB	-1.47	0.67	0.000314376	0.0134079
EFHD1	-1.47	2.59	2.61183e-09	1.0019e-06
GOLGA6L3	1.47	-0.44	0.00975059	0.189343
MT1M	-1.47	0.01	0.00452641	0.106965
ARF4-AS1	-1.47	-1.15	0.074832	0.755409
AL109615.4	1.47	-0.42	0.0107247	0.203605
ATP2B3	1.46	-0.1	0.00365375	0.0915209
PTTG1	-1.46	4.8	5.40191e-20	3.02192e-16
SEMA6B	1.46	-0.32	0.00819923	0.166893	Matrisome-associated	ECM-affiliated Proteins	sema domain, transmembrane domain (TM), and cytoplasmic domain, (semaphorin) 6B	Q9H3T3
NPIPB5	1.46	4.01	5.84695e-16	1.35347e-12
AP000487.1	1.46	-0.69	0.0198547	0.312214
AL359715.2	1.46	-1.51	0.112613	0.925004
CDC37L1-DT	-1.46	-0.93	0.0489307	0.571653
SLC1A3	1.45	0.13	0.00157253	0.0476586
DMXL2	1.45	1.53	1.52648e-06	0.000198207
ZMAT1	1.45	0.55	0.000341899	0.0143898
NMUR1	-1.45	-1.27	0.0934026	0.833681
AC008467.1	1.45	-0.77	0.0267272	0.385852
LYL1	-1.44	-0.9	0.047086	0.556965
MYBPH	1.44	-0.71	0.0275367	0.393809
NPIPB3	1.44	3.95	3.74547e-15	7.3951e-12
PCSK1N	-1.43	1.13	5.37612e-05	0.0032631
SLC2A5	1.43	-0.55	0.0188547	0.302875
TMSB15A	-1.43	1.61	5.24187e-06	0.000515963
GEM	1.43	7.44	4.88517e-29	1.63971e-24
IL17D	-1.43	2.67	3.58879e-09	1.32371e-06	Matrisome-associated	Secreted Factors	interleukin 17D	Q8TAD2
MEG3	1.43	7.03	1.36417e-28	3.05257e-24
AC103982.1	-1.43	-0.56	0.0271958	0.39018
BRINP1	-1.42	2.93	3.82147e-10	1.94345e-07
CHRNA10	1.42	-0.46	0.0145978	0.25282
FTCD	1.42	-0.94	0.0432834	0.532847
EMB	-1.42	0.91	0.000167508	0.00803773
ZNF681	1.42	0.85	0.000118076	0.00599128
MIR29B2CHG	1.42	-0.06	0.00422501	0.101983
AC069368.1	1.42	-0.42	0.0132701	0.237616
NPIPB1P	1.42	-0.29	0.00871163	0.174518
HERC2P10	1.42	-0.68	0.0218215	0.33529
AL109936.6	-1.42	-1.32	0.10843	0.914898
AREG	1.41	2.39	3.41815e-08	8.7916e-06	Matrisome-associated	Secreted Factors	amphiregulin	D6RFX5:P15514
THBS1	1.41	8.26	0.089021	0.805063	Core matrisome	ECM Glycoproteins	thrombospondin 1	A8MZG1:P07996
SOAT2	1.41	-0.96	0.045831	0.546569
SCG2	-1.41	-0.54	0.0238581	0.357738
HLA-V	-1.41	-0.95	0.0579067	0.643128
BX284613.2	1.41	-0.44	0.014033	0.246118
RRAGD	-1.4	2.26	1.44514e-07	2.9487e-05
IL11	1.4	6.28	2.37785e-25	3.99063e-21	Matrisome-associated	Secreted Factors	interleukin 11	K7ESD5:P20809
PLXDC2	-1.4	0.86	0.000267332	0.0117448	Matrisome-associated	ECM-affiliated Proteins	plexin domain containing 2	Q6UX71
ANKDD1B	1.4	-0.08	0.00494766	0.114442
DMGDH	-1.39	0.65	0.000638871	0.0236034
PKD1L2	-1.39	-0.72	0.0365387	0.477267
BCO2	1.39	-0.36	0.0123213	0.225252
AC009154.1	1.39	-1.05	0.0612329	0.669582
AL136418.1	1.38	-1.43	0.119477	0.963424
PPT2-EGFL8	1.38	-0.11	0.00683261	0.145657
AC243562.2	1.38	0.69	0.000290407	0.0125774
FRRS1L	1.38	1.4	1.37015e-05	0.0011055
AC090114.3	1.38	-0.73	0.0320521	0.438041
MYCBP2	1.37	3.7	0.0716337	0.733268
EPSTI1	1.37	0.49	0.000937356	0.0319577
IQGAP2	1.37	-0.47	0.0177911	0.290306
CDC25C	-1.37	1.45	2.09302e-05	0.00156463
SBSPON	1.37	0.19	0.00248209	0.068232	Core matrisome	ECM Glycoproteins	chromosome 8 open reading frame 84	Q8IVN8
PLK1	-1.37	4.05	3.20005e-14	5.2395e-11
KLHL30	-1.37	0.35	0.00226871	0.0636168
AL024498.2	1.37	-0.47	0.0178298	0.290795
MYOM2	-1.36	0.56	0.00109696	0.035991
MYB	-1.36	-0.28	0.0165778	0.276489
SLC23A1	1.36	-1	0.0585261	0.647403
HNRNPCP7	1.36	-1.25	0.092463	0.827827
CEMIP	1.35	5.21	0.0717671	0.734074
ADGB	-1.35	1.62	0.000264221	0.0116385
ZNF66	1.35	-0.14	0.00731802	0.15371
SGPP2	1.35	-0.87	0.0463087	0.550602
ACBD7	-1.35	1	0.000226311	0.0101621
MIR17HG	1.35	-0.35	0.0158921	0.269588
TH2LCRR	1.35	1.45	1.31206e-05	0.00106549
RBPMS-AS1	-1.35	0.36	0.0028117	0.0748732
AC006058.4	1.35	-0.68	0.0296513	0.415118
LRP6	1.34	-0.28	0.0105088	0.200413
CDCA3	-1.34	3.4	7.76818e-11	5.01421e-08
FKBP1B	-1.34	0.94	0.000314094	0.0134044
H2BC11	-1.34	-0.42	0.0253392	0.373274
DLGAP5	-1.34	4.4	1.50907e-15	3.16575e-12
CHL1	-1.34	1.68	1.01353e-05	0.000867836
IL6	-1.34	2.08	1.29229e-06	0.000172468	Matrisome-associated	Secreted Factors	interleukin 6 (interferon, beta 2)	B4DNQ5:B4DNV3:B5MC14:B5MC21:B5MCZ3:C9J5B0:P05231
ADCY10	1.34	0.59	0.000860599	0.0298101
PLCH2	1.34	-0.22	0.0101704	0.195686
FRZB	-1.34	2.4	1.28841e-07	2.67774e-05	Matrisome-associated	Secreted Factors	frizzled-related protein	Q92765
TMPRSS9	1.34	0.46	0.00107134	0.035341
DYNC1H1	1.34	7.4	0.133324	1
AC138150.1	1.34	-0.28	0.0139523	0.245799
AL591684.1	1.34	1.55	1.06089e-05	0.000900347
STEAP2-AS1	1.34	-0.74	0.0366891	0.478892
GAS6-AS1	-1.34	-0.79	0.0529077	0.60569
AC159540.2	1.34	2.24	2.48229e-07	4.49154e-05
AC132219.2	1.34	-0.77	0.0387977	0.4978
GLRA2	1.33	-1.08	0.0756772	0.761536
FOXF1	1.33	0.69	0.0005966	0.0223867
ZC2HC1C	1.33	-0.3	0.0151142	0.259
LRRIQ1	-1.33	-0.57	0.0334708	0.451426
CNTN6	1.33	0.52	0.000990895	0.0332428
AC104938.1	1.33	-0.3	0.0143215	0.249069
AL158211.5	-1.33	-0.64	0.0405773	0.508769
CCNB1	-1.32	5.54	2.82633e-20	1.72483e-16
C6orf99	-1.32	-0.33	0.0215408	0.331583
AC008267.3	1.32	0.58	0.000996304	0.0333576
HOXD-AS2	-1.32	1.32	7.11747e-05	0.00402615
AL121832.2	-1.32	-0.37	0.0242817	0.362573
MTMR7	1.31	0.65	0.000950444	0.0322891
IL32	-1.31	3.99	1.12231e-12	1.29898e-09
CLDN18	1.31	1	0.000189478	0.00888244
SPTB	1.31	0.7	0.000658331	0.0241893
SYNGR3	-1.31	0.36	0.00331113	0.0846122
USP32P3	1.31	-1.24	0.0988876	0.862481
MIF-AS1	1.31	0.66	0.000784425	0.0276567
AP000350.6	1.31	-0.53	0.0242055	0.361735
EDN1	-1.3	5.78	9.84972e-21	6.61211e-17
MTMR3	1.3	0.59	0.000887594	0.0305733
COL18A1	1.3	6.27	1.37978e-21	1.02917e-17	Core matrisome	Collagens	collagen, type XVIII, alpha 1	H7BXV5:H7C457:P39060
GPX3	-1.3	2.56	1.21343e-07	2.56963e-05
LINC01277	1.3	-0.88	0.0565926	0.634552
ANKRD18B	-1.3	-0.77	0.0568768	0.636338
AC108047.1	-1.3	-1.22	0.117921	0.954198
AC004918.1	1.3	-0.65	0.0351661	0.465147
AC135050.3	1.3	0.03	0.00833437	0.168978
YTHDF3-AS1	-1.3	-0.86	0.0653949	0.701384
AC116407.2	-1.3	-1.05	0.0906164	0.816302
RAP1GAP2	1.29	2.95	7.32572e-09	2.3197e-06
PRSS35	-1.29	0.3	0.00413632	0.100279
SP7	-1.29	-0.34	0.0277719	0.395823
NRIP1	1.29	-0.69	0.038646	0.496423
LINC01118	1.29	2.05	2.31886e-06	0.000271667
KANTR	1.29	3.82	3.77808e-12	3.72975e-09
KCNJ15	1.28	0.81	0.000650197	0.0239428
RAD54L2	1.28	2	2.00241e-06	0.000244849
EBF2	1.28	0.96	0.000345049	0.0144951
AC110285.1	-1.28	-1.13	0.106306	0.903941
AL355001.2	-1.28	1.07	0.000398665	0.0162196
AC105749.1	1.28	-1.15	0.0943082	0.839273
SGCG	-1.27	4	2.40416e-12	2.48294e-09
PCSK9	-1.27	0.26	0.00541977	0.122537
SCGB2B2	1.27	-0.14	0.0128981	0.233005
AL354740.1	1.27	3.34	4.09971e-10	2.06927e-07
IDI1	1.26	0.72	0.00089084	0.0306677
ZFP37	1.26	-1.09	0.0917352	0.823617
BUB1	-1.26	4.32	1.6356e-13	2.33612e-10
TCTEX1D4	1.26	-0.42	0.0271499	0.389922
SRGAP3	1.26	1.3	0.000103584	0.00538619
C1orf53	-1.26	0.87	0.000865148	0.0299416
SLC25A25-AS1	1.26	0.5	0.00193364	0.0559506
AC091182.2	1.26	-0.36	0.0240435	0.359796
NPIPB11	1.26	1.49	4.92147e-05	0.00302821
PPP1R14B-AS1	-1.26	0.6	0.00253049	0.0691098
PHKA1	1.25	-0.53	0.0345033	0.460727
RAMP2	-1.25	0.38	0.00433778	0.103754
FAM167A	1.25	1.1	0.000228619	0.010252
REL	1.25	1.9	5.36238e-06	0.000523222
APOD	-1.25	2.55	5.58075e-07	8.75316e-05
LINC01638	-1.25	-0.54	0.0428852	0.529596
DLG5-AS1	-1.25	0.96	0.000657133	0.0241663
AC025419.1	1.25	2.52	3.52044e-07	5.96785e-05
AC011379.2	1.25	-0.1	0.0130081	0.23386
BORCS7-ASMT	1.25	-0.6	0.0399277	0.504038
COLEC11	-1.24	0.33	0.00583923	0.129797	Matrisome-associated	ECM-affiliated Proteins	collectin sub-family member 11	C9JWT5:F8WB29:Q9BWP8
GNRH1	1.24	0.98	0.000492415	0.0193309
ANKRD1	-1.24	1.44	0.000105026	0.0054443
ATM	1.24	3.47	8.71671e-07	0.000124766
CRYGS	1.24	1.25	0.000142546	0.00699496
CRIM1-DT	-1.24	1.64	4.69364e-05	0.00292557
LINC01569	-1.24	-0.51	0.040038	0.505121
AC025809.1	1.24	0.34	0.0042247	0.101983
PLEKHG6	1.23	-0.22	0.0209101	0.324554
NFATC2	1.23	3.5	4.46958e-10	2.2062e-07
TNFAIP6	1.23	1.61	3.70601e-05	0.0024681	Core matrisome	ECM Glycoproteins	tumor necrosis factor, alpha-induced protein 6	P98066
CHODL	-1.23	2.9	5.15261e-08	1.2578e-05
RNF180	1.23	-0.72	0.0537947	0.613947
AC118553.1	-1.23	-0.68	0.0604031	0.662668
AC006030.1	1.23	1.77	2.06109e-05	0.00154421
RGS17	1.22	2.86	8.90693e-08	1.98645e-05
NFAT5	1.22	5.67	0.00248083	0.0682254
UCHL1	-1.22	4.48	2.09363e-13	2.92803e-10
SMG1	1.22	4.81	0.113493	0.929918
CAPN14	1.22	-0.44	0.0326756	0.443672
GBP1P1	-1.22	-0.52	0.0441247	0.54033
AC138035.1	1.22	-0.27	0.0211128	0.326869
ADNP-AS1	-1.22	-0.12	0.0211619	0.327426
C1QTNF3-AMACR	1.22	0.96	0.000570759	0.0216591
SRCAP	1.21	-0.99	0.0856615	0.798191
SMCHD1	1.21	1.15	0.000232104	0.0103944
CRYBG1	1.21	2.18	3.35255e-06	0.000361406
PER2	1.21	1.89	1.34221e-05	0.00108558
APC	1.21	1.99	6.6012e-06	0.000608707
TMEM132B	1.21	5.22	2.04173e-16	5.7831e-13
IL34	-1.21	1.4	0.000200947	0.00930315	Matrisome-associated	Secreted Factors	interleukin 34	H3BPB7:J3QQT3:Q6ZMJ4
ANKRD30B	1.21	0.09	0.00943596	0.185001
LAMA2	1.21	6.46	0.114317	0.933812	Core matrisome	ECM Glycoproteins	laminin, alpha 2	P24043
AC069282.1	1.21	0.73	0.00137468	0.0428422
LINC01088	-1.21	-0.7	0.0669941	0.711857
FLJ20021	-1.21	1.98	1.58241e-05	0.00123233
AC026979.4	1.21	0.9	0.000760709	0.0269764
TSPAN13	-1.2	2.56	8.24357e-07	0.000120041
PHYHIP	-1.2	0.25	0.00875709	0.175168
PHOSPHO1	-1.2	0.05	0.0137354	0.243095
CDHR4	1.2	-0.62	0.0475403	0.560875
MT-TT	-1.2	1.8	4.01011e-05	0.00260599
GOLGA8B	1.2	3.86	7.9256e-11	5.0671e-08
HORMAD2-AS1	1.2	-0.65	0.0488256	0.570822
ZSWIM4	1.19	2.26	2.54423e-06	0.000291956
HACD1	-1.19	5.53	9.32694e-17	2.98151e-13
GOLGA8Q	1.19	-0.42	0.0333749	0.450615
AC018638.1	1.19	-0.54	0.0451143	0.541165
HNRNPLP1	-1.19	0.02	0.0160087	0.270696
ADAMTS3	1.18	2.3	2.70967e-06	0.000307263	Matrisome-associated	ECM Regulators	ADAM metallopeptidase with thrombospondin type 1 motif, 3	O15072
PI16	-1.18	0.08	0.0157926	0.268259
HSPB1P1	-1.18	3.9	2.02196e-10	1.10353e-07
AC106782.1	-1.18	-0.48	0.0501269	0.58202
LINC00906	-1.18	0.57	0.00476734	0.11131
AL662844.4	-1.18	-0.63	0.0639866	0.690804
PIR	-1.17	1.25	0.000523543	0.0202218
RAMP1	-1.17	2.24	8.85054e-06	0.000775635
MELTF	1.17	3.53	2.24287e-09	8.80491e-07
TMEM182	-1.17	0.14	0.0124776	0.227306
GOLGA8R	1.17	-0.36	0.0324417	0.441871
LINC00265	1.17	2.05	1.23882e-05	0.00101789
AL606489.1	1.17	2.89	1.73851e-07	3.40004e-05
LINC01515	1.17	-1.12	0.120203	0.966949
SEMA3B-AS1	-1.17	-0.25	0.0336269	0.452833
AC087854.1	1.17	1.31	0.000306103	0.0131386
TMEM9B-AS1	1.17	1.52	0.000125104	0.00627121
AC009021.2	1.17	-0.45	0.0402405	0.506644
AC125494.2	1.17	-0.25	0.0282336	0.400703
HIPK2	1.16	5.77	6.88842e-17	2.3121e-13
EMC9	-1.16	2.62	1.83168e-06	0.000228128
SLC1A2	1.16	2.61	7.70824e-07	0.000114735
MTERF2	1.16	1.92	3.09522e-05	0.00213768
SLC40A1	-1.16	5.38	1.34316e-15	2.9086e-12
RNF152	1.16	3.74	6.7346e-10	3.13303e-07
PKP3	1.16	1.04	0.000918376	0.0314699
ADD3-AS1	-1.16	0.59	0.00474068	0.11104
AC002467.1	-1.16	0.18	0.0128833	0.232801
LACTB2-AS1	1.16	-0.42	0.0378597	0.489651
AP002807.1	1.16	1.17	0.000627831	0.0232981
MAP2K4P1	1.16	-0.71	0.0599484	0.658755
ITIH1	-1.15	-0.5	0.0577267	0.642014	Matrisome-associated	ECM Regulators	inter-alpha (globulin) inhibitor H1	B5MCP1:F5H7E1:F8WAS2:H7C0N0:H7C5I0:P19827
CENPM	-1.15	1.64	0.000163736	0.00787927
GLIS3	1.15	3.83	6.81399e-10	3.13303e-07
CRACD	-1.15	0.08	0.0170852	0.282357
CD80	-1.15	0.07	0.0177165	0.28951
TPPP3	1.15	2.77	6.77647e-07	0.00010292
SNED1	1.15	4.67	2.00586e-12	2.13735e-09	Core matrisome	ECM Glycoproteins	sushi, nidogen and EGF-like domains 1	B5MEF5:H7BYY9:H7C0D4:H7C1R9:Q8TER0
DCDC1	-1.15	0.39	0.00856179	0.172236
CST6	-1.15	1.18	0.000796086	0.0279944	Matrisome-associated	ECM Regulators	cystatin E/M	Q15828
COLEC10	1.15	2.37	4.43146e-06	0.000449372	Matrisome-associated	ECM-affiliated Proteins	collectin sub-family member 10 (C-type lectin)	Q9Y6Z7
ANGPTL5	-1.15	1.45	0.000296513	0.0127677	Matrisome-associated	Secreted Factors	angiopoietin-like 5	E9PKF7:Q86XS5
AGAP9	1.15	1.66	9.41736e-05	0.00501736
AC007541.1	-1.15	0.3	0.0106541	0.202724
SRGN	1.14	0.91	0.0017836	0.0523666	Core matrisome	Proteoglycans	serglycin	P10124
CRACR2A	1.14	0.24	0.00888673	0.177233
PTPRE	1.14	0.23	0.00938437	0.184364
CCNA2	-1.14	4.13	9.64401e-11	5.88548e-08
ARHGAP26	1.14	3.56	5.08087e-09	1.72388e-06
PBK	-1.14	3.26	4.64598e-08	1.14663e-05
P2RY1	-1.14	0.71	0.00413784	0.100279
Z68871.1	1.14	0.47	0.00482382	0.112244
HMGN2P6	-1.14	-0.03	0.0231834	0.350541
LINC01836	-1.14	-0.32	0.0434417	0.53411
AC140479.4	1.14	0.94	0.00140696	0.0436255
SPECC1	-1.13	-0.78	0.0925466	0.828244
FOXJ1	1.13	-0.18	0.02858	0.404592
FGD4	1.13	4	2.06607e-10	1.11851e-07
PSD3	1.13	6.3	2.1994e-17	8.20252e-14
DEFB107B	1.13	0.6	0.00429912	0.10333
COLQ	1.13	0.76	0.00244177	0.0674273	Core matrisome	ECM Glycoproteins	collagen-like tail subunit (single strand of homotrimer) of asymmetric acetylcholinesterase	C9JBB2:F8WA67:Q9Y215:S4R408
ELOA-AS1	1.13	1.36	0.000415952	0.0168109
LINC01355	1.13	-0.06	0.020199	0.316
AC020910.5	-1.13	0.23	0.0144916	0.251374
CCDC88A	1.12	2.47	3.01688e-06	0.000334197
CLU	-1.12	5.96	2.84949e-16	7.65145e-13
IGFBPL1	-1.12	1.49	0.000385115	0.0157928	Core matrisome	ECM Glycoproteins	insulin-like growth factor binding protein-like 1	Q8WX77
SDSL	-1.12	1.2	0.00103915	0.0344958
DST	1.12	9.08	4.66635e-19	2.40963e-15
RIBC1	-1.12	-0.14	0.0363526	0.475609
GUSBP11	1.12	1.2	0.000714366	0.0258102
KIAA0040	-1.12	0.32	0.0127707	0.231082
DNAJC3-DT	-1.12	0.55	0.00707894	0.15005
EPHA4	1.11	2.67	2.62996e-06	0.000299236
NEK2	-1.11	3.26	1.19165e-07	2.55577e-05
CEP55	-1.11	4.67	4.6041e-12	4.41533e-09
TRIM63	-1.11	1.91	9.04494e-05	0.00487391
PSME2P2	-1.11	0.17	0.0179548	0.292161
AC087500.1	1.11	-0.59	0.0625317	0.679468
LINC02725	1.11	-0.18	0.0327991	0.44463
AC012513.3	1.11	2.34	6.89208e-06	0.000628545
AP001977.1	1.11	-0.72	0.0793889	0.772038
ANKRD12	1.1	7.8	2.30996e-18	1.03378e-14
ITGB8	1.1	3.66	6.77896e-09	2.18784e-06
GGH	-1.1	4.84	1.99676e-12	2.13735e-09
IFI44L	1.1	2.2	2.33663e-05	0.00171429
CEP170P1	1.1	4.33	0.0957597	0.847285
C3orf49	1.1	-0.72	0.0775123	0.768257
BSN	1.1	-0.1	0.0261453	0.379735
UBE2C	-1.1	4.08	6.26465e-10	2.9826e-07
ARHGAP30	-1.1	-0.92	0.126763	1
BTBD19	1.1	3.98	1.15732e-09	5.07782e-07
PDC-AS1	1.1	-0.24	0.0359208	0.471693
CICP14	1.1	1.34	0.000457285	0.0181857
ZNF275	1.09	4.98	6.24808e-13	7.48988e-10
POU2F1	1.09	3.64	9.40408e-09	2.81875e-06
SVBP	-1.09	1.13	0.00176041	0.0519455
NHS	1.09	4.08	6.39162e-10	3.00048e-07
SCART1	1.09	1.64	0.000243293	0.0108161
MALAT1	1.09	7.03	1.34761e-17	5.65407e-14
AC025283.2	1.09	-0.51	0.0614621	0.67165
AL360020.1	1.09	0.74	0.00372698	0.0929391
AC051635.1	1.09	-0.39	0.0487653	0.570393
HMMR	-1.08	2.54	9.1922e-06	0.000801393
HSPB1	-1.08	8.57	1.51077e-17	5.96575e-14
VPS13B	1.08	5.55	0.109611	0.92103
KLRG1	-1.08	-0.37	0.0626583	0.680513
IL6R	1.08	4.28	1.62797e-10	9.10715e-08
C11orf71	-1.08	0.79	0.00427007	0.102762
EPGN	1.08	1.62	0.000275321	0.0120171	Matrisome-associated	Secreted Factors	epithelial mitogen homolog (mouse)	A0PK19:H3BM13:Q6UW88
ARHGAP27P1-BPTFP1-KPNA2P3	1.08	1.6	0.000377125	0.015503
AL354920.1	-1.08	0.7	0.00641464	0.139057
LINC01915	-1.08	-0.25	0.0494611	0.576345
AF038458.3	1.08	0.26	0.0130733	0.234969
BET1	1.07	0.83	0.00344538	0.0873294
USP34	1.07	6.53	0.107032	0.908239
AHNAK	1.07	11.1	3.20223e-17	1.1314e-13
SIK1	1.07	2.78	3.26402e-06	0.000354553
PAXX	-1.07	3.51	6.52636e-08	1.52123e-05
USF3	1.07	4.28	2.50923e-10	1.32633e-07
TIMM23B-AGAP6	1.07	-0.85	0.105054	0.896328
PSG9	-1.07	0.28	0.0161687	0.272715
SAXO2	-1.07	-0.57	0.0821334	0.790483
SVIL	1.07	6.83	0.0977172	0.859507
AL138760.1	1.07	3.28	2.12774e-07	4.02352e-05
LUCAT1	1.07	2.64	5.84136e-06	0.000557796
AC090578.1	1.07	0.25	0.0136533	0.242025
ADAMTS6	1.06	2.86	2.14835e-06	0.000257994	Matrisome-associated	ECM Regulators	ADAM metallopeptidase with thrombospondin type 1 motif, 6	D6R9L6:Q9UKP5
PDK3	1.06	2.88	2.35729e-06	0.000275209
GSDMB	1.06	2.29	2.99485e-05	0.00208361
SEC31B	1.06	1.48	0.000567872	0.021574
MMP15	-1.06	2.56	1.28937e-05	0.00105171	Matrisome-associated	ECM Regulators	matrix metallopeptidase 15 (membrane-inserted)	H3BT97:P51511
INO80D	1.06	0.74	0.00430459	0.10334
PHIP	1.06	3.62	0.00374627	0.093239
CKB	-1.06	6.5	5.52966e-16	1.32574e-12
COL4A5	1.06	4.59	4.124e-11	2.91415e-08	Core matrisome	Collagens	collagen, type IV, alpha 5	H0Y998:H0Y9H0:H0Y9R8:P29400
PSG3	-1.06	1.19	0.00194036	0.0560724
AC078777.1	1.06	-0.19	0.0382503	0.492754
AC079193.2	1.06	0.19	0.018091	0.293629
SLC22A18AS	-1.06	1.14	0.00200862	0.0575986
GOLGA6L17P	1.06	-0.6	0.076993	0.765424
AC110611.2	-1.06	0.33	0.0160072	0.270696
NAGLU	-1.05	0.4	0.0143635	0.249475
FABP3	-1.05	5	6.09382e-12	5.76167e-09
CSMD2	1.05	6.12	5.3095e-15	1.01836e-11
ITPR2	1.05	2.7	5.87625e-06	0.000558576
ZNF689	-1.05	0.4	0.015738	0.267602
TSPAN18	-1.05	0.06	0.0306708	0.423126
SNRK	1.05	2.63	6.92602e-06	0.000629153
IGFBP6	-1.05	6.52	1.65108e-15	3.3587e-12	Core matrisome	ECM Glycoproteins	insulin-like growth factor binding protein 6	F8VVA5:F8VYK9:P24592
ENTHD1	-1.05	0.92	0.00430208	0.10334
PCLO	-1.05	2.64	9.63744e-06	0.000833713
ARMH1	1.05	0.15	0.0193866	0.308102
SAMD5	-1.05	-0.04	0.0348885	0.4632
FAM13A-AS1	1.05	0.13	0.0199797	0.313325
ZNF224	1.05	1.27	0.00128795	0.0406826
AL390726.5	-1.05	0.97	0.00362025	0.0908173
SCIN	-1.04	4.47	2.47541e-10	1.31885e-07
ADGRL1	1.04	-0.02	0.0297001	0.415342
FAM83D	-1.04	3.66	5.21634e-08	1.26874e-05
GMFG	-1.04	1.34	0.00136856	0.0426912
ITGA2	1.04	9.56	2.06755e-16	5.7831e-13
KMT2D	1.04	5.9	2.9996e-14	5.03407e-11
C2orf76	-1.04	3.12	1.27719e-06	0.000170792
MFAP5	-1.04	7.07	3.50452e-16	9.0484e-13	Core matrisome	ECM Glycoproteins	microfibrillar associated protein 5	B3KW70:F5GYX4:F5H1C0:F5H2W4:F5H413:F5H7Z2:H0YG03:H0YGS3:Q13361:Q7Z490
ZNF442	-1.04	1.59	0.000700251	0.0254096
RPSAP45	-1.04	1.71	0.000475799	0.0188075
CCDC144NL-AS1	-1.04	1.4	0.00123307	0.0393952
AC108010.1	1.04	0.13	0.0226583	0.344208
ASPRV1	1.04	0.08	0.0235882	0.35488
AC093512.2	1.04	-0.04	0.0312461	0.429368
AC010198.2	1.04	1.67	0.000375813	0.015468
SLC4A7	1.03	3.44	3.02938e-06	0.000334477
PTPRN	-1.03	4.09	6.59673e-09	2.14004e-06
ZCWPW1	-1.03	2.63	1.47901e-05	0.00116916
COL5A3	1.03	2.86	4.9321e-06	0.00048978	Core matrisome	Collagens	collagen, type V, alpha 3	P25940
TNNT1	1.03	0.11	0.0270259	0.388907
CRYAB	-1.03	8.15	1.92901e-16	5.7831e-13
KIF2C	-1.03	3.11	1.55027e-06	0.00020052
TK1	-1.03	4.81	6.34755e-11	4.21892e-08
H2AC11	-1.03	-0.02	0.0393846	0.50332
AC015911.1	-1.03	0.18	0.0267847	0.386339
TMPO-AS1	-1.03	0.88	0.00602086	0.133042
AC016583.2	1.03	0.3	0.01722	0.283745
ZNF549	1.02	-0.14	0.0436282	0.535684
ZFHX3	1.02	1.87	0.00035404	0.0147619
RGS5	1.02	6.39	9.45902e-15	1.71617e-11
MALL	1.02	3.78	5.60245e-08	1.348e-05
TCTEX1D1	1.02	1.3	0.00155669	0.0472427
COL24A1	1.02	2.21	6.6884e-05	0.00385071	Core matrisome	Collagens	collagen, type XXIV, alpha 1	E9PNK8:F8WDM8:H0YCZ7:Q17RW2
KCNQ3	1.02	2.4	3.8887e-05	0.0025493
SIGLEC15	1.02	2.2	8.75007e-05	0.00474852
CRPPA	-1.02	0.84	0.00668193	0.143401
RPS10P7	1.02	-0.54	0.079119	0.771727
LINC01320	1.02	-0.16	0.0446837	0.541165
AL158151.3	1.02	0.12	0.0267767	0.386339
YPEL1	-1.01	0.51	0.0150858	0.258674
BCL6	1.01	0.66	0.00932956	0.18361
ANO3	1.01	3.23	9.18825e-07	0.000130128
IGF2BP1	1.01	2.84	7.21552e-06	0.000651045
TNFRSF11B	1.01	6.25	2.6549e-14	4.56983e-11
DCXR	-1.01	3.77	9.72493e-08	2.14044e-05
CARNS1	1.01	0.92	0.00476904	0.11131
AC004980.1	1.01	0.57	0.0122086	0.224023
ZNF511-PRAP1	1.01	-0.21	0.0485725	0.568954
AC133555.6	1.01	2.35	6.1262e-05	0.00360747
KMT2C	1	5.83	3.14992e-13	4.14616e-10
RORA	1	1.28	0.00209929	0.0596218
RIF1	1	6	1.45411e-13	2.12205e-10
RASSF2	-1	3.01	5.85705e-06	0.000558362
FOXM1	-1	3.93	4.37371e-08	1.09148e-05
SH2B3	1	0.91	0.00449358	0.106554
DUSP26	-1	1.77	0.000581798	0.021991
HMGA2	1	6.26	5.26917e-14	8.42189e-11
NHSL2	1	5.03	3.61801e-11	2.63172e-08
AC017104.1	1	0.72	0.00853393	0.17184
LINC01141	1	0.77	0.0083005	0.168485
AQP1	1	3.65	1.65032e-07	3.26803e-05
TMEM225B	1	0.06	0.0346482	0.461678
GTF2IP20	1	1.49	0.00100081	0.0334415
AC087564.1	1	0.39	0.0183907	0.297415
HSD17B6	-0.99	0.57	0.0147896	0.255095
BOD1L1	0.99	6.36	7.33971e-14	1.11981e-10
DNAH5	-0.99	1.14	0.00432834	0.103698
ACOT7	-0.99	5.13	3.64591e-11	2.63172e-08
PCDH12	0.99	0.28	0.0218377	0.335461
CCNB2	-0.99	4.21	8.28922e-09	2.56431e-06
CMYA5	0.99	2.66	2.05346e-05	0.00154193
FABP5	-0.99	1.64	0.000946394	0.0321841
FAM107A	0.99	-0.2	0.0531651	0.608003
IQGAP3	-0.99	3.67	2.07185e-07	3.9289e-05
UBE2Q2P1	0.99	1.77	0.000396293	0.0161427
RFX8	0.99	4.94	9.00712e-11	5.59859e-08
SERTAD4-AS1	-0.99	-0.3	0.0730011	0.742397
AC064875.1	0.99	0.57	0.0115019	0.214416
PURPL	0.99	3.47	4.94007e-07	7.95269e-05
AP002373.1	0.99	0.75	0.00934965	0.183951
TBC1D3L	0.99	0.04	0.0376536	0.488159
KMT2E	0.98	5.69	0.129269	1
SYNE2	0.98	0.57	0.0123707	0.22591
PAFAH1B3	-0.98	3.38	1.29845e-06	0.000172603
MYL6	-0.98	10.22	9.27832e-15	1.71617e-11
CDKN1C	-0.98	2.71	3.34276e-05	0.00226438
MIEN1	-0.98	2.04	0.00027275	0.0119359
KLHL11	0.98	1.87	0.000394281	0.0160705
CCNYL2	0.98	1.09	0.00393314	0.0966795
TREX2	0.98	0.25	0.0243376	0.363224
IL3RA	0.98	2.75	2.39236e-05	0.00174754
LINC00641	0.98	3.2	2.03916e-06	0.000248438
AC025181.2	-0.98	0.58	0.0175295	0.287472
CAMK2B	0.97	2.22	0.000177416	0.00842883
STX1A	0.97	0.96	0.00552557	0.124364
UBE2S	-0.97	5.05	1.48016e-10	8.49256e-08
TTK	-0.97	3.66	3.78126e-07	6.36181e-05
TEK	0.97	-0.08	0.0460563	0.548184
CDKN2C	-0.97	4.89	2.90122e-10	1.51755e-07
SPAG8	-0.97	-0.02	0.0487025	0.569979
ARHGAP20	0.97	3.59	4.25952e-07	7.04289e-05
SEMA6D	0.97	5.76	1.89036e-12	2.08032e-09	Matrisome-associated	ECM-affiliated Proteins	sema domain, transmembrane domain (TM), and cytoplasmic domain, (semaphorin) 6D	H0YL82:H0YM97:H0YMA6:H0YMP7:H0YMV0:Q8NFY4
KLHL35	-0.97	0.1	0.0402614	0.506644
MT1E	-0.97	2.71	4.16954e-05	0.00269395
OTUD3	0.97	4.09	2.66487e-08	7.18444e-06
VEGFB	-0.97	6.7	7.55775e-14	1.12745e-10	Matrisome-associated	Secreted Factors	vascular endothelial growth factor B	H0YGB6:P49765
NANOS3	0.97	0.09	0.0355258	0.468424
ACSM4	0.97	1.06	0.00452684	0.106965
HRAT17	-0.97	0.74	0.011231	0.21042
LINC02035	0.97	3.62	3.26344e-07	5.67551e-05
5_8S_rRNA	0.97	1.05	0.00600772	0.132795
AC092645.1	0.97	2.8	1.69228e-05	0.00130728
PLA2G10	0.96	0.51	0.0179577	0.292161
ZNF264	0.96	4.57	2.85114e-09	1.08134e-06
TTC28	0.96	3.1	1.15335e-05	0.00096237
REC8	0.96	0.89	0.00857145	0.172379
UBE3A	0.96	0.68	0.0127582	0.231039
IKZF4	0.96	0.39	0.0190334	0.305089
AKAP9	0.96	5.64	1.17952e-11	1.04186e-08
GNAT2	0.96	0.59	0.0154115	0.262916
KCNMB4	-0.96	1.51	0.00193286	0.0559506
SHPRH	0.96	3.44	2.19073e-06	0.000261072
TIAM1	0.96	1.47	0.00171095	0.0509339
RNF213	0.96	5.05	3.6119e-10	1.86513e-07
SPTY2D1	0.96	3.81	0.0420055	0.521526
SPACA6	0.96	2.3	0.000167888	0.00805021
ZNF292	0.96	5.39	1.78337e-11	1.45112e-08
CCDC167	-0.96	3.92	1.44148e-07	2.9487e-05
GTF2IP13	0.96	0.98	0.00626098	0.136549
GATD3B	0.96	0.24	0.0306919	0.423243
AF235103.3	0.96	0.24	0.0274944	0.393287
UBE2T	-0.95	3.28	4.06507e-06	0.000421123
FLT1	0.95	2.19	0.000200804	0.00930293
NEFM	-0.95	1.44	0.00257518	0.0699036
MT2A	-0.95	6.52	3.91801e-13	4.96257e-10
KIAA1109	0.95	6.63	3.77969e-13	4.87943e-10
SPC24	-0.95	3.21	6.66741e-06	0.000613127
ADORA1	0.95	2.58	6.50631e-05	0.00376525
CDCP1	0.95	0.51	0.0200458	0.314116
E2F7	0.95	5.5	2.00488e-11	1.58338e-08
PARM1	-0.95	0.6	0.0191888	0.306555	Matrisome-associated	ECM-affiliated Proteins	prostate androgen-regulated mucin-like protein 1	D6RBB6:Q6UWI2
PPP1R14B	-0.95	7.52	6.31186e-14	9.85384e-11
P4HA2-AS1	0.95	0.25	0.0282602	0.40091
RPSAP4	-0.95	1.28	0.00440157	0.104928
AP002360.1	-0.95	1.13	0.00560743	0.125759
AC007728.2	0.95	1.69	0.00120479	0.0389582
ZNF350-AS1	0.95	-0.04	0.0466113	0.552816
TNFRSF1B	0.94	3.34	3.72614e-06	0.000392063
BCAS1	0.94	1.19	0.00456747	0.107735
NAALAD2	0.94	0.94	0.0079261	0.162738
RNF32	0.94	0.12	0.0368065	0.48
RASGRF2	0.94	0.47	0.0212111	0.327945
WNT2B	0.94	1.41	0.00284052	0.0754586	Matrisome-associated	Secreted Factors	wingless-type MMTV integration site family, member 2B	Q5TEH8:Q93097
CPEB2	0.94	-0.05	0.0497381	0.579171
FRMD4A	0.94	2.75	3.87009e-05	0.0025426
H4C8	-0.94	0.27	0.0372104	0.484189
PAXBP1	0.94	3.48	1.41637e-06	0.000185494
PIFO	-0.94	1.79	0.00100592	0.033579
H2AC18	-0.94	1.19	0.00518164	0.118395
DOK6	-0.94	1.05	0.00719652	0.151823
NPEPL1	-0.94	1.69	0.00158496	0.0479489
TNFRSF25	0.94	0.18	0.0386943	0.496853
PKD1P2	0.94	3.85	2.90554e-07	5.18747e-05
RPL32P3	0.94	-0.42	0.0867983	0.798191
MYL12BP1	-0.94	0.78	0.0137127	0.242885
H2AC19	-0.94	1.19	0.00518164	0.118395
IBSP	0.93	1.4	0.00283266	0.0753394	Core matrisome	ECM Glycoproteins	integrin-binding sialoprotein	P21815
ARL4A	-0.93	5.04	6.78373e-10	3.13303e-07
PSG8	-0.93	0.84	0.01242	0.226748
CPLANE2	-0.93	0.85	0.0126247	0.229115
NAV1	0.93	2.76	4.51418e-05	0.00284809
SMIM43	-0.93	1.26	0.00475046	0.111153
STOX2	-0.93	0.16	0.0444884	0.541165
EFCAB13	0.93	2.42	0.000138833	0.00685285
GPR135	0.93	0.53	0.0193113	0.307875
H1-2	-0.93	2.74	7.03713e-05	0.00399684
SEMA4A	0.93	2.25	0.00028503	0.0124006	Matrisome-associated	ECM-affiliated Proteins	sema domain, immunoglobulin domain (Ig), transmembrane domain (TM) and short cytoplasmic domain, (semaphorin) 4A	Q5TCI4:Q5TCI6:Q5TCJ5:Q5TCJ7:Q9H3S1
SLC22A4	0.93	1.64	0.00149989	0.0459131
RPS27AP11	-0.93	1.21	0.00606349	0.133588
LINC01709	-0.93	2.59	0.000116788	0.00595293
AC007881.1	-0.93	-0.06	0.0645208	0.694672
LINC01115	0.93	0.21	0.0339986	0.456417
SNHG9	-0.93	1.65	0.00204021	0.0583055
AL035413.1	0.93	-0.07	0.0508441	0.588382
SIK1B	0.93	3.19	9.54212e-06	0.000827094
AL359834.1	0.93	0.3	0.0289193	0.407933
RFX3	0.92	2.87	4.26242e-05	0.00273471
AURKA	-0.92	3.74	8.93488e-07	0.000127076
CACNG7	0.92	0.59	0.0197573	0.31101
FAM53C	0.92	4.11	1.11652e-07	2.42562e-05
NCOA3	0.92	5.78	1.79418e-11	1.45112e-08
SH2D3A	0.92	0.72	0.0152038	0.260122
DYNLRB1	-0.92	5.24	6.25108e-10	2.9826e-07
ALDH1B1	-0.92	5.82	2.64243e-11	2.01576e-08
NUF2	-0.92	3.61	1.87987e-06	0.000232404
ZNF214	0.92	0.41	0.0264475	0.38291
XDH	0.92	0.2	0.0379459	0.490245
DMKN	-0.92	5.12	7.0184e-10	3.20507e-07
NOXRED1	0.92	0.65	0.0186471	0.300403
TRAPPC2L	-0.92	5.29	2.91618e-10	1.51755e-07
ATP5MD	-0.92	6.32	4.40387e-12	4.28452e-09
EID2B	-0.92	1.94	0.00096454	0.0326601
DDI2	0.92	5.07	8.42335e-10	3.80397e-07
BMS1P1	0.92	1.18	0.00489999	0.113661
TCAF1P1	0.92	4.29	7.94711e-07	0.000116993
PITPNA-AS1	-0.92	0.64	0.0212525	0.328286
AC079298.3	0.92	0.55	0.0224757	0.343142
HMGB3	-0.91	5.07	1.25371e-09	5.42979e-07
EVC	0.91	3.28	0.00373502	0.0930704
RNF24	0.91	5.72	4.02369e-07	6.71917e-05
MACF1	0.91	8.11	4.22494e-13	5.25222e-10
GNGT1	0.91	2.76	6.81407e-05	0.00390543
KNL1	-0.91	3.87	6.69376e-07	0.000102125
LIMD1	0.91	2.18	0.000371983	0.0153198
OSMR	0.91	6.1	1.09606e-11	9.81047e-09
SCUBE3	0.91	8.25	2.71971e-13	3.65148e-10	Matrisome-associated	Secreted Factors	signal peptide, CUB domain, EGF-like 3	Q8IX30
JPH3	-0.91	0.49	0.0321098	0.43865
UBN2	0.91	4.34	4.59064e-08	1.1385e-05
PPP1R32	0.91	0.04	0.0472489	0.558223
WNT10B	-0.91	1.27	0.00633098	0.137763	Matrisome-associated	Secreted Factors	wingless-type MMTV integration site family, member 10B	B5MCC8:C9J3H3:C9JCI2:O00744:Q4VAJ4
GOLGB1	0.91	7.27	5.38687e-13	6.57492e-10
GOLGA8A	0.91	4.14	1.47763e-07	2.97878e-05
SYNE3	0.91	5.88	2.157e-11	1.68371e-08
ACER2	0.91	0.68	0.016664	0.277512
IGIP	0.91	4.25	9.23438e-08	2.05266e-05
PPP1R14C	-0.91	1.84	0.00144275	0.0444887
FAM71F2	0.91	0.56	0.0233275	0.35214
CCDC192	0.91	1.5	0.00257983	0.069989
AL137002.2	0.91	0.25	0.0340134	0.456482
DNPH1	-0.9	3.78	1.78752e-06	0.000224292
CLK4	0.9	4.48	3.38405e-08	8.73736e-06
HES1	0.9	3.38	6.7913e-06	0.000621965
ALMS1	0.9	4.8	6.4255e-09	2.11047e-06
HK2	0.9	5.63	1.46388e-10	8.47155e-08
UVSSA	0.9	3.98	4.73189e-07	7.69409e-05
TNXB	0.9	7.2	1.10239e-12	1.29831e-09	Core matrisome	ECM Glycoproteins	tenascin XB	C9J7W4:E7EPZ9:P22105
DOK7	-0.9	1.48	0.00391625	0.0964762
AJAP1	0.9	3.87	8.57393e-07	0.000123248
ADAM32	0.9	1.41	0.00395324	0.0971026	Matrisome-associated	ECM Regulators	ADAM metallopeptidase domain 32	E3W988:E5RGK7:E5RJE6:E5RJY7:E7EPX8:E7ER82:Q8TC27
C3orf35	0.9	0.22	0.0407905	0.510585
RYR2	0.9	0.87	0.0163923	0.274761
COLGALT2	-0.9	0.79	0.0179189	0.291895
GJC2	0.9	0.52	0.0281809	0.400377
AL445248.1	0.9	0.47	0.0289321	0.408028
FTH1P2	-0.9	6.65	0.0191792	0.306555
WASL-DT	-0.9	1.8	0.00183874	0.0536918
RNASET2	-0.89	0.63	0.0246601	0.366408
CAPG	-0.89	6.01	6.02385e-11	4.04381e-08
DNMT3B	0.89	2.58	0.000177206	0.00842479
ADRA1A	-0.89	1.13	0.00938884	0.184398
HJURP	-0.89	3.45	7.25489e-06	0.000653719
ATP5IF1	-0.89	5.87	8.76445e-11	5.49867e-08
ZNF236	0.89	4.04	3.51461e-07	5.96785e-05
SLC20A1	0.89	7.09	2.07248e-12	2.17384e-09
FRRS1	-0.89	0.8	0.0183517	0.296964
YDJC	-0.89	2.35	0.000414209	0.0167505
ATXN7	0.89	4.93	4.56162e-09	1.59952e-06
RICTOR	0.89	3.29	0.00288778	0.0765324
BRWD3	0.89	3.55	3.51602e-06	0.000374058
FAT3	0.89	1.68	0.00229981	0.064435
CDK1	-0.89	4.89	8.02489e-09	2.50563e-06
PRDM10	0.89	3.71	1.72921e-06	0.000218199
ATAD5	0.89	2.32	0.000455088	0.0181484
SHOX	0.89	2.18	0.000588655	0.0221753
C17orf58	-0.89	2.16	0.000720085	0.025961	Matrisome-associated	ECM Regulators	chromosome 17 open reading frame 58	Q2M2W7
ZNF490	0.89	0.5	0.0258011	0.378254
GARS1-DT	0.89	3.5	4.61715e-06	0.000463995
AFAP1	0.89	3.34	0.00353014	0.0890226
NF1	0.89	6.42	1.21592e-11	1.06006e-08
PDPK2P	0.89	4.03	4.73115e-05	0.00294622
FTX	0.89	5.01	4.18829e-09	1.51978e-06
AC093673.1	-0.89	3.35	1.14637e-05	0.000959549
KCNMB3P1	0.89	0.43	0.0330329	0.447076
PRKDC	0.89	7.58	1.42808e-12	1.62487e-09
CSPG4P13	0.89	-0.24	0.084779	0.798191
FGF9	-0.88	0.34	0.0412611	0.514653	Matrisome-associated	Secreted Factors	fibroblast growth factor 9 (glia-activating factor)	P31371
VNN1	0.88	3.12	3.70084e-05	0.0024671
CCDC93	0.88	3.04	4.30956e-05	0.00275787
ATP8B3	-0.88	1.96	0.00143503	0.0442913
C1QTNF2	-0.88	2.46	0.00040238	0.0163609	Matrisome-associated	ECM-affiliated Proteins	C1q and tumor necrosis factor related protein 2	Q9BXJ5
RGS20	-0.88	2.93	7.73062e-05	0.00429956
DPYD	0.88	6.15	4.9779e-11	3.40986e-08
PLAC9	-0.88	4.31	2.32833e-07	4.27051e-05
LINC01347	0.88	0.35	0.0346868	0.4621
KIF9-AS1	0.88	0.81	0.0165604	0.276489
FAM174C	-0.88	3.65	5.29202e-06	0.000518618
GOLGA6L5P	0.88	2.09	0.000747024	0.0266233
PSG1	-0.88	2.43	0.000391324	0.0160083
RFX3-AS1	0.88	0.77	0.0183207	0.29664
AP005018.2	-0.88	4.44	1.1626e-07	2.50949e-05
AL591684.2	0.88	1.93	0.00134329	0.0420398
ZHX1-C8orf76	0.88	0.08	0.0552141	0.624613
AC009120.2	0.88	2.51	0.000234445	0.0104847
AC105036.3	0.88	2.22	0.000521689	0.020185
AC073610.1	0.88	1.3	0.00541977	0.122537
AC006033.2	0.88	0.29	0.0406679	0.509525
AC239859.5	-0.88	1.27	0.00752827	0.157241
COPZ2	-0.87	7.08	6.60363e-12	6.15696e-09
CLK1	0.87	7.06	8.46919e-12	7.78817e-09
MYO9A	0.87	5.46	4.30758e-09	1.5311e-06
CST3	-0.87	7.95	3.12005e-12	3.17347e-09	Matrisome-associated	ECM Regulators	cystatin C	P01034
RABAC1	-0.87	4.54	1.7668e-05	0.00135549
TNNC1	-0.87	2.22	0.000851458	0.0295713
KIAA1217	0.87	5.55	8.90017e-10	3.98312e-07
ZBTB1	0.87	0.31	0.0408439	0.510877
COX7B	-0.87	6.18	7.03305e-11	4.58377e-08
TMEM106C	-0.87	6.65	1.6805e-11	1.41015e-08
SLC9A5	0.87	3.58	5.7599e-06	0.000552374
PXDNL	0.87	0.78	0.0209868	0.325443	Core matrisome	ECM Glycoproteins	peroxidasin homolog (Drosophila)-like	A1KZ92:H0YAV0:K4DIA6
ANGPT1	0.87	3.7	3.7237e-06	0.000392063	Matrisome-associated	Secreted Factors	angiopoietin 1	B4DTQ9:E5RFF4:E7ERK4:Q15389
DUSP23	-0.87	5.09	7.13738e-09	2.28158e-06
CPAMD8	-0.87	-0.23	0.0994391	0.862481	Matrisome-associated	ECM Regulators	C3 and PZP-like, alpha-2-macroglobulin domain containing 8	F8W7D1:M0QXH3:M0R0Z5:M0R3G7:Q8IZJ3
COMTD1	-0.87	2.61	0.000291489	0.012608
NFXL1	0.87	1.52	0.00398737	0.0976794
BNC2	0.87	3.29	2.11749e-05	0.00157941
STAP2	-0.87	1.52	0.00505698	0.116338
PAPPA	0.87	8.08	3.6955e-12	3.70267e-09	Matrisome-associated	ECM Regulators	pregnancy-associated plasma protein A, pappalysin 1	F5GZ19:Q13219
NKAPL	-0.87	0.71	0.026445	0.38291
FNDC10	-0.87	3.98	1.43983e-06	0.000188046
AC093627.1	0.87	0.31	0.0431035	0.531602
CTC-338M12.4	0.87	-0.45	0.12436	0.989485
AL732372.2	0.87	0.45	0.0338226	0.454921
HMGN2P17	-0.87	1.74	0.00290213	0.0767613
TUG1	0.87	5.66	0.0893537	0.80731
AP002414.2	-0.87	1.86	0.00238186	0.0662363
AL353796.1	0.87	0.58	0.0304231	0.420573
LINC01572	0.87	0.41	0.0381001	0.491442
AC126182.3	-0.87	0.24	0.0534296	0.610201
WNT2	0.86	0.3	0.046073	0.548286	Matrisome-associated	Secreted Factors	wingless-type MMTV integration site family member 2	C9JUI2:F8WDR1:P09544
CHPF	-0.86	6.6	3.72805e-11	2.66238e-08
HIVEP3	0.86	2.43	0.000447653	0.0178981
RASA1	0.86	1.84	0.0018545	0.0540332
SLC25A27	0.86	0.78	0.0208196	0.323449
CABCOCO1	-0.86	1.55	0.00524014	0.119447
STEAP3-AS1	0.86	1.13	0.0111946	0.21009
AC004870.4	0.86	1.42	0.0059136	0.131146
AC125807.2	0.86	0.52	0.035331	0.466792
HECW1	0.85	2.38	0.000570273	0.0216529
ANLN	-0.85	6.24	1.65516e-10	9.18274e-08
VASH1	0.85	0.06	0.0643284	0.693046
VEGFA	0.85	5.5	2.1978e-09	8.69833e-07	Matrisome-associated	Secreted Factors	vascular endothelial growth factor A	A2A2V4:H0YBI8:H0YBZ0:H3BLW8:J3KPA4:P15692
BIRC6	0.85	6.38	8.60033e-11	5.44661e-08
CD70	-0.85	0.62	0.0340838	0.457334
AMPD3	0.85	3.24	3.73418e-05	0.00247948
IGF2BP3	0.85	3.78	3.79004e-06	0.000397539
TPGS1	-0.85	3.82	5.66541e-06	0.000544869
MARCHF1	0.85	0.18	0.0539235	0.615209
GPC3	-0.85	0.53	0.0381063	0.491442	Matrisome-associated	ECM-affiliated Proteins	glypican 3	H0Y3U6:P51654
ETS2	0.85	1.62	0.00373381	0.0930704
COL6A3	0.85	11.8	1.7073e-11	1.41495e-08	Core matrisome	Collagens	collagen, type VI, alpha 3	C9JNG9:E7ENL6:E9PCV6:I3L392:P12111
ZNF704	-0.85	3.28	3.82922e-05	0.0025251
ZNF440	0.85	3.67	6.53927e-06	0.000603825
ZBTB37	0.85	3.55	1.14353e-05	0.000958366
FAM111B	0.85	2.62	0.000329384	0.0139593
MAFG	0.85	3.67	6.10033e-06	0.000570037
SLC34A3	0.85	-0.84	0.200571	1
HMGN2	-0.85	7.6	1.81918e-11	1.45383e-08
ELL2P1	0.85	1.04	0.0136478	0.242025
RPL39P15	-0.85	2.44	0.000632869	0.0234333
LINC00894	0.85	0.64	0.0289635	0.408127
AP000866.1	-0.85	0.8	0.0236715	0.355655
AC007000.3	0.85	0.4	0.0426416	0.527487
AC004812.2	-0.85	1.66	0.00431396	0.103464
PSMB3	-0.85	6.49	9.132e-11	5.62414e-08
PDCD6-AHRR	0.85	0.9	0.0187095	0.300992
FGFR2	-0.84	1.3	0.0102046	0.196116
SIX4	0.84	3.2	4.96078e-05	0.00304961
PEX11G	-0.84	1.05	0.0166889	0.27771
NUDT1	-0.84	4.12	1.61006e-06	0.00020666
IFI27L2	-0.84	5.43	3.82215e-08	9.64589e-06
KNSTRN	-0.84	4.57	1.98479e-07	3.79599e-05
TROAP	-0.84	2.32	0.000945441	0.0321758
LYSMD2	-0.84	1.93	0.00262259	0.070904
NUDT7	-0.84	0.42	0.047108	0.556965
NCOR1	0.84	6.01	0.0485554	0.568852
SLC13A3	0.84	2.68	0.000297176	0.0127881
MTSS1	0.84	0.04	0.0693499	0.727333
SCAND1	-0.84	4.6	1.9337e-07	3.70884e-05
SHCBP1	-0.84	4.22	8.01109e-07	0.00011742
ZNF540	0.84	0.6	0.0311974	0.428916
SSC5D	0.84	7.56	2.26612e-11	1.74856e-08
ADI1	-0.84	6.57	1.41431e-10	8.2559e-08
MX2	-0.84	0.48	0.0414201	0.51606
CHCHD2P9	-0.84	2.12	0.00158868	0.0480397
NHLRC1	-0.84	2.07	0.00166431	0.0498329
SPRY4	0.84	5.1	1.70762e-08	4.87798e-06
NDUFA4	-0.84	7.77	2.7644e-11	2.06193e-08
XRCC2	0.84	2.31	0.000721075	0.025971
TPM2	-0.84	9.33	2.75693e-11	2.06193e-08
SMURF1	0.84	2.94	0.0001392	0.0068659
PSG5	-0.84	6.37	1.54373e-10	8.78227e-08
PKD1P4	0.84	2.21	0.000971992	0.0328219
GOLGA8O	0.84	1.08	0.0125322	0.227991
RASAL2-AS1	0.84	0.14	0.0610811	0.668357
MIPEPP3	-0.84	-0.08	0.0922773	0.826715
MICAL3	0.84	4.47	0.00247707	0.0681499
GDNF-AS1	0.84	2.96	0.00011171	0.00573765
AC079921.1	0.84	2.02	0.00188315	0.0547254
BCL2L2-PABPN1	0.84	1.85	0.00264235	0.0713245
AC110079.1	0.84	2.01	0.00148526	0.0455902
MIR222HG	0.84	3.73	7.68472e-06	0.000686005
AL021368.2	0.84	1.68	0.00380889	0.0943031
SPEN	0.83	5.69	2.20276e-09	8.69833e-07
NDC80	-0.83	3.99	3.35403e-06	0.000361406
PTGS1	0.83	7.77	3.60973e-11	2.63172e-08
HIVEP1	0.83	5.57	3.63502e-09	1.33344e-06
ANTKMT	-0.83	2.69	0.000444143	0.0177896
LIN7B	-0.83	2.08	0.00184358	0.053785
VWF	0.83	-0.17	0.0950175	0.842606	Core matrisome	ECM Glycoproteins	von Willebrand factor	I3L4K4:P04275:Q8TCE8
KLF2	-0.83	7.45	5.14516e-11	3.48883e-08
CCDC136	0.83	3.5	2.1905e-05	0.00162305
TXNDC17	-0.83	5.17	2.27278e-08	6.25295e-06
PSRC1	-0.83	2.68	0.000420328	0.0169775
SLC13A4	0.83	0.94	0.0169636	0.280623
MARF1	0.83	3.09	0.000291024	0.012596
NAV2	0.83	7.45	4.36237e-11	3.04816e-08
SLC43A2	-0.83	2.94	0.000179882	0.00850886
REEP4	-0.83	3.61	1.64715e-05	0.00127682
MGA	0.83	5.45	5.7156e-09	1.91844e-06
PLAAT3	-0.83	2.37	0.000933795	0.0318525
COL4A1	0.83	4.65	1.69483e-07	3.33648e-05	Core matrisome	Collagens	collagen, type IV, alpha 1	F5H5K0:P02462
KIAA1671	0.83	3.8	5.78121e-06	0.000553521
RPL35P5	-0.83	4.28	1.2154e-06	0.000163835
NEDD8P1	-0.83	0.49	0.0457218	0.545937
KIFC1	-0.83	4.08	2.62408e-06	0.000299073
AL118516.1	-0.83	0.89	0.0231928	0.350582
LINC01622	0.83	1.39	0.00802827	0.16411
VPS13D	0.82	5.84	1.46501e-09	6.10845e-07
PHPT1	-0.82	6.41	4.55928e-10	2.23405e-07
ANAPC15	-0.82	3.34	5.90877e-05	0.00351949
CENPA	-0.82	3.36	4.38168e-05	0.00279073
ASH1L	0.82	6.48	3.66599e-10	1.87861e-07
ZNF337	0.82	1.22	0.0113458	0.212357
DCTN3	-0.82	5.94	1.37649e-09	5.81156e-07
FAHD2B	-0.82	1.99	0.00275006	0.0735798
CREB5	0.82	3.99	4.32768e-06	0.000443538
LINC00467	-0.82	2.26	0.00153825	0.0468101
PTMS	-0.82	8.23	6.89103e-11	4.53524e-08
RPL39L	-0.82	3.3	7.13225e-05	0.00402615
RPP25L	-0.82	2.33	0.00126542	0.0401453
SKA3	-0.82	3.15	0.000105278	0.00545317
GARRE1	0.82	4.52	0.025159	0.371437
CKS1B	-0.82	4.38	9.85031e-07	0.000137474
CHD9	0.82	6.11	6.36755e-10	3.00048e-07
PER1	0.82	4.98	5.0093e-08	1.22728e-05
MRPL54	-0.82	4.61	3.28235e-07	5.69365e-05
H1-10	-0.82	5.55	7.65254e-09	2.40054e-06
TBC1D8	0.82	4.42	1.78687e-06	0.000224292
AC135983.2	0.82	2.49	0.000604722	0.0226156
AL360270.1	0.82	0.65	0.0364016	0.476157
AC018638.4	0.82	1.32	0.00969285	0.188439
RPSAP5	-0.82	0.82	0.0286264	0.4051
SAP30L-AS1	0.82	2.1	0.00154565	0.0469926
PRANCR	-0.82	0.69	0.03841	0.494054
AC110597.1	0.82	1.07	0.0159353	0.269899
LINC02019	0.82	1.1	0.0161639	0.272703
TACC3	-0.81	4.79	1.99214e-07	3.79922e-05
SNX29	0.81	3.91	6.49451e-06	0.000600519
PER3	0.81	4.09	9.81999e-06	0.000846233
TRIP13	-0.81	3.46	4.55107e-05	0.00286329
CROCCP3	0.81	2.75	0.000404226	0.016426
PNPLA3	0.81	3.83	1.06465e-05	0.000902402
MXRA5	0.81	9.93	1.55746e-10	8.78589e-08	Core matrisome	ECM Glycoproteins	matrix-remodelling associated 5	Q9NR99
PRRC2C	0.81	7.58	1.14831e-10	6.85314e-08
CCN2	-0.81	8.75	9.78293e-11	5.91647e-08
CDO1	-0.81	0.89	0.0275629	0.394016
WASF3	0.81	2.81	0.000280195	0.0122139
TXN	-0.81	7.9	1.15359e-10	6.85314e-08
TRPC6	0.81	3.23	7.48434e-05	0.0041799
HMCN1	0.81	6.33	9.04647e-05	0.00487391	Core matrisome	ECM Glycoproteins	hemicentin 1	Q5TCP6:Q96RW7
LPP	0.81	7.31	1.22214e-10	7.19668e-08
BDP1	0.81	5.38	1.33283e-08	3.85658e-06
TRPT1	-0.81	3.41	6.3441e-05	0.00370602
WEE1	0.81	6.46	5.83072e-10	2.81595e-07
ATP5ME	-0.81	5.18	5.67529e-08	1.35665e-05
JMJD1C	0.81	6.56	4.41236e-10	2.19408e-07
ATOX1	-0.81	5.52	1.26103e-08	3.68055e-06
JPT1	-0.81	5.6	9.92655e-09	2.94854e-06
ZNF140	0.81	1.62	0.00590129	0.130917
MAML3	0.81	1.99	0.00246804	0.0679292
SLC29A3	-0.81	2.13	0.00234856	0.0655274
BX322234.1	0.81	0.6	0.0387914	0.4978
THBS4-AS1	-0.81	0.09	0.0845501	0.798191
CLDN23	-0.81	0.58	0.0450893	0.541165
PKD1P5	0.81	4.08	3.59678e-06	0.00038006
MT1L	-0.81	1.72	0.00621395	0.135789
AC010642.2	-0.81	1.62	0.00744762	0.155993
AL592295.3	0.81	1.09	0.0173394	0.285084
AL158212.5	0.81	0.87	0.0246289	0.366106
P3H2	0.8	1.02	0.0203905	0.318383
PDPR	0.8	1.48	0.00797984	0.163431
COMP	-0.8	9.46	1.80618e-10	9.93846e-08	Core matrisome	ECM Glycoproteins	cartilage oligomeric matrix protein	B4DKJ3:G3XAP6:P49747
CFAP69	0.8	3.08	0.000156709	0.00759559
CBL	0.8	5.11	5.67881e-08	1.35665e-05
CLEC2B	-0.8	5.02	1.21298e-07	2.56963e-05	Matrisome-associated	ECM-affiliated Proteins	C-type lectin domain family 2, member B	F5H631:Q92478
MDN1	0.8	5.23	4.71759e-08	1.16004e-05
KCNJ8	-0.8	0.7	0.041069	0.513114
PPDPF	-0.8	6.27	1.97354e-09	7.88594e-07
PIN1	-0.8	5.66	1.13385e-08	3.3531e-06
GAMT	-0.8	5.23	6.17737e-08	1.45504e-05
PNPLA7	0.8	1.22	0.0146013	0.25282
ABL2	0.8	6.07	2.26284e-09	8.83165e-07
TAGLN	-0.8	9.54	2.28077e-10	1.22486e-07
ZNF117	0.8	3.45	5.00794e-05	0.00306736
NMNAT2	0.8	3.29	8.21618e-05	0.00452834
UQCRQ	-0.8	6.06	6.83577e-09	2.19562e-06
COX6C	-0.8	6.57	1.46217e-09	6.10845e-07
CIAO2B	-0.8	4.77	3.10115e-07	5.43551e-05
RILP	-0.8	2.21	0.00235742	0.06572
DTYMK	-0.8	4.73	4.98325e-07	7.99488e-05
ARL13B	0.8	2.95	0.000194568	0.00908931
PDGFD	-0.8	2.56	0.000824222	0.0288027	Matrisome-associated	Secreted Factors	platelet derived growth factor D	H0YD37:Q9GZP0
BPTF	0.8	6.45	8.4432e-10	3.80397e-07
RNASEH2C	-0.8	4.13	4.73734e-06	0.000475363
H2AW	-0.8	0.81	0.0341193	0.457629
C6orf226	-0.8	1.89	0.00454282	0.107267
ZNF731P	0.8	3.3	7.07849e-05	0.00400995
LINC01798	0.8	1.51	0.00809879	0.165326
SMIM27	-0.8	1.18	0.0178876	0.291455
ZNF236-DT	-0.8	2.03	0.00305244	0.0796697
AC003002.2	0.8	0.67	0.0379435	0.490245
CR381653.1	0.8	1.58	0.00760002	0.158371
ARNTL2	-0.79	2.01	0.00359219	0.0902145
GSTO2	0.79	3.71	2.88572e-05	0.00202422
ATP2B1	0.79	5.91	0.0683883	0.721318
SEMA3A	0.79	4.27	3.55687e-06	0.000376613	Matrisome-associated	ECM-affiliated Proteins	sema domain, immunoglobulin domain (Ig), short basic domain, secreted, (semaphorin) 3A	C9J9C4:C9JD25:Q14563
HSD17B14	-0.79	5.08	1.6297e-07	3.23673e-05
TPX2	-0.79	5.74	1.19301e-08	3.49724e-06
RENBP	-0.79	3.39	8.27613e-05	0.00455018
SYTL4	0.79	2.41	0.00110477	0.0361312
ATRNL1	-0.79	1.08	0.0211838	0.327665
HTATIP2	-0.79	3.66	3.51019e-05	0.00236348
KIF14	-0.79	3.33	8.32019e-05	0.00456339
PPAT	0.79	3.45	5.67083e-05	0.00340504
ULBP3	-0.79	1.91	0.00485406	0.11283
CDCA8	-0.79	3.35	9.80941e-05	0.00518917
DPYSL4	-0.79	0.95	0.0291627	0.409987
FBXL13	0.79	0.94	0.026846	0.386899
RACGAP1	-0.79	5.51	2.54649e-08	6.92088e-06
USP24	0.79	5.87	7.2893e-09	2.3191e-06
MYSM1	0.79	4.6	5.9958e-07	9.33871e-05
ZNRD2	-0.79	3.53	6.23286e-05	0.00365425
FAM89B	-0.79	3.37	0.00010602	0.00548316
DYNC2H1	0.79	5.38	3.80383e-08	9.64589e-06
LAMTOR4	-0.79	5.59	2.60613e-08	7.05441e-06
RPS4XP3	-0.79	0.32	0.0682588	0.72047
AC005562.1	0.79	1.75	0.00539766	0.122249
PSPHP1	-0.79	2.72	0.000727989	0.0261756
MIR23AHG	0.79	6.61	1.11138e-09	4.90834e-07
KMT2B	0.79	4.92	2.37109e-07	4.31358e-05
TMEM167B-DT	-0.79	1.25	0.0156672	0.2666
AC119673.2	0.79	2.21	0.00195527	0.0563818
LRP5L	0.78	1.22	0.0172708	0.284373
SRPX2	0.78	4.51	1.44501e-06	0.000188357	Core matrisome	ECM Glycoproteins	sushi-repeat-containing protein, X-linked 2	O60687
LRP1	0.78	10.81	5.57854e-10	2.71368e-07
ATG14	0.78	2.67	0.00116729	0.0378757
CNN1	-0.78	5.12	1.67441e-07	3.30597e-05
CEP350	0.78	5.92	8.65552e-09	2.66534e-06
PSMB6	-0.78	6.27	4.84316e-09	1.65878e-06
RUBCN	0.78	3.39	0.000101953	0.0053361
SETBP1	0.78	5.2	9.65079e-08	2.13111e-05
TLR3	-0.78	0.79	0.0404465	0.507889
GNG4	-0.78	0.86	0.0344002	0.460428
TRIM56	0.78	5.76	1.43054e-08	4.12154e-06
C9orf16	-0.78	2.03	0.00430571	0.10334
TMEM126A	-0.78	4.45	2.07458e-06	0.000251384
HRAS	-0.78	4.84	5.76524e-07	9.00048e-05
CATSPER1	-0.78	1.75	0.00783607	0.161608
NDUFAF3	-0.78	5.33	7.25192e-08	1.65024e-05
DNHD1	0.78	3.09	0.000224262	0.0100993
ATP5F1EP2	-0.78	0.6	0.0511517	0.591018
ALDH1A3	0.78	0.37	0.0616081	0.672699
TCN2	-0.78	2.99	0.000380341	0.0156161
SRGAP1	0.78	5.11	1.31652e-07	2.72771e-05
CFAP44	0.78	2.27	0.00208415	0.059355
AL683813.1	0.78	0.76	0.0345447	0.460727
ZEB1-AS1	-0.78	1.75	0.00761268	0.158413
H2AJ	-0.78	5.12	1.76805e-07	3.43032e-05
AC107027.3	0.78	1.16	0.0179943	0.292555
AC012213.5	0.78	0.82	0.0340018	0.456417
AL162253.2	0.78	2.92	0.000408405	0.0165457
ACTB	-0.77	12.36	1.36383e-09	5.79454e-07
DYNLL1	-0.77	8.21	9.01819e-10	4.00921e-07
NDUFB2	-0.77	5.55	6.09842e-08	1.4415e-05
LAMB1	0.77	8.49	5.70389e-08	1.35781e-05	Core matrisome	ECM Glycoproteins	laminin, beta 1	C9J296:E7EPA6:E9PCS6:G3XAI2:P07942
SLC1A1	0.77	1.14	0.0204606	0.319053
NUFIP2	0.77	6.93	1.68552e-09	6.89933e-07
BST1	-0.77	3.66	5.86612e-05	0.00350349
HMGCR	0.77	4.76	0.00726954	0.153027
SDC1	-0.77	4.65	1.65914e-06	0.000211343	Matrisome-associated	ECM-affiliated Proteins	syndecan 1	E9PHH3:F8WCX9:H7C1K4:P18827
RAB32	-0.77	5.88	7.63186e-07	0.00011385
UBR4	0.77	7.03	1.61141e-09	6.63643e-07
ZSWIM6	0.77	4.61	1.41753e-06	0.000185494
TMEM160	-0.77	2.82	0.000798562	0.0280374
HSPBP1	-0.77	4.38	4.37032e-06	0.000445777
RNF138	0.77	1.92	0.00449827	0.106627
RAPGEF5	0.77	1.34	0.0147259	0.254388
SLC46A3	-0.77	3.2	0.000213051	0.00976243
SOGA1	0.77	6.39	4.57483e-09	1.59952e-06
CLGN	-0.77	2.65	0.000994248	0.0333053
RETREG1	-0.77	0.74	0.0455284	0.544411
ELK4	0.77	5.62	2.74311e-08	7.36579e-06
WDFY3	0.77	6.26	4.33351e-09	1.5311e-06
MRPL58	-0.77	4.01	1.47335e-05	0.00116684
LRATD2	-0.77	1.09	0.0252382	0.372204
MTBP	0.77	2.66	0.000975219	0.0328977
POLR2L	-0.77	7.07	1.35281e-09	5.78432e-07
EXOSC4	-0.77	2.58	0.00134719	0.0421419
DUSP8	0.77	2.34	0.00205893	0.0587402
NCR3LG1	0.77	1.31	0.0138861	0.24505
CFAP43	0.77	0.37	0.0663103	0.708598
PPP1R10	0.77	5.84	1.7859e-08	5.05853e-06
POM121B	0.77	2.01	0.00358908	0.0901703
DIO2	0.77	6.13	6.21071e-09	2.05691e-06
AC127502.1	0.77	2.01	0.00361672	0.0907628
LYPLAL1-AS1	0.77	1.54	0.0110268	0.208052
B4GALT1-AS1	-0.77	1.79	0.00817848	0.166572
AL031729.1	-0.77	1.05	0.0268324	0.386868
AC133134.1	-0.77	1.21	0.0229294	0.347147
SMILR	0.77	2.65	0.00097199	0.0328219
AC233723.2	-0.77	1.26	0.0184653	0.298189
AC084337.2	0.77	2.07	0.00352119	0.0888637
AL031668.2	-0.77	1.99	0.0053382	0.12127
DOP1A	0.76	4.05	1.49462e-05	0.00117487
SSH1	0.76	6.7	3.1218e-09	1.16426e-06
GSTP1	-0.76	7.62	1.19502e-09	5.20922e-07
TNRC6A	0.76	5.83	2.1473e-08	5.95654e-06
PHEX	0.76	2.05	0.00397686	0.0975042
NDUFC1	-0.76	4.93	6.47142e-07	9.96391e-05
COX7A2	-0.76	6.38	8.70721e-09	2.66902e-06
FN1	0.76	14.05	3.48786e-09	1.29359e-06	Core matrisome	ECM Glycoproteins	fibronectin 1	F8W7G7:H0Y4K8:H0Y7Z1:P02751
NENF	-0.76	6.16	1.49167e-08	4.27931e-06
DNAH7	0.76	1.54	0.0129539	0.233524
CHD6	0.76	5.85	2.44877e-08	6.68235e-06
SEMA7A	-0.76	6.71	4.67432e-09	1.62584e-06	Matrisome-associated	ECM-affiliated Proteins	semaphorin 7A, GPI membrane anchor (John Milton Hagen blood group)	F5GYX3:H3BMF9:O75326
FBN2	0.76	5.09	2.50356e-07	4.51785e-05	Core matrisome	ECM Glycoproteins	fibrillin 2	D6REJ2:D6RJI3:E9PHW4:P35556
NPC1	0.76	6.69	2.98164e-09	1.12448e-06
DYRK3	0.76	6.6	4.22448e-09	1.52468e-06
GUK1	-0.76	7.59	1.95678e-09	7.8658e-07
IPMK	0.76	3.87	2.71987e-05	0.00194239
CHD1	0.76	5.41	9.35357e-08	2.0723e-05
ATP5PF	-0.76	6.34	9.52226e-09	2.84102e-06
PCF11	0.76	5.25	2.16871e-07	4.06663e-05
IFTAP	-0.76	4.51	3.21457e-06	0.000350315
ATP23	-0.76	2.29	0.00289921	0.0767446
ENDOG	-0.76	1.98	0.00563132	0.126094
TBC1D2B	0.76	6.31	9.39793e-09	2.81875e-06
SRRM2	0.76	8.13	1.33596e-09	5.7489e-07
SETD5	0.76	6.35	6.44491e-09	2.11047e-06
RNF181	-0.76	5.35	1.47264e-07	2.97765e-05
CSRP2	-0.76	5.78	3.60456e-08	9.20053e-06
AURKAIP1	-0.76	5.59	7.92019e-08	1.79018e-05
CSRNP3	-0.76	0.7	0.0484867	0.568147
FLJ37453	-0.76	0.88	0.0389746	0.499306
TSPAN10	-0.76	1.63	0.011166	0.209906
NDUFB1	-0.76	5.32	2.21296e-07	4.12655e-05
TRRAP	0.76	5.81	3.20289e-08	8.33372e-06
TRIM33	0.76	5.2	2.14657e-07	4.04774e-05
RANBP1P1	-0.76	1.57	0.0129101	0.233035
RPSAP15	-0.76	5.03	4.37433e-07	7.18776e-05
RPSAP52	0.76	3.65	6.34877e-05	0.00370602
AL136169.1	0.76	1.37	0.0152051	0.260122
TBXA2R	-0.75	2.61	0.00175413	0.0518288
DEPDC1	-0.75	3.69	8.08028e-05	0.00446812
ELN	-0.75	8.05	2.31307e-09	8.97552e-07	Core matrisome	ECM Glycoproteins	elastin	E7EN51:E7EN65:E7ENM0:E7ENW7:E7EP82:E7EQH8:E7ETP7:E7EWS8:E9PGX4:F8WAH6:G3V0G6:G5E950:H7C3K0:P15502
HSD17B10	-0.75	5.11	5.17509e-07	8.21286e-05
MOV10L1	-0.75	1.69	0.0114966	0.214379
BAMBI	-0.75	4.32	8.48517e-06	0.000750473
RAB36	-0.75	2.66	0.00145317	0.0447895
HERC1	0.75	5.87	2.76781e-08	7.4025e-06
KIAA1549L	0.75	4.01	1.89408e-05	0.0014351
NPC2	-0.75	7.63	2.38137e-09	9.18743e-07
DUSP4	0.75	6.63	6.59897e-09	2.14004e-06
RREB1	0.75	5.25	3.12159e-07	5.45709e-05
RNF113A	-0.75	3.87	4.356e-05	0.00277964
CYP2E1	0.75	1.14	0.025103	0.370773
SYNE1	0.75	6.93	2.99782e-08	7.8919e-06
C3orf20	0.75	0.98	0.0313792	0.430735
SAMD1	-0.75	5.59	8.23534e-08	1.84896e-05
C1orf56	-0.75	2.76	0.00128751	0.0406826
LRRC56	-0.75	0.5	0.0669371	0.71174
HIPK1	0.75	5.88	3.36207e-08	8.71411e-06
SERPINB7	-0.75	1.83	0.00789639	0.162304	Matrisome-associated	ECM Regulators	serpin peptidase inhibitor, clade B (ovalbumin), member 7	C9JA68:C9JM00:C9JZR8:O75635
POP5	-0.75	4.01	2.98533e-05	0.00208105
GPX4	-0.75	8.09	1.8902e-09	7.69027e-07
NDUFS5	-0.75	6.78	5.18028e-09	1.7475e-06
LGALS9	-0.75	2.88	0.000834249	0.0290956	Matrisome-associated	ECM-affiliated Proteins	lectin, galactoside-binding, soluble, 9	B4DWP7:F8W9W4:J3KS82:J3KSA0:J3QKK6:J3QS92:K7EPS0:O00182:Q8WYQ7
CHCHD1	-0.75	4.71	2.1221e-06	0.000255615
AURKB	-0.75	2.7	0.0014161	0.0438685
ZNF322	0.75	4.3	7.91631e-06	0.000704804
COA3	-0.75	4.93	1.13015e-06	0.000153577
GOLGA6L4	0.75	1.75	0.00847923	0.171191
PCYT2	-0.75	5.14	4.74283e-07	7.69409e-05
PTCH1	0.75	1.71	0.00957307	0.186651
GET3	-0.75	6.93	4.04181e-09	1.4746e-06
NEAT1	0.75	7.89	1.94175e-09	7.85239e-07
AC009509.1	0.75	0.6	0.052877	0.60569
AGAP12P	0.75	0.86	0.036179	0.474169
CISD3	-0.75	3.88	3.89904e-05	0.0025511
CELSR3	0.74	1.09	0.0284201	0.402668
ITGAE	-0.74	4.31	1.31262e-05	0.00106549
LGALS1	-0.74	10.23	4.73453e-09	1.63712e-06	Matrisome-associated	ECM-affiliated Proteins	lectin, galactoside-binding, soluble, 1	F8WCQ5:F8WEI7:P09382
DICER1	0.74	5.4	2.01404e-07	3.83011e-05
SNTA1	-0.74	6.26	2.02416e-08	5.63825e-06
MYL12A	-0.74	8.25	3.0367e-09	1.13885e-06
FGF14	0.74	2.34	0.00268184	0.0720416	Matrisome-associated	Secreted Factors	fibroblast growth factor 14	Q92915
IL21R	0.74	1.52	0.013441	0.239909
LSM5	-0.74	4.82	2.24566e-06	0.000265552
HDDC2	-0.74	4.86	1.97859e-06	0.000242377
LNPEP	0.74	5.52	1.49591e-07	3.0066e-05
MYL12B	-0.74	9.1	2.81177e-09	1.07247e-06
DYNC2I2	-0.74	4.82	1.84247e-06	0.000229046
ONECUT2	0.74	2.71	0.00120943	0.039033
SLIRP	-0.74	4.72	2.50018e-06	0.000289107
C3	0.74	5.34	3.09414e-07	5.43551e-05
COX6B1	-0.74	6.73	8.13785e-09	2.52914e-06
DTNA	0.74	2.95	0.000709283	0.025668
UQCC2	-0.74	4.93	1.19073e-06	0.000161157
FCHSD2	0.74	4.95	0.00123328	0.0393952
SNRPF	-0.74	5.3	3.44828e-07	5.92029e-05
ZCCHC2	0.74	4.08	1.92141e-05	0.00145089
TAF1	0.74	5.48	1.44977e-07	2.94919e-05
ZNF215	0.74	0.81	0.0446591	0.541165
TMEM144	-0.74	1.15	0.0300304	0.418029
CTHRC1	-0.74	5.82	8.22401e-08	1.84896e-05	Core matrisome	ECM Glycoproteins	collagen triple helix repeat containing 1	E5RK99:E7EVQ5:Q96CG8
ANGPTL4	0.74	3.75	7.4584e-05	0.00416888	Matrisome-associated	Secreted Factors	angiopoietin-like 4	M0QZ51:M0R0N8:M0R2X8:M0R369:M0R3A2:Q9BY76
CD320	-0.74	4.43	7.67973e-06	0.000686005
ZBTB43	0.74	4.41	6.34753e-06	0.00058855
HSPB3	-0.74	3.85	5.93612e-05	0.00352647
HINT1	-0.74	7.08	5.75338e-09	1.92151e-06
HECTD4	0.74	5.26	3.04921e-07	5.41254e-05
COQ2	-0.74	3.6	0.000114092	0.00583321
ANKRD36C	0.74	1.59	0.0130793	0.234972
DRAP1	-0.74	7.85	4.29229e-09	1.5311e-06
THBD	0.74	7.55	4.317e-09	1.5311e-06
COX5A	-0.74	5.92	5.25191e-08	1.27278e-05
ERFE	-0.74	0.81	0.045538	0.544428
FUCA1	-0.74	4.53	5.28997e-06	0.000518618
TSHZ2	0.74	0.89	0.0362468	0.47481
AGRN	0.74	4.96	9.38937e-07	0.000132418	Core matrisome	ECM Glycoproteins	agrin	H0Y5U1:O00468
ZKSCAN8	0.74	5.29	3.44482e-07	5.92029e-05
ZNF43	0.74	3.62	0.000106894	0.00551984
LRIG2	0.74	4.35	8.911e-06	0.000778901
ZNF805	0.74	3.29	0.000213485	0.00976243
TAX1BP3	-0.74	2.86	0.00120644	0.0389746
NDUFAF8	-0.74	4.85	7.75728e-06	0.000691562
FAM66E	0.74	0.43	0.0700502	0.727333
SVIL2P	0.74	2.26	0.00335818	0.0856188
MSANTD3-TMEFF1	0.74	4.2	1.70727e-05	0.00131734
ZBTB11-AS1	-0.74	1.52	0.0164854	0.275861
AC007318.1	-0.74	3.7	8.92148e-05	0.00482205
NDUFAB1	-0.73	5.25	9.60078e-07	0.000134551
MAP3K14	0.73	1.46	0.0144868	0.251357
CRYBG3	0.73	3.68	0.0397417	0.50394
RFX2	0.73	1.25	0.0233982	0.352892
TNRC6B	0.73	5.21	6.76547e-07	0.00010292
ELOB	-0.73	6.34	3.81872e-08	9.64589e-06
DOT1L	0.73	4.47	6.83699e-06	0.000625296
COPE	-0.73	5.91	6.47628e-08	1.51482e-05
PFN1	-0.73	9.59	5.08458e-09	1.72388e-06
SLC29A1	-0.73	5.65	1.91873e-07	3.69067e-05
LAMTOR2	-0.73	5.35	4.68431e-07	7.66971e-05
MED13L	0.73	6.94	9.40564e-09	2.81875e-06
EFNB2	-0.73	1.97	0.00716087	0.151357
IFI6	-0.73	4.41	1.2227e-05	0.00100835
DGCR6L	-0.73	5.18	7.37076e-07	0.000110446
MINDY2	0.73	3.64	0.00152708	0.0465757
SGO1	-0.73	1.61	0.0142001	0.247405
PDGFRA	0.73	8.93	4.75554e-09	1.63712e-06
DPT	-0.73	6.39	3.48783e-08	8.93658e-06	Core matrisome	ECM Glycoproteins	dermatopontin	Q07507
VLDLR	-0.73	3.41	0.000213915	0.00977027
FUOM	-0.73	3.73	0.000108188	0.00557808
GUCY1A2	-0.73	1.58	0.0147851	0.255095
[truncated: 3,988 more rows]

## Sheet: SenCells_15mMR_10d VS 17d
Gene Symbol	edgeR_logFC	edgeR_logCPM	QLF_pvalue	QLF_FDR	Division	Category	Gene Name	UniProt_IDs
DNASE1L3	-5.6	-0.98	0.000134202	0.00329516
CLN5	5.51	-1.32	0.000103721	0.00262252
AL589666.2	5.23	-1.49	0.000565151	0.0115666
CES1P1	-5.21	-1.22	0.000999186	0.0189318
SCGB1B2P	-5.12	-1.27	0.00152277	0.0271871
AC129492.4	-5.04	-1.32	0.00219257	0.0369168
AP001160.2	-5.03	-1.32	0.00221875	0.0372735
NOTUM	-4.93	-1.38	0.00336314	0.0531843
PRRT4	-4.92	-1.38	0.00342386	0.0538781
AF106564.1	-4.82	-1.44	0.00504502	0.0743681
ACSM3	-4.81	-1.44	0.0051362	0.075414
FAM181B	-4.81	-1.44	0.00513218	0.075372
AC008632.1	-4.81	-1.44	0.00510381	0.0751027
NOVA2	4.72	-1.7	0.00392497	0.0601368
ATP1A2	-4.7	-1.5	0.00734918	0.101638
RGS22	-4.7	-1.5	0.00738868	0.1021
SELENOKP3	-4.7	-1.5	0.00738868	0.1021
SCGB3A2	-4.69	-1.5	0.00743394	0.102593
AC005392.3	-4.69	-1.5	0.00743507	0.102593
AC092809.4	-4.68	-1.5	0.00760436	0.104564
KIF25	4.67	-1.7	0.00442531	0.0665569
AL162741.1	-4.58	-1.56	0.0105592	0.137808
AL139393.1	-4.57	-1.56	0.0107131	0.139455
HJV	-4.56	-1.56	0.0109468	0.141999
ANKRD30BP1	-4.56	-1.56	0.0110131	0.142614
C5orf46	-4.56	-1.56	0.0110116	0.142614
KIF4B	-4.56	-1.56	0.0109508	0.141999
METTL14-DT	-4.56	-1.56	0.0109492	0.141999
AC243829.2	-4.55	-1.56	0.0110662	0.143218
AL391832.4	4.55	-1.77	0.00680993	0.0955382
AC010335.1	4.51	-1.84	0.00935858	0.124701
EEF1AKMT4-ECE2	4.5	-1.77	0.00749627	0.103247
SUPT20HL1	4.48	-1.84	0.00983726	0.129816
AC009220.1	4.47	-1.84	0.00994785	0.130958
SPINK8	4.47	-1.84	0.00994785	0.130958
KCNJ1	4.44	-1.84	0.0104448	0.136702
ACTG2	-4.42	-1.63	0.0159371	0.192416
AC009299.2	-4.42	-1.63	0.0159393	0.192416
LINC01554	-4.42	-1.63	0.0157735	0.190754
LIPG	-4.41	-1.63	0.0160215	0.193197
SPSB4	-4.41	-1.63	0.016104	0.193982
MRGPRE	-4.41	-1.63	0.0160215	0.193197
AL031133.1	-4.41	-1.63	0.0161018	0.193982
ATP5MC1P4	-4.41	-1.63	0.0161868	0.194804
LINC01173	-4.41	-1.63	0.0160215	0.193197
PRPF4BP1	4.39	-1.85	0.0112791	0.145608
AL365475.1	4.39	-1.85	0.0112791	0.145608
AC011481.1	4.39	-1.85	0.0112791	0.145608
AC112503.2	4.38	-1.85	0.0114852	0.147623
PPP1R1B	4.37	-1.85	0.0118158	0.151171
HRH4	4.37	-1.85	0.0118158	0.151171
LINC02391	4.37	-1.85	0.0118158	0.151171
PRRT1B	4.37	-1.85	0.0118158	0.151171
AC025034.1	4.36	-1.85	0.0119378	0.152503
AC104365.2	4.36	-1.85	0.0119378	0.152503
AL353743.4	4.35	-1.85	0.0121515	0.154524
AC008759.2	4.35	-1.85	0.0121515	0.154524
TVP23C-CDRT4	4.33	-1.85	0.0124922	0.158007
GGTA1	4.3	-1.85	0.0130614	0.163722
AC055764.2	4.3	-1.85	0.0130614	0.163722
AL590627.2	4.3	-1.85	0.0130614	0.163722
EMID1	-4.26	-1.7	0.0233578	0.262253	Core matrisome	ECM Glycoproteins	EMI domain containing 1	B0QYK2:B0QYK3:B0QYK4:B0QYK5:F8WDX7:H0Y6W4:Q96A84
EGFL6	-4.26	-1.7	0.0232413	0.261251	Matrisome-associated	Secreted Factors	EGF-like-domain, multiple 6	Q8IUX8
AL590705.1	-4.26	-1.7	0.0233578	0.262253
UBE2E1-AS1	-4.26	-1.7	0.0233639	0.262277
AC068481.1	-4.26	-1.7	0.0231282	0.260233
AC021491.1	-4.26	-1.7	0.0233517	0.262253
AP005264.1	-4.26	-1.7	0.0232383	0.261251
ERVK3-1	-4.25	-1.7	0.0235918	0.264217
SSMEM1	-4.25	-1.7	0.0237	0.265164
HAR1A	-4.25	-1.7	0.0234716	0.263212
AP003557.1	4.25	-1.85	0.0142477	0.175624
LINC01081	-4.25	-1.7	0.0234746	0.263212
AC015912.3	-4.25	-1.7	0.0234746	0.263212
RDM1	-4.25	-1.7	0.0237123	0.265213
AC007880.1	4.25	-1.85	0.0142477	0.175624
AC008443.5	4.21	-1.93	0.0190294	0.222512
NPSR1-AS1	4.2	-1.93	0.0192078	0.22413
AC011416.3	4.2	-1.93	0.0192078	0.22413
CCDC60	4.19	-1.93	0.0195464	0.227606
AL441992.2	4.19	-1.93	0.0195464	0.227606
GPR182	4.18	-1.93	0.0197261	0.22934
SETP22	4.18	-1.93	0.0197261	0.22934
AC013460.1	4.18	-1.93	0.0197261	0.22934
AL392086.3	4.18	-1.93	0.0197261	0.22934
BCRP3	4.17	-1.93	0.0200698	0.232404
LINC02634	4.17	-1.93	0.0200698	0.232404
IL5RA	4.16	-1.93	0.0204174	0.235502
LINC00972	4.16	-1.93	0.0202559	0.233921
ZNF728	4.16	-1.93	0.0202559	0.233921
AC008766.1	4.16	-1.93	0.0202559	0.233921
AC009019.1	4.13	-1.93	0.0211354	0.242368
RNU6-30P	4.12	-1.93	0.0214932	0.245673
AC005832.4	4.11	-1.93	0.0218549	0.249001
LINC01378	4.1	-1.93	0.0220403	0.250604
ANOS2P	4.1	-1.93	0.0220403	0.250604
ST8SIA4	4.09	-1.93	0.0224069	0.253952
AC005332.2	4.09	-1.93	0.0224069	0.253952
AC116366.1	4.09	-1.93	0.0224069	0.253952
CD177P1	-4.08	-1.77	0.034185	0.355568
CACNA1I	4.07	-1.93	0.0229649	0.258793
KCNJ5	-4.07	-1.77	0.0346593	0.358843
KDR	-4.07	-1.77	0.0343497	0.356817
VGLL2	-4.07	-1.77	0.0345065	0.358025
ZNF556	-4.07	-1.77	0.0346636	0.358843
NPAS4	-4.07	-1.77	0.034672	0.358843
FBLL1	-4.07	-1.77	0.0343581	0.356817
ARRDC1	-4.07	-1.77	0.0345023	0.358025
CASP12	-4.07	-1.77	0.0346678	0.358843
VPS33B-DT	-4.07	-1.77	0.0346762	0.358843
AF241728.1	4.07	-1.93	0.0229649	0.258793
RPS12P4	-4.07	-1.77	0.0343539	0.356817
AC011825.3	-4.07	-1.77	0.0343581	0.356817
AC004805.1	-4.07	-1.77	0.0343581	0.356817
AL136304.1	-4.07	-1.77	0.0346678	0.358843
AL158077.1	-4.07	-1.77	0.0343497	0.356817
SRCIN1	-4.07	-1.77	0.0345065	0.358025
AC068724.3	-4.07	-1.77	0.0346636	0.358843
AC100805.1	-4.07	-1.77	0.0346636	0.358843
AC108667.2	-4.07	-1.77	0.0346678	0.358843
AC003072.2	-4.07	-1.77	0.0345149	0.358057
MAP3K9	4.06	-1.93	0.0233403	0.262187
DLX5	-4.06	-1.77	0.034821	0.359929
TRPC3	-4.06	-1.77	0.0348295	0.359929
PWWP3B	-4.06	-1.77	0.034821	0.359929
TPT1P1	-4.06	-1.77	0.034821	0.359929
ELFN2	-4.06	-1.77	0.0348295	0.359929	Matrisome-associated	ECM-affiliated Proteins	extracellular leucine-rich repeat and fibronectin type III domain containing 2	Q5R3F8
AC026992.2	4.06	-1.93	0.0233403	0.262187
AL121992.1	4.04	-1.93	0.0239089	0.267056
GVINP1	4.04	-1.93	0.0239089	0.267056
MGAT4A	4.01	-1.93	0.024872	0.275795
LCE1A	4.01	-1.93	0.024872	0.275795
SMIM2-AS1	4.01	-1.93	0.024872	0.275795
AC005899.5	4.01	-1.93	0.024872	0.275795
AC126773.6	4.01	-1.93	0.024872	0.275795
AL162718.1	4.01	-1.93	0.024872	0.275795
FER1L6-AS2	3.94	-0.36	4.76481e-08	2.71069e-06
HMGB3P24	3.93	-2.01	0.0346406	0.358843
TPH2	3.91	-2.02	0.0354539	0.364866
ZC3H11A	3.89	-2.02	0.0362813	0.371388
USHBP1	3.89	-2.02	0.0362813	0.371388
LINC00596	3.89	-2.02	0.0362813	0.371388
AC138409.3	3.89	-2.02	0.0362813	0.371388
LINC01587	3.88	-2.02	0.0368561	0.375839
LINC02465	3.88	-2.02	0.0368561	0.375839
AC004923.4	3.88	-2.02	0.0368561	0.375839
AC134312.4	3.88	-2.02	0.0368561	0.375839
AL133500.1	3.88	-2.02	0.0368561	0.375839
DNAJB13	3.86	-2.02	0.0376951	0.382883
LINC02884	3.86	-2.02	0.0376951	0.382883
CACNA2D2	3.85	-2.02	0.037959	0.3844
CNTNAP3	3.85	-2.02	0.037959	0.3844
OR4F15	3.85	-2.02	0.037959	0.3844
LGALS7	3.85	-2.02	0.037959	0.3844	Matrisome-associated	ECM-affiliated Proteins	lectin, galactoside-binding, soluble, 7	M0R281:P47929
MTFP1	3.85	-2.02	0.037959	0.3844
MEF2C-AS2	3.85	-2.02	0.037959	0.3844
LINC02380	3.85	-2.02	0.037959	0.3844
AC127540.2	3.85	-2.02	0.037959	0.3844
UTS2	3.84	-2.02	0.0385399	0.388883
KCNV2	3.84	-2.02	0.0385399	0.388883
NPM1P22	3.84	-2.02	0.0385399	0.388883
AC234775.3	3.84	-2.02	0.0385399	0.388883
AC231759.2	3.84	-2.02	0.0385399	0.388883
HSF5	3.83	-2.02	0.0391302	0.393294
AC092338.3	3.83	-2.02	0.0391302	0.393294
AL353576.1	3.83	-2.02	0.0391302	0.393294
SLC26A3	3.82	-2.02	0.0393903	0.395139
TTLL10	3.82	-2.02	0.0393903	0.395139
LINC00322	3.82	-2.02	0.0393903	0.395139
AC010327.7	3.82	-2.02	0.0393903	0.395139
RPE65	3.81	-2.02	0.0399859	0.399383
AL139246.2	3.81	-2.02	0.0399859	0.399383
SEPTIN14P1	3.81	-2.02	0.0399859	0.399383
AC005871.1	3.81	-2.02	0.0399859	0.399383
LINC02206	3.81	-2.02	0.0399859	0.399383
AL009177.1	3.81	-2.02	0.0399859	0.399383
LHFPL4	3.79	-2.02	0.0408468	0.406109
GSTK1	3.79	-2.02	0.0408468	0.406109
AC076966.2	3.79	-2.02	0.0408468	0.406109
IATPR	3.79	-2.02	0.0408468	0.406109
AC009501.2	3.79	-2.02	0.0408468	0.406109
AL359636.1	3.78	-2.02	0.0414519	0.411204
AL353135.2	3.78	-2.02	0.0414519	0.411204
AC009154.1	3.77	-1.31	0.0013394	0.0243273
AC092747.1	3.76	-2.02	0.0423229	0.41806
WFDC21P	3.76	-2.02	0.0423229	0.41806
TBX2-AS1	3.76	-2.02	0.0423229	0.41806
AC243571.2	3.76	-2.02	0.0423229	0.41806
HLA-DRA	-3.75	-0.78	0.00031378	0.00697024
KRT34	-3.74	-0.78	0.000330717	0.00728869
AZGP1	3.73	-2.02	0.0438177	0.4286
C12orf50	3.73	-2.02	0.0438177	0.4286
AFAP1L2	3.73	-2.02	0.0438177	0.4286
ANO5	3.73	-2.02	0.0438177	0.4286
RCC2P7	3.73	-2.02	0.0438177	0.4286
PINCR	3.73	-2.02	0.0438177	0.4286
AC012363.1	3.73	-2.02	0.0438177	0.4286
WBP11P3	3.73	-2.02	0.0438177	0.4286
OR5K2	3.73	-2.02	0.0438177	0.4286
LINC-ROR	3.73	-2.02	0.0438177	0.4286
AC099508.2	3.73	-2.02	0.0438177	0.4286
AC010328.3	3.73	-2.02	0.0438177	0.4286
AC074008.2	3.73	-2.02	0.0438177	0.4286
AC024598.1	3.73	-2.02	0.0438177	0.4286
AC073048.1	3.73	-2.02	0.0438177	0.4286
IL20RA	-3.62	-0.85	0.000745146	0.0146906
CRELD1	3.6	-1.32	0.00226944	0.0380108	Core matrisome	ECM Glycoproteins	cysteine-rich with EGF-like domains 1	F8WBY3:H7C2L3:Q96HD1
Z98752.3	3.6	-1.37	0.00285596	0.0462758
TSLP	-3.59	-0.9	0.000975935	0.0185488
GAL3ST3	3.53	-0.97	0.000184261	0.00434016
AC008438.2	3.52	-1.43	0.00441862	0.0664773
KSR2	3.43	-1.05	0.000428007	0.00912419
LRRC25	3.33	-1.49	0.00863935	0.116504
ASPDH	3.31	-1.49	0.00911486	0.122059
CBLN2	3.3	0.43	1.68377e-11	2.04768e-09	Matrisome-associated	Secreted Factors	cerebellin 2 precursor	J3KST0:J3QS23:Q8IUK8
AL359513.1	-3.29	-1.07	0.00438603	0.0660786
AC009974.1	-3.23	-1.12	0.00591026	0.0848834
HYI-AS1	3.18	-1.16	0.00163861	0.0288638
SAPCD2	-3.16	0.79	1.90957e-10	1.86051e-08
AL390866.1	3.16	-1.16	0.00180969	0.0313589
ITIH3	-3.14	-0.2	1.69001e-05	0.000521851	Matrisome-associated	ECM Regulators	inter-alpha (globulin) inhibitor H3	E7ET33:Q06033
LINC00906	-3.1	-0.22	2.55236e-05	0.000755467
ANKRD1	-3.08	1.59	2.05576e-16	6.44875e-14
CABP1	3.08	-1.62	0.0211866	0.242789
AC009812.3	3.08	-1.62	0.0213657	0.244507
NRG4	3.07	-1.21	0.00290172	0.046904	Matrisome-associated	Secreted Factors	neuregulin 4	E9PJI7:F8W729:H3BP63:Q0P6N6:Q7Z663:Q8WWG1
B3GAT1	-3.05	-1.22	0.0120628	0.153715
RBPMS2	-3.05	-1.22	0.0121248	0.154271
AC009276.1	3.05	-1.62	0.0228644	0.258051
AL513314.1	3.02	-1.63	0.0241167	0.269063
TAS2R5	3	-1.63	0.0251873	0.278692
SYT2	3	-1.21	0.00372403	0.0576688
HGFAC	2.99	-1.63	0.0254997	0.281499	Matrisome-associated	Secreted Factors	HGF activator	D6RAR4:Q04756
ANKRD18B	-2.98	-0.7	0.00101189	0.0191347
ABCB5	-2.97	-0.7	0.00105682	0.0198446
LINC01191	2.97	-1.26	0.00483731	0.0718744
PLD4	2.96	-1.26	0.0050179	0.074017
AC006130.3	2.96	-1.69	0.0321786	0.338581
GNA14	-2.95	-1.27	0.0169763	0.202599
AL121583.1	2.94	-1.69	0.033512	0.349815
HIF3A	2.93	-1.69	0.0337699	0.351851
NOSTRIN	-2.93	-1.27	0.0181322	0.213772
AC021028.1	2.93	-0.97	0.00104962	0.0197314
NKTR	2.91	-1.69	0.0351439	0.362398
DCDC2C	-2.91	-1.27	0.0188357	0.220708
AC005906.3	-2.91	-1.27	0.0189516	0.221796
LINC00402	2.9	-1.01	0.0014254	0.0256947
SPON1-AS1	2.89	-0.97	0.00126184	0.0230998
GRM1	2.87	-1.69	0.0375339	0.381824
RAB40A	2.87	-1.69	0.0375339	0.381824
LINC01393	2.87	-1.7	0.0377556	0.383382
AC044849.1	-2.86	-1.32	0.0235078	0.263496
FLJ43315	-2.86	-1.32	0.0236393	0.26466
PCP4	-2.85	-0.82	0.00252177	0.0415937
AC099513.1	2.85	-1.7	0.0389947	0.392344
AC113414.1	2.85	-1.7	0.0392874	0.394579
AC006064.6	2.85	-1.37	0.00997075	0.131217
CARMIL3	-2.84	-0.82	0.00255184	0.0419968
WNT4	-2.83	-0.12	3.10531e-05	0.000901252	Matrisome-associated	Secreted Factors	wingless-type MMTV integration site family, member 4	B1AJZ6:H0Y663:P56705
PPIAP21	-2.83	-1.32	0.0253604	0.280237
AC096642.2	2.83	-1.7	0.0403533	0.402633
DYNC1I1	-2.82	-1.32	0.0255077	0.281541
AC010205.1	2.82	-1.7	0.041092	0.408305
GLRA2	2.81	-0.77	0.000359385	0.00784314
OR7E102P	-2.81	-1.32	0.0260673	0.286675
DIO1	2.81	-1.06	0.00232863	0.0388664
DCDC2B	2.81	-1.37	0.0111735	0.144412
ISY1	-2.81	-1.32	0.0264794	0.289741
AC025062.1	-2.81	-1.32	0.0263348	0.288626
AC011997.1	2.78	-1.06	0.00258799	0.0425397
GNA15	2.77	-1.37	0.0126871	0.15984
AC003006.1	2.77	-1.06	0.0027084	0.0441442
AL645728.2	-2.77	-0.86	0.00373868	0.0578217
KLHL30	-2.76	0.08	9.01798e-06	0.000297045
ROBO4	-2.74	-1.38	0.0341973	0.355586
KRT14	-2.74	1.3	3.96116e-12	5.54381e-10
CDH15	-2.73	-0.85	0.00442589	0.0665569
PECAM1	2.73	-1.1	0.00371964	0.0576141
AC022272.1	2.72	-1.37	0.0143536	0.176637
ANGPTL6	2.71	-1.43	0.0173297	0.20612	Matrisome-associated	Secreted Factors	angiopoietin-like 6	K7EKF6:Q8NI99
UBE2QL1	-2.71	-0.9	0.00528046	0.0771441
AC010197.2	2.71	-1.32	0.0123441	0.156528
PI16	-2.69	-0.22	0.000112046	0.0028171
IRGM	2.69	-0.88	0.00120763	0.0222227
COMMD4P1	-2.68	-0.89	0.00589506	0.0847036
AL365434.1	-2.67	-0.53	0.000854401	0.0165386
CDH26	-2.65	-0.94	0.00725369	0.100504
AC074138.1	2.65	-1.38	0.0170175	0.203018
ITGAX	2.64	-0.49	9.27699e-05	0.00238424
EXOSC10-AS1	-2.63	-1.44	0.0474992	0.456757
BX649601.1	-2.62	-1.44	0.0482671	0.462551
ZFYVE16	2.61	-1.43	0.0222079	0.251997
ZNF541	-2.6	-1.44	0.0499762	0.475536
RASEF	-2.6	-0.94	0.00867542	0.11692
LINC01836	-2.6	-0.6	0.00139982	0.0253084
SCN4B	-2.59	-1.44	0.05103	0.480522
RNY3P8	-2.59	-0.94	0.00897435	0.120393
AC037459.1	-2.59	-0.98	0.00966247	0.127937
PPM1AP1	2.55	-1.43	0.0256424	0.282796
SLC26A5	2.53	-0.93	0.00287725	0.0465871
GRIN2B	2.53	-1.21	0.00978432	0.129271
CCDC17	2.52	-1.44	0.0275796	0.299388
TTR	-2.5	-0.63	0.00240071	0.0398516
LINC01424	-2.5	-1.03	0.0139486	0.172857
TBILA	2.49	-0.97	0.00382111	0.0588868
AC023310.4	-2.49	-1.5	0.0658627	0.585689
MYBPH	2.47	-0.43	0.000140596	0.00343708
FCN3	-2.47	-1.02	0.01497	0.182517	Matrisome-associated	ECM-affiliated Proteins	ficolin (collagen/fibrinogen domain containing) 3 (Hakata antigen)	O75636:Q5SSB9
AC069499.1	2.47	-1.21	0.011637	0.149339
CDCA3	-2.46	3.33	2.09765e-32	6.4007e-29
KIF20A	-2.46	4.81	4.9143e-56	1.09966e-51
SH2D7	2.46	-1.49	0.035441	0.364789
AC022762.2	2.46	-1.49	0.0353862	0.364337
AC018730.1	-2.46	-1.5	0.0697166	0.61138
FER1L6	2.45	-1.21	0.0125921	0.159042
TMSB15A	-2.44	1.25	3.2754e-10	3.01354e-08
F2RL1	2.44	0.87	3.75159e-10	3.41716e-08
AC009570.1	-2.44	-1.02	0.0166113	0.199021
AP002518.2	2.43	-1.01	0.00539903	0.0785346
HLA-DRB1	-2.42	-1.02	0.0172635	0.205515
TMC5	2.41	-0.97	0.0051685	0.075797
ADAP1	-2.41	0.18	2.19005e-05	0.000658977
CDC20	-2.41	4.16	4.76233e-47	7.99238e-43
SCG2	-2.41	-0.7	0.00418971	0.0635462
AC003092.1	2.41	0.61	1.1902e-08	7.71215e-07
SPANXB1	-2.4	-0.01	8.78054e-05	0.00227319
ALPL	-2.39	-1.07	0.0207067	0.238265
RAB26	-2.39	-0.7	0.00460198	0.0688962
AP000553.1	-2.39	-0.74	0.00504647	0.0743731
AF279873.3	-2.38	-0.74	0.00531786	0.0775724
AP002847.1	2.38	-0.52	0.000372889	0.00809837
FOXCUT	2.37	-1.26	0.0179961	0.21239
ADRA2C	-2.36	1.77	3.22594e-13	5.55276e-11
GALT	2.36	-1.31	0.0213772	0.244555
CD24	-2.35	-0.74	0.00601636	0.0860598
CRIP1	-2.34	-1.12	0.0257925	0.284124
AC007376.2	2.34	-1.31	0.0227535	0.257022
KHK	-2.33	-0.78	0.00713844	0.099255
CNTN4	2.33	-1.56	0.0533793	0.497135
LINC01821	2.33	-1.26	0.0199005	0.231088
AC018638.7	2.33	-1.56	0.0529913	0.494207
AC023983.2	2.33	-1.56	0.0536711	0.49916
CTSW	2.32	-1.56	0.054074	0.501562	Matrisome-associated	ECM Regulators	cathepsin W	E9PI30:H0YDT2:P56202
PRR13	2.32	-1.56	0.0545889	0.505165
AC245060.6	2.32	-1.26	0.0205673	0.236784
BRINP1	-2.31	2.58	8.12561e-20	4.74324e-17
H2AC11	-2.31	-0.05	0.000185223	0.00435669
AC009078.2	2.31	-1.56	0.0549973	0.507906
NOX3	2.3	0.47	1.83519e-07	9.22131e-06
AFP	-2.3	-1.12	0.0281057	0.30392
IGFBPL1	-2.3	1.19	3.40691e-09	2.46983e-07	Core matrisome	ECM Glycoproteins	insulin-like growth factor binding protein-like 1	Q8WX77
CCDC144NL-AS1	-2.3	1.43	1.71362e-10	1.6917e-08
APOBEC3H	-2.29	-1.12	0.0292734	0.314219
DLGAP5	-2.29	4.32	8.71461e-47	1.17002e-42
UCP2	-2.29	-0.24	0.000663663	0.0133229
CACTIN-AS1	2.29	-1.56	0.0571637	0.523949
KCNIP2	2.27	-0.85	0.00416138	0.0632021
AC016396.1	2.27	-1.56	0.0592591	0.538741
AC068787.4	2.27	-0.89	0.00493962	0.0731117
SRCAP	2.26	-0.45	0.000432865	0.00920242
PLCB2	-2.26	-0.53	0.00288321	0.0466723
FCER1G	2.26	-1.32	0.0283043	0.305648
BDNF	-2.26	-0.3	0.000927894	0.0177649	Matrisome-associated	Secreted Factors	brain-derived neurotrophic factor	E9PMP3:P23560
MAN2A1-DT	-2.26	-0.82	0.0099284	0.130813
AL353671.1	2.26	-0.88	0.00501963	0.0740263
EIF4B	2.24	-1.11	0.0134858	0.168146
CHI3L1	2.24	0.26	2.37163e-06	9.18682e-05
LINC02666	2.24	-1.11	0.0137155	0.170483
PIMREG	-2.23	2.98	3.04474e-23	2.9199e-20
PRSS35	-2.23	-0.57	0.00360466	0.0561441
IL34	-2.23	1.14	1.5229e-08	9.64453e-07	Matrisome-associated	Secreted Factors	interleukin 34	H3BPB7:J3QQT3:Q6ZMJ4
PSG9	-2.23	0.47	6.53663e-06	0.00022388
AL356273.3	2.23	-1.07	0.0125089	0.158169
GDF7	2.22	-1.11	0.0145495	0.178342	Matrisome-associated	Secreted Factors	growth differentiation factor 7	Q7Z4P5
CLDN12	2.22	-1.32	0.0311975	0.330486
CD34	-2.22	-0.81	0.011299	0.145753
RAB30-DT	-2.22	-0.81	0.0116215	0.149226
LINC01091	2.22	-1.37	0.035839	0.36824
AL390726.5	-2.22	1.24	6.71869e-09	4.59761e-07
DYRK3-AS1	-2.21	-1.17	0.0388812	0.391541
INSYN1-AS1	-2.21	-1.17	0.0388916	0.391541
SMIM10L2B-AS1	2.2	-0.89	0.00653455	0.0923143
IL32	-2.19	3.63	7.5209e-32	2.19512e-28
ALOX12-AS1	-2.19	-0.86	0.0141953	0.175203
SEZ6L	-2.18	-0.35	0.00164091	0.0288967
ADAMTSL2	-2.18	-0.85	0.0144948	0.177854	Matrisome-associated	ECM Regulators	ADAMTS-like 2	B1B0D4:Q86TH1
ARMCX5-GPRASP2	2.17	-0.34	0.000371619	0.00807339
TAGLN	-2.16	9.18	0.0121576	0.154572
GGNBP1	2.16	-0.8	0.00440688	0.0663305
AMACR	-2.16	-0.6	0.00530661	0.077442
DRAIC	2.16	-0.93	0.00890823	0.119602
TROAP	-2.15	2.22	1.19668e-14	2.7701e-12
ACSL5	2.15	-1.37	0.0422673	0.417757
AP000926.2	2.15	0.63	1.92606e-07	9.62741e-06
CETP	2.14	-0.52	0.00108289	0.0202505
NIBAN3	2.14	-1.11	0.0187214	0.219522
UBE2FP3	2.14	-1.37	0.0433646	0.426333
AC022417.1	2.14	-1.11	0.0187111	0.21944
ROPN1L	-2.13	-0.85	0.0168944	0.201837
PLK1	-2.13	4.04	3.26418e-36	1.46083e-32
TICAM2	2.13	-0.97	0.0107197	0.139515
AC136604.2	-2.13	-1.22	0.050528	0.478143
AC243960.3	-2.13	-0.85	0.0169721	0.202585
SYT7	2.11	-0.97	0.0118627	0.151684
IKZF2	2.11	-0.55	0.00149357	0.0267227
BIRC5	-2.11	4.73	1.01014e-44	7.53455e-41
HS3ST2	-2.11	-0.63	0.00715791	0.0994434
RTKN2	-2.11	0.62	5.32773e-06	0.000187448
LINC00622	2.11	-1.16	0.0227541	0.257022
WFDC1	-2.1	2.63	4.5542e-17	1.60065e-14
TCTEX1D4	2.1	-0.28	0.000357696	0.00781136
AL391807.1	-2.1	-0.9	0.0207812	0.239
ANXA8	-2.1	-0.22	0.00115756	0.0214187	Matrisome-associated	ECM-affiliated Proteins	annexin A8	B4DTC9:P13928:Q5VTM3
PCSK9	-2.09	-0.19	0.00115474	0.0213841
HSD3BP5	2.09	-0.63	0.00261129	0.0428701
PSG7	-2.09	-0.41	0.00300134	0.0482818
AL109659.1	-2.09	-0.63	0.00771527	0.105807
AC010201.3	2.09	0.06	4.2327e-05	0.00119387
PDE6C	2.08	-1.01	0.0147782	0.180769
ST8SIA6	-2.08	-0.89	0.0216608	0.247252
PBK	-2.08	3.17	3.11628e-23	2.94642e-20
TFAP2E-AS1	2.08	-0.81	0.00631406	0.0896494
COL11A1	-2.06	2.93	9.73004e-19	4.59984e-16	Core matrisome	Collagens	collagen, type XI, alpha 1	C9JMN2:H7C381:P12107
KCNIP2-AS1	2.06	-1.16	0.0262358	0.287947
PRRG2	-2.05	-1.27	0.0651821	0.580923
AC008622.2	-2.05	-0.89	0.0238692	0.266746
TFAP2E	2.03	0.35	7.27169e-06	0.000247414
GJD2	-2.03	1.68	2.60539e-10	2.45646e-08
FHAD1	-2.03	-1.27	0.0674528	0.596352
CCNB1	-2.01	5.54	2.38809e-60	8.01561e-56
TIMM23B-AGAP6	2.03	-0.15	0.000230902	0.00531932
NPW	2.03	-0.84	0.00876924	0.118008
LINC01354	2.03	-1.21	0.0320031	0.337211
USP32P3	2.02	-0.69	0.00443833	0.0667291
COL28A1	2.02	-1.16	0.0296842	0.317764	Core matrisome	Collagens	collagen, type XXVIII, alpha 1	H7BZU0:H7C3P2:Q2UY09
PSG8	-1.98	1.17	1.81295e-07	9.13005e-06
RTN4RL1	-2.01	0.06	0.000431732	0.00918611
AC027644.1	2	-1.06	0.0211712	0.242654
AL020995.1	2	-1.43	0.067449	0.596352
LINC02725	2	0.7	4.98557e-07	2.25679e-05
PREX2	-1.99	-0.93	0.0315465	0.333394
C4orf36	1.99	-1.43	0.0678579	0.599382
CDKN3	-1.97	3.79	3.0819e-29	5.94561e-26
MESP2	-1.98	-0.47	0.00581471	0.0838003
ZDHHC20P4	1.98	-1.21	0.0366015	0.373867
PTTG1	-1.96	4.79	1.00469e-44	7.53455e-41
MTUS1	-1.97	-0.12	0.0012969	0.0236514
ZNF493	1.97	-0.59	0.00343141	0.0539716
TRIM54	-1.96	-0.47	0.00638907	0.0905421
CCN1	-1.95	8.87	7.76361e-79	5.21171e-74
ZNF98	1.96	-1.26	0.0440128	0.429882
AL359091.2	1.96	-0.76	0.00748475	0.10315
TRIM63	-1.91	1.18	4.06225e-07	1.88129e-05
FAM107A	1.95	-0.18	0.000460069	0.00966951
GRK1	-1.94	-0.98	0.0383956	0.387944
AOX3P	1.94	-1.26	0.0453993	0.441305
RHOF	1.93	-1.06	0.0263016	0.288416
LHFPL1	1.93	-1.21	0.0416795	0.412981
AC078983.1	1.93	-1.06	0.0261525	0.287382
AC103923.1	-1.92	-0.74	0.017696	0.209623
LINC02421	1.92	-1.06	0.0273694	0.297588
AC051619.4	-1.92	-0.53	0.00869677	0.117185
EFHD1	-1.9	2.12	1.02274e-11	1.31525e-09
MTUS2	-1.91	-1.32	0.0916726	0.741801
UBE2C	-1.87	3.93	2.32216e-28	3.80212e-25
SERPINF2	1.91	-1.02	0.0251951	0.278732	Matrisome-associated	ECM Regulators	serpin peptidase inhibitor, clade F (alpha-2 antiplasmin, pigment epithelium derived factor), member 2	C9JMH6:C9JPV4:P08697
AKR1B15	1.91	-0.62	0.00510329	0.0751027
PSG3	-1.86	1.3	1.9092e-07	9.56451e-06
TRPV3	1.9	-0.62	0.00517968	0.0759031
LINC02052	-1.9	-1.02	0.0452927	0.440399
NOXO1	1.89	-0.77	0.00978259	0.129271
AC004980.2	1.89	-0.89	0.0166166	0.199037
INHBA-AS1	1.89	-1.26	0.051696	0.484551
LINC01362	-1.88	-1.02	0.0480099	0.460876
AL512329.2	-1.88	-0.57	0.0109076	0.141575
CEP55	-1.83	4.34	7.67872e-33	2.57736e-29
LINC01638	-1.87	-0.35	0.00530618	0.077442
GOLGA2P5	-1.87	-0.78	0.022889	0.258156
AL133259.1	1.87	-1.26	0.0537277	0.499479
FRZB	-1.83	1.94	3.92068e-10	3.54233e-08	Matrisome-associated	Secreted Factors	frizzled-related protein	Q92765
PKD1L2	-1.86	-0.78	0.0241268	0.269131
LINC00578	-1.83	2.34	1.41845e-12	2.11601e-10
AC009518.1	1.86	0.03	0.000255197	0.00580529
AC008443.4	-1.86	-0.53	0.0107909	0.14025
AL138762.1	-1.86	-0.35	0.00570192	0.0822984
CLIC3	-1.82	2.61	2.82204e-14	6.05251e-12
RTL9	-1.85	0.08	0.000888036	0.0170911
CASC11	1.85	-1.11	0.0370712	0.377778
PCSK1N	-1.81	1.36	1.96545e-07	9.80243e-06
CCNA2	-1.8	4.04	2.53833e-27	3.87269e-24
COLGALT2	-1.84	0.79	1.4598e-05	0.000460509
ZNF883	1.84	-0.58	0.00549608	0.0797734
ASB9	-1.83	-1.07	0.0578822	0.528945
ERMN	1.83	-0.43	0.00321839	0.0513611
DHRS3	-1.79	2.75	6.3685e-15	1.53783e-12
AURKA	-1.78	3.91	2.47518e-26	3.48449e-23
KRTAP1-5	-1.83	0.08	0.00100021	0.0189459
FAM83D	-1.75	3.49	5.74721e-21	4.06116e-18
AC005532.1	1.83	-0.97	0.0253492	0.28016
LINC00877	-1.83	-0.38	0.00695815	0.0972923
AC006059.5	1.83	0.68	3.96326e-06	0.000144855
GUCA1B	1.82	0.27	7.62139e-05	0.0020048
RAI2	-1.82	0.66	3.73037e-05	0.00106471
GTSE1	-1.73	3.24	5.63508e-18	2.3066e-15
AL662907.1	1.82	-0.72	0.0104445	0.136702
SKA1	-1.72	2.61	4.43921e-13	7.46877e-11
FGR	-1.8	-0.82	0.0314171	0.332361
KIF4A	-1.71	3.68	3.2089e-22	2.59535e-19
KRT15	-1.8	-0.1	0.00239846	0.0398316
TMPRSS6	-1.8	-1.07	0.0613261	0.553411
COL14A1	-1.8	-0.07	0.00225553	0.037844	Core matrisome	Collagens	collagen, type XIV, alpha 1	H0YBB2:J3QT75:J3QT83:Q05707:Q4G0W3
AC093249.6	-1.8	-0.82	0.0307395	0.326665
AL118508.2	1.8	-0.93	0.0259346	0.285419
UCHL1	-1.71	4.82	9.96571e-36	4.18124e-32
CRYM-AS1	1.79	-1.11	0.0434588	0.426956
AC099850.2	-1.79	-0.81	0.0321262	0.338136
AC005330.1	-1.79	-0.41	0.00877673	0.118049
CHODL	-1.71	2.76	3.17689e-14	6.75934e-12
DMTN	-1.78	-0.12	0.00292666	0.0472731
PRDM1	1.77	-0.97	0.0307997	0.32705
TEX21P	1.77	-0.1	0.000917794	0.0176134
AC013451.2	1.77	-0.61	0.00827009	0.112246
LINC02544	1.77	-0.81	0.0179079	0.211604
AC007922.4	-1.77	-0.6	0.0174818	0.207525
PLCH2	1.76	0.3	0.000103456	0.00261679
AC025188.1	1.76	-0.42	0.0042337	0.0640831
LINC02600	-1.76	-0.44	0.0107344	0.139679
AP005018.2	-1.69	3.81	4.58569e-23	4.27552e-20
HEXA	-1.75	-0.86	0.0393703	0.395139
SERPINB9P1	1.75	-0.26	0.00219727	0.0369867
ZRANB2-AS1	1.75	-0.52	0.0063484	0.0900609
AP001189.1	-1.75	-1.12	0.0749263	0.638219
MIR181A1HG	1.74	0.16	0.000276283	0.00622169
BUB1	-1.68	4.27	8.50711e-28	1.3281e-24
SNHG21	1.73	-0.73	0.0148413	0.181338
AC025442.2	1.73	-0.97	0.0355215	0.365335
SERPINA10	1.72	-1.01	0.0398032	0.398398	Matrisome-associated	ECM Regulators	serpin peptidase inhibitor, clade A (alpha-1 antiproteinase, antitrypsin), member 10	G3V2W1:Q9UK55
CD226	1.72	-0.73	0.0155627	0.188544
SERPINB7	-1.67	2.23	2.47845e-10	2.3533e-08	Matrisome-associated	ECM Regulators	serpin peptidase inhibitor, clade B (ovalbumin), member 7	C9JA68:C9JM00:C9JZR8:O75635
NRIP1	1.72	-0.62	0.0106705	0.139008
GABRA5	-1.72	-0.3	0.00752952	0.103683
AL590822.1	1.72	-1.16	0.0581136	0.530474
CDCA8	-1.66	3.42	1.61193e-18	7.21394e-16
PRXL2A	-1.65	1.66	1.20822e-07	6.28257e-06
IQGAP3	-1.65	3.58	7.47488e-20	4.40165e-17
AC022905.1	1.71	-1.01	0.0411999	0.409172
CHRM3	1.7	-0.42	0.00565937	0.0817545
RPS10P7	1.7	-0.45	0.00614909	0.0876294
AL034397.1	-1.7	-0.3	0.00830134	0.112557
TGM1	-1.69	-0.44	0.014462	0.177516	Matrisome-associated	ECM Regulators	transglutaminase 1 (K polypeptide epidermal type I, protein-glutamine-gamma-glutamyltransferase)	B4DWR7:H0YKI6:H0YLJ6:H0YLT9:H0YMQ8:H0YN27:H0YNM4:P22735
GCHFR	-1.69	-0.67	0.0263262	0.288626
TENT5B	-1.69	0.41	0.000424106	0.00904678
LRP1B	1.69	-1.01	0.0433982	0.426547
KRT9	-1.69	-0.5	0.0159453	0.192416
AC135166.1	-1.69	0.41	0.000407008	0.0087383
TACC3	-1.64	4.59	2.0761e-30	4.49576e-27
AC026765.3	1.69	-0.08	0.00131807	0.0239854
AC138207.3	-1.69	-0.85	0.0463762	0.449045
AL022162.1	-1.69	-0.14	0.00490202	0.072675
TRIP13	-1.64	3.26	6.48841e-17	2.211e-14
CCNB2	-1.63	4.02	1.17463e-23	1.25164e-20
WDR62	-1.62	2.34	2.34857e-10	2.24907e-08
SNTG2-AS1	-1.68	-0.85	0.0474905	0.456757
KBTBD11-OT1	1.68	-0.52	0.00889613	0.119487
FGFR2	-1.67	0.67	0.000121819	0.00303102
THOC7	-1.67	-0.67	0.0283632	0.306162
CCL2	-1.6	1.54	6.83596e-07	3.00917e-05	Matrisome-associated	Secreted Factors	chemokine (C-C motif) ligand 2	J3KRT7:P13500
MESP1	-1.67	-0.67	0.0283064	0.305648
LINC01355	1.67	-0.12	0.00180086	0.0312462
AC010616.1	-1.67	0.29	0.000806561	0.0157534
NUF2	-1.6	3.67	1.21832e-19	6.87278e-17
FTCD	1.66	-0.43	0.00699125	0.0976941
IL21-AS1	-1.66	-0.89	0.0540428	0.501506
AL359715.1	1.66	-0.77	0.02152	0.245854
AC009812.4	1.66	-0.5	0.00877022	0.118008
AC098850.3	1.66	0.18	0.000464406	0.00974847
GNAO1	-1.65	-0.5	0.0187102	0.21944
GALNT3	-1.65	-0.05	0.00410748	0.0624967
AL031668.2	-1.6	1.63	3.74699e-07	1.74677e-05
KIAA0319	-1.65	-0.89	0.0557571	0.513299
IRGQ	1.65	-0.43	0.00729674	0.101017
KLF17	-1.65	-0.47	0.0178694	0.211192
RAMP1	-1.59	1.67	2.40983e-07	1.17481e-05
HNRNPCP7	1.65	-1.02	0.0488748	0.467507
AC011477.2	1.65	-0.89	0.0333976	0.348838
AL133351.4	1.65	-0.18	0.00260179	0.042735
PRC1	-1.59	1.09	2.64357e-05	0.000777662
TPX2	-1.58	5.63	4.69735e-41	2.42564e-37
HJURP	-1.58	3.42	3.80573e-17	1.35174e-14
SAMD3	1.64	-0.55	0.0116059	0.149053
ACTBP11	1.64	-0.98	0.0456946	0.443724
MFAP5	-1.64	6.75	0.00916587	0.122522	Core matrisome	ECM Glycoproteins	microfibrillar associated protein 5	B3KW70:F5GYX4:F5H1C0:F5H2W4:F5H413:F5H7Z2:H0YG03:H0YGS3:Q13361:Q7Z490
AC132219.2	1.64	-0.77	0.0231787	0.260678
AC087564.1	1.64	0.5	9.12618e-05	0.00235359
AL133318.1	1.64	-0.8	0.0263388	0.288626
SLC11A1	-1.63	-0.89	0.0598295	0.542685
LGR5	-1.58	2.58	1.75845e-11	2.134e-09
HAPLN1	-1.58	1.37	8.87223e-06	0.000293107	Core matrisome	Proteoglycans	hyaluronan and proteoglycan link protein 1	D6RAK7:D6RBS1:D6RBX9:D6RC59:D6RFI7:D6RG04:P10915
MEGF11	1.63	-1.06	0.0559251	0.514492	Matrisome-associated	Secreted Factors	multiple EGF-like-domains 11	A6BM72:C9JYE7:H3BR81
STXBP6	-1.63	-0.39	0.0131738	0.1649
TIPARP-AS1	-1.63	-0.36	0.0126671	0.159688
AC005154.5	1.63	0.02	0.00125125	0.0229374
HELLPAR	1.63	-1.06	0.0562978	0.517
MYCBP2	1.62	3.76	0.105685	0.82692
COL17A1	-1.62	0.04	0.0034563	0.0542741	Core matrisome	Collagens	collagen, type XVII, alpha 1	A2A2Y8:H0Y420:Q9UMD9
AC027682.6	-1.58	1.7	2.95577e-07	1.41527e-05
LINC02709	-1.62	-1.17	0.104833	0.821743
ELMO3	-1.61	-0.07	0.00537013	0.078207
AC007923.3	1.61	0.37	0.000231732	0.00533293
AC131160.1	1.61	0.02	0.00142266	0.0256659
NEK2	-1.57	3.2	3.99215e-15	9.92567e-13
KIF14	-1.57	3.18	5.75871e-15	1.3956e-12
AL157702.2	1.6	-0.28	0.00512403	0.0753196
AC016866.1	1.6	0.87	1.46112e-05	0.000460709
ANLN	-1.56	6.12	4.70638e-45	4.51342e-41
TK1	-1.55	4.73	3.19772e-29	5.96286e-26
SLC9C1	1.59	-1.06	0.0627717	0.564634
PALLD	-1.54	2.28	2.20544e-09	1.671e-07
RNU6-8	-1.59	-0.53	0.0249536	0.276608
PSME2P2	-1.59	0.14	0.00266859	0.0436188
XIST	1.59	4.59	0.106369	0.830971
NAPA-AS1	-1.59	0.26	0.00164581	0.0289485
AP000350.6	1.59	-0.69	0.0218722	0.249156
IL6	-1.54	2.41	4.01984e-10	3.62704e-08	Matrisome-associated	Secreted Factors	interleukin 6 (interferon, beta 2)	B4DNQ5:B4DNV3:B5MC14:B5MC21:B5MCZ3:C9J5B0:P05231
MGARP	-1.54	2.03	2.3967e-08	1.45339e-06
SPC25	-1.54	2.13	1.13863e-08	7.39947e-07
CENPM	-1.53	1.57	1.52084e-06	6.18379e-05
NEIL3	-1.53	1.44	3.43466e-06	0.000128308
RPS7P4	-1.58	-0.25	0.0105599	0.137808
PSG5	-1.53	6.35	1.23969e-45	1.387e-41
AC068787.3	1.58	-0.89	0.0422053	0.417451
NME1-NME2	1.57	-0.23	0.00500931	0.0739228
HMMR	-1.51	2.45	7.33859e-10	6.17004e-08
TTK	-1.51	3.54	6.90657e-17	2.34161e-14
ZFP37	1.57	-0.23	0.00497729	0.0735311
MIR503HG	-1.57	-0.74	0.043891	0.429005
AURKB	-1.51	2.55	2.01785e-10	1.95184e-08
CST6	-1.5	1.58	1.99493e-06	7.88225e-05	Matrisome-associated	ECM Regulators	cystatin E/M	Q15828
NRGN	-1.56	-0.53	0.0278884	0.302154
GALNT9	1.56	0.71	5.50191e-05	0.00150262
TRGV7	1.56	-0.93	0.0493383	0.471001
MT-TT	-1.5	1.69	9.16958e-07	3.91823e-05
BIRC3	-1.49	1.95	1.19589e-07	6.22325e-06
EGR2	-1.49	2.58	1.97491e-10	1.91861e-08
FUT2	1.55	-0.01	0.00236008	0.0392936
CDH4	-1.55	0.22	0.00229818	0.0384156
AL391095.1	1.55	-0.49	0.0138467	0.171913
LINC01085	-1.55	-0.74	0.0468234	0.451811
SLC7A11-AS1	1.55	-1.06	0.068759	0.605032
AP002852.1	-1.55	-0.74	0.0476355	0.457805
AC093334.1	1.55	-0.84	0.0397741	0.398274
DEPDC1B	-1.48	1.17	4.07757e-05	0.00115643
SCIN	-1.47	4.12	5.20442e-21	3.71673e-18
EFNB2	-1.47	1.6	2.56291e-06	9.84259e-05
KIF2C	-1.47	3.11	5.48146e-13	9.04104e-11
ARHGDIB	-1.46	1.38	1.18404e-05	0.000379765
CPNE5	-1.46	1.16	5.39589e-05	0.00147667
SGO1	-1.46	1.3	2.26156e-05	0.000678669
PLEKHG4B	1.53	0.67	9.73209e-05	0.00248393
B3GALT4	-1.46	1.91	2.82721e-07	1.36051e-05
LDHBP2	-1.53	-0.41	0.0219141	0.249507
CCDC81	-1.44	1.77	1.14779e-06	4.80667e-05
FLJ46284	1.53	-0.69	0.026787	0.292392
AL645939.5	-1.53	-0.6	0.034562	0.358392
AC109322.2	1.53	-0.81	0.037951	0.3844
PKD2L2	1.52	0.35	0.000565753	0.0115719
AL357673.1	1.52	-0.97	0.0598216	0.542685
AC011468.2	1.52	-0.73	0.0306934	0.326279
AC008554.1	1.52	0.24	0.000927239	0.0177591
HACD1	-1.44	5.26	3.81158e-31	9.8412e-28
CTTNBP2	-1.51	-0.78	0.0566634	0.519859
COMTD1	-1.43	2.75	1.28012e-10	1.30798e-08
MYL6	-1.42	10.1	4.51267e-43	3.02935e-39
AF127577.4	-1.51	-0.78	0.0561958	0.516205
PARD6G-AS1	1.51	0.51	0.000258344	0.00587289
AL360020.1	1.51	0.71	9.79484e-05	0.00249442
NFAT5	1.5	6.06	0.0258117	0.284288
KMT2A	1.5	4.58	0.0922329	0.745078
TNNC1	-1.42	2.11	1.2317e-07	6.38486e-06
CDK1	-1.42	4.85	2.49152e-26	3.48449e-23
AL512408.1	1.5	-0.84	0.0457542	0.444112
AC073508.2	-1.5	-0.05	0.00764397	0.105066
URGCP-MRPS24	1.5	-0.49	0.0166827	0.199734
AP000356.5	1.5	-0.84	0.0459056	0.445452
AL137026.3	1.5	-0.97	0.0636609	0.570781
APOD	-1.42	2.55	1.39085e-09	1.09803e-07
TUBB4A	-1.49	0.36	0.00181107	0.0313666
RASIP1	-1.41	1.43	1.70281e-05	0.000525319
RAMP2	-1.49	0.34	0.00184876	0.0319534
SLC16A6P1	1.49	-0.4	0.0134837	0.168146
AC011912.1	1.49	-0.62	0.025576	0.282156
SEMA7A	-1.41	6.72	3.85709e-41	2.15772e-37	Matrisome-associated	ECM-affiliated Proteins	semaphorin 7A, GPI membrane anchor (John Milton Hagen blood group)	F5GYX3:H3BMF9:O75326
HHIPL2	-1.48	-0.44	0.0272782	0.296789
TMLHE-AS1	1.48	-0.62	0.0264897	0.289807
DICER1-AS1	1.48	-0.26	0.00863131	0.116419
AC004784.1	-1.41	2.48	4.40429e-09	3.11221e-07
AC010245.2	1.48	-0.34	0.0112664	0.145529
TAX1BP3	-1.4	2.71	3.91968e-10	3.54233e-08
DNAH5	-1.47	0.83	0.000257389	0.00585317
ARR3	-1.47	-0.47	0.0302064	0.322122
H2BC11	-1.47	-0.19	0.0140904	0.174229
CLYBL	-1.47	-0.3	0.0189229	0.221536
DEPDC1	-1.39	3.62	3.36132e-15	8.45113e-13
PEBP4	-1.47	-0.6	0.042197	0.417431
NEFM	-1.39	1.89	1.13939e-06	4.77748e-05
ACBD7	-1.47	0.85	0.000249407	0.00569673
FOXM1	-1.39	3.8	1.67968e-16	5.34391e-14
AC139769.1	1.47	-0.28	0.00974538	0.128908
FZD4-DT	-1.47	-0.19	0.0137658	0.170971
ZNRD2-AS1	1.47	-0.2	0.00728262	0.100863
LINC02018	1.47	-0.34	0.0120256	0.153358
AC091271.1	-1.47	0.04	0.00670781	0.0943027
BUB1B	-1.39	3.34	2.17591e-13	3.90559e-11
CDC25C	-1.39	1.78	2.03179e-06	8.01847e-05
SPC24	-1.39	3.07	1.09345e-11	1.39021e-09
CLU	-1.37	6.04	3.64388e-35	1.4389e-31
FABP5	-1.37	1.59	8.77668e-06	0.000291096
FGF18	-1.46	0.84	0.000278068	0.00625769	Matrisome-associated	Secreted Factors	fibroblast growth factor 18	O76093
MXD3	-1.37	2.22	1.31309e-07	6.7598e-06
FOXD2-AS1	1.46	0.01	0.00366663	0.0568981
AC073834.1	1.46	0.35	0.0008801	0.0169578
AC093162.1	1.46	-0.85	0.0515183	0.483159
AC010207.1	-1.46	-0.82	0.070485	0.615822
SSPN	1.45	0.12	0.00269837	0.0440413
CES4A	-1.45	-0.6	0.044985	0.437976
SERTAD4-AS1	-1.45	0.01	0.0078552	0.107485
LINC02813	1.45	0.95	5.1748e-05	0.00142487
SEMA3B-AS1	-1.45	0.31	0.00282555	0.0458494
GAPLINC	-1.37	2.42	1.63626e-08	1.02945e-06
NCAM2	-1.36	1.8	3.49762e-06	0.000130153
BCO2	1.44	-0.29	0.0114857	0.147623
AC083843.3	1.44	-0.53	0.0236984	0.265164
CRIM1-DT	-1.35	1.87	2.0853e-06	8.21514e-05
CXCL1	-1.33	1.09	0.000275902	0.00621519	Matrisome-associated	Secreted Factors	chemokine (C-X-C motif) ligand 1 (melanoma growth stimulating activity, alpha)	P09341
GPX3	-1.33	2.6	7.88746e-09	5.30015e-07
MMP15	-1.32	2.84	6.38191e-10	5.44364e-08	Matrisome-associated	ECM Regulators	matrix metallopeptidase 15 (membrane-inserted)	H3BT97:P51511
CNTNAP1	-1.32	2.46	3.74797e-08	2.18214e-06
GGH	-1.32	4.86	2.08289e-23	2.08693e-20
RPL22L1	-1.32	5.9	1.20614e-30	2.792e-27
LINC01133	-1.42	0.56	0.00132753	0.0241254
AC109361.1	1.42	-0.88	0.0651794	0.580923
CSRP2	-1.32	5.47	1.30479e-28	2.24591e-25
FCRLA	-1.41	-0.12	0.014125	0.174528
UBE2T	-1.31	3.44	6.98951e-13	1.12519e-10
MKI67	-1.31	5.32	9.89852e-22	7.551e-19
MARCHF1	1.41	0.43	0.000874882	0.0168718
FBXO43	-1.41	0.15	0.00685831	0.0960564
AC011450.1	1.41	-0.56	0.0280776	0.303714
RBPMS-AS1	-1.41	0.48	0.00186056	0.032116
EDN1	-1.3	5.14	1.76317e-21	1.28654e-18
CENPA	-1.3	3.37	2.67913e-12	3.84295e-10
MERTK	-1.4	-0.5	0.039885	0.399028
TMC1	1.4	0.27	0.00187417	0.0322764
TMEM160	-1.3	2.97	2.81865e-10	2.63178e-08
AC025180.1	1.4	0.2	0.00263855	0.0432015
AC099778.1	1.4	-0.23	0.011478	0.147609
KIF23	-1.3	5.02	6.93501e-24	7.50882e-21
SKA3	-1.3	3.04	1.90187e-10	1.85571e-08
AC018521.5	-1.3	1.93	3.86292e-06	0.000141781
TRIM9	-1.39	-0.5	0.0419713	0.415565
ISM1	-1.29	2.08	1.34996e-06	5.55626e-05	Matrisome-associated	Secreted Factors	isthmin 1 homolog (zebrafish)	B1AKI9
GBP1	-1.29	4.88	1.13395e-22	9.51525e-20
THSD7B	-1.39	0.27	0.0045515	0.0682929
CNN1	-1.29	5.07	6.66723e-24	7.33723e-21
DIAPH3	-1.29	4.25	1.24238e-17	4.82088e-15
MPP7	-1.29	1.03	0.000536585	0.01108
ASPM	-1.28	4.91	3.4368e-22	2.71427e-19
UTY	-1.39	-0.25	0.0218296	0.248798
AC106738.1	-1.39	0.71	0.000811324	0.015822
AL023806.3	1.39	-0.31	0.0160505	0.193482
CKAP2L	-1.28	2.68	1.00707e-08	6.61494e-07
SHCBP1	-1.28	4.25	1.58932e-17	5.92728e-15
NKAPP1	1.38	0.14	0.00382797	0.058952
AL096870.8	-1.38	-0.01	0.0121182	0.154217
ST6GAL1	-1.37	0.58	0.0016645	0.0292202
KIF18B	-1.28	2.52	4.51743e-08	2.59636e-06
CD160	1.37	0.81	0.000239455	0.0054881
PROX1	-1.37	0.45	0.00273708	0.0445756
RPL39L	-1.27	3.28	2.30131e-11	2.73839e-09
ANXA3	-1.37	0.7	0.00103091	0.0194559	Matrisome-associated	ECM-affiliated Proteins	annexin A3	D6RA82:D6RAZ8:D6RCA8:D6RFG5:D6RFJ9:P12429
SYNPO2	-1.26	5.35	3.8627e-25	4.63041e-22
PHYHIP	-1.37	0.9	0.00047579	0.00996561
AL139220.2	-1.26	1.57	5.23576e-05	0.00143839
HSPB1P1	-1.26	3.75	6.24582e-14	1.23318e-11
AC018755.3	-1.37	-0.12	0.0170779	0.203595
AC004130.2	-1.37	0.43	0.00296477	0.0477736
AL031681.2	1.37	-0.66	0.0423767	0.418529
NME2P1	-1.25	2.29	6.63585e-07	2.93069e-05
PCDH19	-1.36	0.26	0.00565591	0.0817398
ADRA1B	-1.36	0.59	0.00170967	0.0298725
MT1M	-1.36	0.11	0.0101106	0.132822
AC138150.1	1.36	-0.24	0.0139248	0.172658
AP000766.1	1.36	-0.11	0.00946097	0.125716
POC1B-AS1	1.36	0.59	0.000676777	0.0135497
DCBLD2	1.35	4.67	0.0483206	0.462931
FGF9	-1.35	-0.12	0.0190091	0.222318	Matrisome-associated	Secreted Factors	fibroblast growth factor 9 (glia-activating factor)	P31371
SUSD3	1.35	-0.18	0.012597	0.159074
ALDH1B1	-1.25	5.74	5.40185e-28	8.63395e-25
NDUFA4P1	-1.25	1.15	0.000441811	0.00934922
AC069368.1	1.35	0.06	0.00614959	0.0876294
AC005476.2	-1.35	0.59	0.001906	0.0327237
RASSF2	-1.24	2.59	6.34765e-08	3.48705e-06
AL138995.1	-1.35	-0.5	0.0478135	0.459319
LINC02680	1.35	-0.15	0.0114057	0.146952
AL591845.1	1.35	-0.69	0.049908	0.475146
PLCL1	-1.24	1.51	7.88571e-05	0.00206703
RETREG1	-1.34	0.49	0.00277292	0.0450936
CDKN1C	-1.24	2.82	7.46665e-09	5.04712e-07
HAAO	-1.24	2.13	2.44174e-06	9.42036e-05
CYP4F26P	1.34	-0.66	0.0478434	0.459474
CNTN6	1.33	0.53	0.00114547	0.0212359
SGCG	-1.23	3.25	1.40614e-10	1.4216e-08
GPR35	1.33	-0.49	0.0324798	0.341109
CCDC162P	1.33	-0.34	0.0226122	0.255966
FLJ20021	-1.23	2.03	5.23856e-06	0.000184911
CHADL	-1.32	0.48	0.00331747	0.0526855	Core matrisome	Proteoglycans	chondroadherin-like	B0QYT2:H0Y4I5:Q6NUI6
HSPB1	-1.22	8.46	2.06642e-33	7.301e-30
ARL4A	-1.22	4.85	2.23742e-20	1.44421e-17
CDKN2C	-1.22	4.67	4.82333e-19	2.36343e-16
KCNMB4	-1.22	1.51	0.000111892	0.00281428
PIFO	-1.22	1.8	2.2275e-05	0.000669348
ACOT7	-1.21	5.09	1.10927e-21	8.36685e-19
ANAPC15	-1.21	3.3	1.48356e-10	1.49312e-08
LRRC66	1.32	0.59	0.000964714	0.0183668
PDE7A	1.32	0.61	0.000941487	0.0179812
AL731577.2	1.32	0.56	0.00114358	0.0212068
ALG1L12P	-1.32	-0.27	0.0306294	0.325716
AP002373.1	1.32	0.91	0.000237802	0.0054588
TMEM202-AS1	1.32	0.33	0.00270862	0.0441442
CRAMP1	1.31	-0.15	0.0143389	0.176521
FKBP1B	-1.21	1.26	0.00038496	0.00832283
SPAG8	-1.31	0.35	0.00591888	0.0849731
PSAT1	-1.21	3.69	1.3884e-12	2.0758e-10
OTOA	-1.31	-0.17	0.0245618	0.273096
GKAP1	-1.31	0.14	0.0110684	0.143219
HNMT	-1.21	1.91	1.38704e-05	0.000439208
TMEM14DP	-1.31	-0.41	0.0436382	0.428082
CKB	-1.21	6.15	3.0999e-29	5.94561e-26
IL17D	-1.21	2.48	2.57423e-07	1.24806e-05	Matrisome-associated	Secreted Factors	interleukin 17D	Q8TAD2
CTXN1	-1.2	1.67	6.07421e-05	0.00163957
IRF7	-1.2	1.17	0.00072892	0.0144131
CABCOCO1	-1.19	1.21	0.000608006	0.0123198
JPH3	-1.3	0.69	0.00194119	0.0332175
AP002748.4	-1.19	1.11	0.00103337	0.019486
ATP5F1EP2	-1.3	0.71	0.00167858	0.0294212
MUC20P1	1.3	-0.62	0.0498035	0.474621
AC079193.2	1.3	0.5	0.00162108	0.0286528
COPZ2	-1.18	6.89	1.58244e-30	3.54098e-27
TOP2A	-1.18	6.64	1.60963e-28	2.70137e-25
TPM2	-1.18	9.35	1.97486e-31	5.52385e-28
RPL24P2	-1.18	1.69	7.7189e-05	0.00202727
PHPT1	-1.17	6.46	7.86017e-29	1.38856e-25
KRT19	-1.17	2.69	1.12706e-07	5.90631e-06
PNMA6A	-1.17	1.6	0.000129463	0.00319753
PTPRN	-1.16	4.44	1.16049e-15	3.25957e-13
MOV10L1	-1.16	1.35	0.000487206	0.0101604
SORCS2	-1.29	0.59	0.00279371	0.0454096
GOLGA8R	1.29	-0.43	0.0325253	0.341462
LINC00957	-1.29	-0.27	0.0345556	0.358392
AC078777.1	1.29	-0.46	0.034744	0.359379
CXCL2	-1.16	3.31	7.46948e-10	6.26e-08	Matrisome-associated	Secreted Factors	chemokine (C-X-C motif) ligand 2	P19875
AL590004.3	-1.29	-0.14	0.0254127	0.280677
CSGALNACT2-DT	-1.29	-0.17	0.0263857	0.288951
NDC80	-1.15	3.93	7.25862e-13	1.16572e-10
UBE2S	-1.15	5.03	2.20864e-19	1.14935e-16
CRYAB	-1.15	7.84	3.16879e-30	6.64753e-27
PROC	-1.15	2.06	1.69141e-05	0.000522044
EXOC3L1	-1.28	0.38	0.00605654	0.0865239
ADGB	-1.15	1.32	0.000552991	0.0113628
AC006369.1	1.28	0.86	0.000433277	0.00920467
AL110118.1	1.28	-0.46	0.0366372	0.374175
TSC22D1-AS1	1.28	0.14	0.00680629	0.0955072
AL627171.2	-1.28	-0.22	0.0301472	0.321644
AC110611.2	-1.28	0.1	0.0139326	0.172723
PTRHD1	-1.15	3.24	1.63031e-09	1.27259e-07
C1orf53	-1.15	1.29	0.000681102	0.01362
SNAI3-AS1	-1.15	1.97	2.5936e-05	0.000765331
EEF1B2P2	-1.27	-0.1	0.0243711	0.271316
KNL1	-1.14	3.75	4.90492e-09	3.4263e-07
AC007319.1	1.27	-0.39	0.032788	0.343915
HERC6	-1.14	1.52	0.000230264	0.00530642
STYK1	-1.26	0.83	0.00145662	0.0261521
HMGB2	-1.14	5.64	7.68502e-23	6.7881e-20
NDUFA4	-1.14	7.77	1.79019e-29	3.64169e-26
PHACTR3	-1.13	2.4	2.76835e-06	0.000105172
GMFG	-1.13	1.04	0.00221167	0.0371824
AC008267.3	1.26	0.73	0.000953309	0.0181754
ZDHHC12	-1.13	3.3	1.90903e-09	1.46965e-07
AC093627.3	1.26	-0.16	0.0182788	0.215197
UBAP1L	1.26	0.77	0.000828273	0.0161025
CARMN	-1.26	0.97	0.000911401	0.0175007
COLEC11	-1.25	0.02	0.0202067	0.233512	Matrisome-associated	ECM-affiliated Proteins	collectin sub-family member 11	C9JWT5:F8WB29:Q9BWP8
LMOD1	-1.13	5.59	3.37721e-22	2.69896e-19
PLEKHA7	-1.13	1.02	0.00218086	0.0367289
RAC3	-1.13	2.49	1.18547e-06	4.93982e-05
DES	-1.25	0.38	0.00710703	0.0988798
PCOTH	-1.25	-0.12	0.0270471	0.294656
ALPK2	-1.13	4.74	8.81782e-16	2.56251e-13
DUSP23	-1.12	5.08	7.39371e-19	3.54529e-16
AC136628.3	-1.25	-0.19	0.0335744	0.350357
SNRNP25	-1.12	3.65	5.33664e-11	5.89889e-09
HSPB3	-1.12	3.91	2.95682e-12	4.20533e-10
GSTA1	-1.12	1.16	0.00164503	0.0289464
CAPG	-1.11	6.01	4.54516e-24	5.08527e-21
TDRD10	-1.24	0.48	0.00527525	0.0771016
AL512625.1	-1.24	0.02	0.0217481	0.248004
AC099489.1	1.24	-0.46	0.0432269	0.425362
COL9A2	-1.11	2.64	7.64064e-07	3.33279e-05	Core matrisome	Collagens	collagen, type IX, alpha 2	B1AKJ1:B1AKJ3:H0Y409:Q14055
FAM13A-AS1	1.24	0.1	0.0103125	0.135185
UBE2Q2P2	1.24	-0.25	0.0257263	0.283627
SAP30-DT	-1.24	0.28	0.0100493	0.13212
PODXL2	-1.11	1.35	0.000744025	0.0146741
CD80	-1.23	-0.32	0.0470601	0.453574
SMG1	1.23	5.09	0.0646219	0.577218
MMAB	-1.11	3.85	1.06827e-11	1.36857e-09
ST8SIA2	-1.11	1.11	0.00198293	0.0338111
SERPINI1	-1.11	1.73	0.000146056	0.0035576	Matrisome-associated	ECM Regulators	serpin peptidase inhibitor, clade I (neuroserpin), member 1	C9JDY5:C9JQU8:H7C5T9:Q99574
POC1A	-1.11	3.24	5.47002e-09	3.79341e-07
NDUFAF8	-1.11	5.03	2.00873e-18	8.81345e-16
MIR4300HG	-1.11	2.35	4.56418e-06	0.000164094
ANTKMT	-1.1	2.91	1.18172e-07	6.16384e-06
RACGAP1	-1.1	5.44	1.53604e-20	1.02093e-17
AVEN	-1.1	3.79	2.81895e-11	3.28535e-09
KLF3-AS1	-1.22	0.69	0.00332482	0.0527648
NPIPB1P	1.22	-0.26	0.0292922	0.31437
SVBP	-1.1	1.3	0.00107692	0.0201599
PSG1	-1.1	3.03	5.67958e-08	3.16407e-06
AC093673.1	-1.1	3.52	5.1571e-10	4.5373e-08
LRRC39	1.21	0.9	0.000807428	0.0157612
HRAT17	-1.1	1.02	0.0030195	0.048518
HMGN2P17	-1.1	1.44	0.00050488	0.0104963
AC107884.1	-1.1	1.4	0.000608402	0.0123241
NDUFB1	-1.09	5.3	4.11252e-19	2.05308e-16
KIAA2012	1.21	0.27	0.00697987	0.0975554
COL25A1	1.21	-0.42	0.0445493	0.434238	Core matrisome	Collagens	collagen, type XXV, alpha 1	A8MWQ5:D6R8Y2:E9PNV9:H0YAE1:Q9BXS0
FLVCR1-DT	-1.21	0.16	0.0166928	0.19981
LRRC73	-1.21	0.5	0.00580222	0.0836382
MIF-AS1	1.21	0.71	0.00158387	0.0280986
AL596275.1	-1.21	0.24	0.0130845	0.163935
KIFC1	-1.09	3.98	5.65026e-12	7.66267e-10
C4orf48	-1.09	2.33	8.00234e-06	0.000269002
CAMK2A	1.2	-0.59	0.0648477	0.578809
PHGDH	-1.08	4.93	1.04706e-16	3.41209e-14
PTMS	-1.08	8.07	5.75225e-27	8.39454e-24
COMETT	-1.2	-0.22	0.0422263	0.417474
PPP1R12A-AS1	-1.2	-0.03	0.0276211	0.299693
AC007000.3	1.2	0.62	0.00239767	0.0398316
AC010542.3	1.2	-0.08	0.020532	0.236437
AC010776.2	-1.2	0.44	0.00743956	0.102634
AL354809.1	1.2	-0.18	0.0257174	0.283576
AC097468.3	1.2	-0.59	0.0644381	0.576016
EP300	1.19	5.2	0.0953402	0.765024
CEMIP	1.19	5.31	0.0459608	0.445731
FCRLB	-1.08	1.24	0.00147376	0.0264174
RRM2	-1.08	4.56	8.199e-15	1.94487e-12
NTRK2	-1.19	0.42	0.00943255	0.125487
HMGB3	-1.07	4.91	2.70273e-16	8.28468e-14
ADGRG2	1.19	0.1	0.0140732	0.17408
LAMTOR4	-1.07	5.67	6.90978e-21	4.83181e-18
TCEAL5	-1.19	0.16	0.0184046	0.21645
AL390879.1	1.19	0.01	0.0168408	0.201268
AC091182.2	1.19	-0.26	0.0332763	0.347787
MYL12A	-1.06	8.19	3.09773e-26	4.24389e-23
IFI27L2	-1.06	5.55	8.74699e-20	5.06194e-17
CLDN18	1.18	0.96	0.000845981	0.0163945
HECA	1.18	-0.36	0.0439957	0.429777
CENPH	-1.06	4.04	1.11529e-11	1.41264e-09
JPT1	-1.06	5.49	1.46174e-19	8.04314e-17
ATM	1.18	3.73	0.131387	0.954959
PKN3	-1.18	0.98	0.00177054	0.030805
HDHD2	-1.18	0.73	0.00362075	0.0563293
LIF	-1.05	1.65	0.000418387	0.00894185	Matrisome-associated	Secreted Factors	leukemia inhibitory factor (cholinergic differentiation factor)	P15018
RIPK4	1.18	0.91	0.00100567	0.0190326
SERGEF	-1.05	2.17	4.41238e-05	0.00123813
ALDH4A1	-1.05	4.35	5.9526e-13	9.74629e-11
HORMAD2-AS1	1.18	-0.28	0.0363298	0.371658
CTC-338M12.4	1.18	-0.08	0.0228788	0.258126
MAD2L1	-1.05	4.27	1.37527e-12	2.06076e-10
VLDLR-AS1	-1.18	-0.35	0.0596392	0.54139
AL645465.1	1.18	-0.03	0.0200981	0.232619
ATP5MD	-1.05	6.24	5.55869e-23	5.04263e-20
CCSER1	-1.05	7.84	1.16862e-25	1.50864e-22
RASGRF2	1.17	0.84	0.00135364	0.024566
HLA-B	-1.05	8.64	2.66422e-25	3.31202e-22
LRATD1	-1.17	0.64	0.0052161	0.0763867
ELN	-1.04	7.52	1.6001e-14	3.60452e-12	Core matrisome	ECM Glycoproteins	elastin	E7EN51:E7EN65:E7ENM0:E7ENW7:E7EP82:E7EQH8:E7ETP7:E7EWS8:E9PGX4:F8WAH6:G3V0G6:G5E950:H7C3K0:P15502
PITPNM3	-1.04	4.24	2.46847e-12	3.54836e-10
XPNPEP2	-1.04	1.23	0.00237236	0.0394688
OLFM1	-1.04	2.37	1.62853e-05	0.00050519
C1QTNF2	-1.04	2.28	2.36886e-05	0.000706136	Matrisome-associated	ECM-affiliated Proteins	C1q and tumor necrosis factor related protein 2	Q9BXJ5
PAXX	-1.04	3.82	2.02923e-10	1.95722e-08
CES1	-1.17	0.06	0.0264056	0.289122
IGFBP6	-1.04	6.63	1.72028e-23	1.74974e-20	Core matrisome	ECM Glycoproteins	insulin-like growth factor binding protein 6	F8VVA5:F8VYK9:P24592
FNBP1P1	1.17	0.1	0.015444	0.187389
AC061975.5	1.17	-0.28	0.0387867	0.390832
ZNF224	1.17	0.9	0.00114313	0.0212068
GATD3B	1.17	0.69	0.00233087	0.0388942
AC009951.6	-1.17	0.14	0.0210469	0.241642
PPP1R14B	-1.04	7.53	8.06336e-25	9.49637e-22
AMIGO2	-1.03	2.71	2.71441e-06	0.000103416
SSTR1	-1.03	2.99	3.25294e-07	1.5389e-05
IDNK	-1.03	2.09	8.45749e-05	0.00220059
PMVK	-1.03	5.1	2.30728e-16	7.13769e-14
ZNF704	-1.03	3.02	2.83836e-07	1.36391e-05
ZNHIT2	-1.03	2.08	8.66814e-05	0.00224709
PLAAT3	-1.03	2.46	1.02644e-05	0.000333035
LINC02762	-1.03	2.23	3.90689e-05	0.00111273
ACTB	-1.02	12.19	2.00569e-22	1.64197e-19
LAMA2	1.16	6.4	0.0303581	0.323397	Core matrisome	ECM Glycoproteins	laminin, alpha 2	P24043
RPL31P17	-1.16	0.43	0.0103238	0.135306
RPL37P6	-1.16	-0.14	0.0425441	0.419628
AC025181.2	-1.16	0.73	0.00397685	0.0607293
NCAPH	-1.02	3.28	5.88179e-08	3.26318e-06
ATP5F1E	-1.02	7.71	2.21843e-24	2.52412e-21
TMEM106C	-1.02	6.64	7.79195e-23	6.79316e-20
UQCC2	-1.02	4.96	2.24684e-15	5.89181e-13
FAHD2B	-1.02	2.06	0.000121272	0.00301965
TGFA	-1.02	1.49	0.00106042	0.0199061	Matrisome-associated	Secreted Factors	transforming growth factor, alpha	E7EPT6:F8VNR3:F8WA74:H0Y6S5:P01135
GPRC5B	-1.02	4.99	1.56239e-15	4.28096e-13
KPNA2	-1.02	6.55	1.0707e-22	9.21487e-20
H1-2	-1.02	2.62	4.63405e-06	0.000166177
PDLIM7	-1.02	6.92	1.42239e-23	1.469e-20
AC109322.1	-1.15	-0.27	0.056127	0.515714
COL6A6	-1.02	3.88	3.84176e-10	3.49454e-08	Core matrisome	Collagens	collagen, type VI, alpha 6	A6NMZ7:F8W6Y7:H0Y940:H0YA33
FZD3	-1.14	0.22	0.0201863	0.23346
MPND	-1.01	3.29	6.93456e-08	3.77855e-06
NDUFB2	-1.01	5.71	6.60972e-19	3.19216e-16
GSTZ1	-1.01	3.59	5.89545e-09	4.07162e-07
CDC42BPG	-1.14	0.54	0.00845762	0.114376
KLF2	-1.01	7.17	1.23706e-23	1.29756e-20
UQCRQ	-1.01	6.1	9.57811e-21	6.62865e-18
COX6C	-1.01	6.7	1.43779e-22	1.19159e-19
ENDOG	-1.01	2.24	5.25041e-05	0.00144038
AL139260.1	-1.14	0.07	0.0300719	0.320993
MAF	-1.01	4.62	1.58637e-13	2.90964e-11
PCLO	-1.01	2.6	6.88702e-06	0.0002354
HECTD1	1.13	5.74	0.107329	0.836041
KCNJ8	-1.13	0.88	0.0033896	0.0535145
PPP1R14C	-1.01	2.23	5.49336e-05	0.00150089
UQCC3	-1.01	1.8	0.000331488	0.00730256
RPL35P1	-1.01	2.27	4.41358e-05	0.00123813
KDM7A	1.01	5.21	7.4298e-17	2.50635e-14
STX1A	1.01	1.78	0.000189348	0.00444825
DUSP4	1.01	6.98	2.3472e-23	2.28359e-20
CEL	-1.13	0.46	0.0108115	0.140463
DYNC1H1	1.13	7.69	0.106341	0.830928
RNF138	1.01	2.02	6.80304e-05	0.00181586
LYPLAL1-DT	1.13	0.13	0.0173593	0.206363
LINC00271	-1.13	0.56	0.00842627	0.114021
AC092171.5	-1.13	0.5	0.0104006	0.136233
AP004609.3	-1.13	0.5	0.0104805	0.137092
FER1L4	1.12	-0.09	0.0296091	0.317062
ADRA1A	-1.12	-0.17	0.050211	0.476958
PDP2	1.01	3.6	1.52292e-09	1.19432e-07
SYT16	1.12	-0.31	0.0499141	0.475146
RGPD2	1.01	1.84	0.000151877	0.00367539
AC069282.1	1.01	1.08	0.00293369	0.0473725
AC084337.2	1.01	2.35	1.26391e-05	0.000403646
SLC6A15	1.02	4.44	1.71614e-13	3.13055e-11
STOX2	-1.12	0.23	0.0227152	0.256712
FAM234B	1.02	2.38	9.09601e-06	0.000299356
FTCDNL1	-1.12	-0.1	0.0441937	0.431273
TMEM191A	-1.12	-0.07	0.0429002	0.422581
NCOA3	1.02	5.96	1.3188e-20	8.91746e-18
ABCC2	1.11	0.12	0.0200206	0.232041
C1QTNF6	1.02	1.45	0.000666024	0.0133663	Matrisome-associated	ECM-affiliated Proteins	C1q and tumor necrosis factor related protein 6	F8WC87:Q9BXI9
NAV1	1.02	3.19	4.71122e-08	2.68475e-06
SYNE2	1.11	-0.18	0.0384763	0.388583
KMT2D	1.02	6.1	1.08792e-13	2.06306e-11
LINC01293	1.02	1.86	0.000115365	0.00288692
LRIF1	1.11	0.1	0.0218271	0.248798
SCML2	1.03	1.59	0.000348422	0.00763119
CEP170	1.03	7.12	1.29606e-24	1.50008e-21
CMKLR1	1.03	1.03	0.00279594	0.0454349
DENND2C	1.03	2.85	3.12462e-07	1.48665e-05
ZDBF2	1.03	3.8	8.6911e-11	9.26084e-09
KIAA0895	1.11	0.41	0.00877191	0.118008
LINC00630	1.03	1.51	0.000448311	0.00944358
LINC01473	1.03	1.33	0.000979362	0.0185982
AL136380.1	-1.11	0.02	0.0375684	0.382
GLUD1P3	1.03	1.1	0.00228119	0.0381601
PRKG2	1.04	5.48	1.99933e-19	1.05681e-16
LINC01060	1.11	-0.26	0.0464585	0.449519
AC008736.1	-1.11	0.02	0.0375479	0.381896
AC020910.5	-1.11	0.42	0.01415	0.174805
TIAM1	1.04	1.67	0.000217475	0.00503591
THBD	1.04	7.83	3.85304e-25	4.63041e-22
NHS	1.04	4.23	8.22799e-13	1.30578e-10
CFAP44	1.04	2.39	5.66338e-06	0.000198115
FAM81A	-1.1	-0.01	0.0390817	0.392983
SLC16A7	1.05	5.09	1.84501e-17	6.73129e-15
KLHDC9	-1.1	0.92	0.00363265	0.0565013
MIER3	1.05	1.98	4.90062e-05	0.00135494
GRIK1	1.1	0.58	0.00586704	0.0843591
MYSM1	1.05	4.79	1.05177e-15	2.99174e-13
AC112484.1	1.1	0.26	0.0143137	0.176243
SNRK	1.05	2.76	3.65522e-07	1.70874e-05
MHENCR	-1.1	0.53	0.0113313	0.146142
COX10-AS1	1.05	2.89	1.69059e-07	8.55876e-06
KMT2C	1.06	5.85	1.18687e-21	8.85272e-19
EVC	1.06	3.58	5.55489e-10	4.84286e-08
RFX3	1.06	2.9	1.14192e-07	5.9702e-06
SIX4	1.06	3.21	1.12118e-08	7.30021e-07
AC022893.1	1.1	0.4	0.00978429	0.129271
AL121758.1	1.1	-0.15	0.0375524	0.381896
AL133482.1	-1.1	0.42	0.0147333	0.180308
LRP6	1.09	0.24	0.016535	0.198355
TNFSF13B	1.09	0.39	0.0106905	0.139242	Matrisome-associated	Secreted Factors	tumor necrosis factor (ligand) superfamily, member 13b	Q9Y275
ATG14	1.06	2.88	1.41633e-07	7.26342e-06
LRP4	1.06	4.65	0.00169011	0.0296002
TMEM130	-1.09	0.08	0.0344944	0.358025
SOST	1.09	-0.18	0.0435228	0.427334
TMEM132B	1.06	4.55	7.14957e-15	1.70801e-12
RFX8	1.06	5.24	1.17661e-18	5.40997e-16
ZNF542P	1.06	1.54	0.000291945	0.00653494
XKR5	-1.09	-0.07	0.0484881	0.464205
AC097522.2	-1.09	-0.1	0.0488946	0.46763
AC010198.2	1.06	1.39	0.000550266	0.0113207
FGF14	1.07	2.46	1.98163e-06	7.83893e-05	Matrisome-associated	Secreted Factors	fibroblast growth factor 14	Q92915
COMP	-1.08	8.81	0.0207789	0.239	Core matrisome	ECM Glycoproteins	cartilage oligomeric matrix protein	B4DKJ3:G3XAP6:P49747
ARHGAP20	1.07	3.65	9.91416e-11	1.03907e-08
RBP5	1.08	-0.13	0.0407064	0.405253
RGS5	1.08	5.13	0.0898357	0.73023
ZNF385B	-1.08	0.26	0.0242157	0.269855
RBM47	1.07	1.14	0.00133473	0.0242492
ZNF221	1.08	0.62	0.00598583	0.0857326
EIF2AK3	1.07	3.77	3.60227e-11	4.12224e-09
PDPK2P	1.07	4.09	9.4433e-13	1.46752e-10
LINC00641	1.07	3.4	1.51035e-09	1.18724e-07
AC110079.1	1.07	2.46	1.90737e-06	7.59442e-05
GTF2IP13	1.07	1.05	0.00178815	0.0310659
AC114490.2	1.07	1.5	0.000301109	0.00671767
RAET1G	-1.08	0.26	0.0243136	0.270773
ADAMTS9-AS2	1.08	0.99	0.00203778	0.0346582
AC104806.2	1.08	0.34	0.0126352	0.159486
LINC01618	1.08	-0.4	0.0696093	0.610928
AL390195.2	1.08	0.2	0.0189261	0.221536
FAM72C	-1.08	0.91	0.00469809	0.0700539
SEMA3A	1.08	4.67	6.01545e-16	1.79474e-13	Matrisome-associated	ECM-affiliated Proteins	sema domain, immunoglobulin domain (Ig), short basic domain, secreted, (semaphorin) 3A	C9J9C4:C9JD25:Q14563
IGF2BP3	1.08	4.17	1.87396e-13	3.40919e-11
HAS2	1.08	6.63	9.61558e-26	1.26567e-22
MCTP2	1.07	0.2	0.0207387	0.238593
TSPAN18	-1.07	0.02	0.0439655	0.429545
LRRC43	-1.07	1.02	0.00363977	0.0565465
NR2C2	1.08	2.77	2.01777e-07	1.00345e-05
VWA3B	1.07	0.33	0.0145342	0.178215	Core matrisome	ECM Glycoproteins	von Willebrand factor A domain containing 3B	B7Z7Q7:F8W737:F8WBX4:F8WD48:F8WD56:H0YCW7:H0YDS6:H0YEM4:H0YF54:Q502W6
EFCAB13	1.08	2.42	1.77628e-06	7.10618e-05
GPR160	-1.07	0.22	0.0283443	0.306008
SPRY4	1.08	5.2	6.51999e-19	3.17164e-16
AREG	1.09	2.76	1.51624e-07	7.74033e-06	Matrisome-associated	Secreted Factors	amphiregulin	D6RFX5:P15514
LINC01320	1.07	-0.11	0.0394732	0.395776
SLC20A1	1.09	7.42	2.63505e-27	3.93092e-24
PHC2	1.1	2.62	3.14665e-07	1.49494e-05
PRDM16	1.1	1.26	0.000571265	0.0116633
AC018638.4	1.1	1.35	0.000410803	0.00880217
CRYBG1	1.11	2.51	4.99984e-07	2.2602e-05
ATP2C2	1.06	0.15	0.0241985	0.269797
DYSF	1.11	1.28	0.000449924	0.00947409
GPC4	-1.06	4.54	0.00470644	0.0701628	Matrisome-associated	ECM-affiliated Proteins	glypican 4	B4E2C0:O75487
ADGRG1	1.11	3.71	9.12482e-12	1.18481e-09
AC087521.2	1.11	3.03	9.90331e-09	6.52413e-07
AC012213.5	1.11	1.4	0.000289685	0.00648867
SEMA6D	1.12	6.06	2.6246e-25	3.31202e-22	Matrisome-associated	ECM-affiliated Proteins	sema domain, transmembrane domain (TM), and cytoplasmic domain, (semaphorin) 6D	H0YL82:H0YM97:H0YMA6:H0YMP7:H0YMV0:Q8NFY4
SCUBE3	1.12	8.63	4.92104e-29	8.92837e-26	Matrisome-associated	Secreted Factors	signal peptide, CUB domain, EGF-like 3	Q8IX30
MINDY2	1.06	4.06	0.00365621	0.0567626
SPTY2D1	1.12	3.89	1.16104e-12	1.76336e-10
PRICKLE2	1.13	2.42	7.77547e-07	3.37605e-05
SMURF1	1.14	3.03	5.03863e-09	3.51283e-07
ADCY1	-1.06	0.53	0.014853	0.181419
RSPH9	-1.06	0.7	0.00939013	0.125046
HES4	-1.06	0.89	0.00542653	0.0788663
DIO2	1.14	5.41	7.33206e-22	5.65749e-19
AL606489.1	1.14	2.63	9.06191e-08	4.82416e-06
ZFP28	1.06	-0.15	0.0466192	0.450554
LINC01703	-1.06	-0.03	0.0493596	0.471138
AC015813.6	1.14	3.17	1.24068e-09	9.87985e-08
ZNF280B	1.06	0.24	0.0196122	0.228253
SLC4A7	1.15	3.65	4.73312e-11	5.29557e-09
AL035413.2	1.06	0.33	0.0151827	0.184729
AC068787.2	1.06	-0.13	0.0447441	0.435884
RAD51-AS1	1.15	2.39	5.3072e-07	2.38788e-05
AC025419.1	1.15	2.91	9.21784e-09	6.10852e-07
HIVEP2	1.16	5.46	0.00134516	0.0244187
DPT	-1.05	5.45	0.0694266	0.609788	Core matrisome	ECM Glycoproteins	dermatopontin	Q07507
PXDNL	1.05	0.94	0.00289248	0.0467771	Core matrisome	ECM Glycoproteins	peroxidasin homolog (Drosophila)-like	A1KZ92:H0YAV0:K4DIA6
ANKRD12	1.16	7.92	5.90829e-31	1.46898e-27
KIAA1549L	1.16	4.4	1.0699e-15	3.03047e-13
REL	1.16	1.84	1.55476e-05	0.000485673
CCNE2	1.16	1.4	0.000146497	0.00356316
USF3	1.16	4.38	3.00949e-16	9.18304e-14
NPIPB4	1.16	3.74	1.00231e-12	1.54678e-10
CYP24A1	1.17	1.83	1.2524e-05	0.000400541
C3orf35	1.05	0.7	0.00583371	0.0839839
SNED1	1.17	4.7	1.03902e-18	4.87756e-16	Core matrisome	ECM Glycoproteins	sushi, nidogen and EGF-like domains 1	B5MEF5:H7BYY9:H7C0D4:H7C1R9:Q8TER0
RAD54L2	1.17	2.46	2.23221e-07	1.0936e-05
SKP1P2	-1.05	0.22	0.0306307	0.325716
AC091959.1	1.05	0.47	0.0109859	0.142372
GEM	1.17	7.09	3.63229e-31	9.75344e-28
E2F7	1.17	5.79	7.22052e-26	9.69427e-23
C18orf32	1.17	1.48	9.00764e-05	0.0023257
FIGN	1.17	1.71	2.34415e-05	0.000699701
KCP	-1.04	0.36	0.0229773	0.258864	Core matrisome	ECM Glycoproteins	kielin/chordin-like protein	Q6ZWJ8
PER2	1.18	1.9	8.45072e-06	0.000281397
DPY19L2	1.18	1.04	0.000643011	0.012947
SLC22A4	1.18	2.04	3.67951e-06	0.000136241
SLC1A2	1.19	2.54	6.12338e-08	3.38045e-06
ATF7IP2	1.04	-0.02	0.0376498	0.38262
ARHGAP26	1.19	3.42	1.08306e-11	1.38224e-09
ZNF217	1.04	5.26	0.0296032	0.317049
MARF1	1.19	3.21	0.00147674	0.0264638
DHX33	1.2	2.29	4.20134e-07	1.93175e-05
NPIPB5	1.21	4	3.95895e-15	9.91659e-13
ZNF280C	1.22	2.59	1.91142e-08	1.18152e-06
AL137002.2	1.04	0.37	0.014876	0.181635
FYB1	-1.03	0.39	0.0244256	0.271832
ONECUT2	1.22	2.75	5.03926e-09	3.51283e-07
SPATA6L	1.03	0.6	0.00929724	0.123932
AC010531.1	1.03	0.72	0.00670075	0.0942438
POU2F1	1.22	3.77	3.44901e-14	7.28088e-12
AC004870.4	1.24	1.16	0.000181946	0.00429466
TNFRSF11B	1.25	6.74	5.85698e-34	2.18433e-30
LUCAT1	1.25	3.02	4.99783e-07	2.2602e-05
TNFAIP6	1.26	1.65	8.62159e-06	0.00028666	Core matrisome	ECM Glycoproteins	tumor necrosis factor, alpha-induced protein 6	P98066
UBN2	1.26	4.41	3.5733e-19	1.81724e-16
ANGPTL4	1.27	4.25	3.46726e-18	1.50166e-15	Matrisome-associated	Secreted Factors	angiopoietin-like 4	M0QZ51:M0R0N8:M0R2X8:M0R369:M0R3A2:Q9BY76
RNF152	1.27	4	1.65582e-16	5.29311e-14
SLC35E2A	1.27	1.91	1.60969e-06	6.50565e-05
KANTR	1.27	3.65	2.15225e-14	4.73707e-12
ZNF490	1.03	0.28	0.0210878	0.242028
HIPK2	1.28	6.13	1.04265e-32	3.333e-29
BX322639.1	1.03	0.26	0.0221938	0.251889
NAALAD2	1.29	1.04	0.000199269	0.004648
BRCA2	1.29	2.32	4.5119e-08	2.5954e-06
OSMR-AS1	1.29	1.44	2.17391e-05	0.000654416
AL136981.4	1.3	1.2	7.19113e-05	0.00190757
RNF5P1	-1.03	0.9	0.00674091	0.0947084
EPGN	1.31	2.57	2.28938e-09	1.72681e-07	Matrisome-associated	Secreted Factors	epithelial mitogen homolog (mouse)	A0PK19:H3BM13:Q6UW88
LINC02035	1.31	3.74	9.21453e-16	2.64347e-13
SYT14	1.32	4.68	5.09933e-23	4.68929e-20
KLHL5	1.02	0.62	0.00952988	0.126506
TANC2	1.32	1.74	2.10242e-06	8.26321e-05
HMGA2	1.34	6.74	2.05497e-38	9.8536e-35
DPY19L2P2	1.34	1.4	1.35155e-05	0.000429184
NPIPB13	1.34	2.84	5.00427e-11	5.55267e-09
NPIPB3	1.35	3.89	1.32814e-17	5.12403e-15
KLHL11	1.35	1.87	4.59525e-07	2.0928e-05
GLIS3	1.37	4.23	1.09331e-20	7.48919e-18
MISP3	-1.02	0.2	0.0375887	0.382149
ITGA2	1.38	9.78	3.11311e-41	1.89984e-37
CLMP	1.38	3.79	1.54444e-17	5.80002e-15
ADAMTS6	1.39	3.31	2.41505e-14	5.24669e-12	Matrisome-associated	ECM Regulators	ADAM metallopeptidase with thrombospondin type 1 motif, 6	D6R9L6:Q9UKP5
IKZF5	1.39	1.41	5.80738e-06	0.000202519
PARM1	-1.02	0.91	0.0068541	0.0960175	Matrisome-associated	ECM-affiliated Proteins	prostate androgen-regulated mucin-like protein 1	D6RBB6:Q6UWI2
CEP170P1	1.39	4.67	9.02722e-17	2.98521e-14
SMCHD1	1.4	1.18	2.66815e-05	0.000784551
PDXDC2P-NPIPB14P	1.02	0.17	0.0284158	0.306631
IFI44L	1.41	2.13	1.78137e-08	1.1128e-06
LIMD1	1.42	2.88	2.80001e-12	3.99925e-10
EBF2	1.43	1.29	8.15497e-06	0.000272903
AC108010.1	1.02	0.26	0.0229404	0.258605
AC083843.2	1.02	0.92	0.00424652	0.0642192
ZNF337	1.46	1.34	3.39331e-06	0.000126904
PHIP	1.46	4.07	7.64272e-05	0.00200962
UBE2Q2P1	1.47	2.09	6.9738e-09	4.74317e-07
AL138760.1	1.48	3.29	6.94516e-16	2.05387e-13
ELOA-AS1	1.53	1.53	2.7567e-07	1.33177e-05
INSL6	1.01	0.81	0.00610906	0.0871205	Matrisome-associated	Secreted Factors	insulin-like 6	Q9Y581
RGS17	1.55	3.05	2.24243e-15	5.89181e-13
CD70	-1.01	0.75	0.0116501	0.149479
ADAMTS3	1.55	2.01	2.50664e-09	1.87176e-07	Matrisome-associated	ECM Regulators	ADAM metallopeptidase with thrombospondin type 1 motif, 3	O15072
VPS13B	1.01	5.63	0.0679967	0.60037
SOX5	1.01	0.01	0.0412938	0.410006
AC140479.4	1.55	1.2	2.81627e-06	0.000106751
FLT1	1.56	2.09	8.71414e-10	7.17767e-08
KCNJ15	1.58	1.01	7.64452e-06	0.000258137
SLC7A11	1.63	3.07	2.65354e-16	8.17121e-14
GNGT1	1.64	3.44	2.28292e-20	1.45954e-17
SH2B3	1.68	1.54	2.01808e-08	1.23947e-06
SLC14A1	1.68	3.18	1.43688e-18	6.47369e-16
RICTOR	1.84	3.97	1.1191e-30	2.68305e-27
FAM106A	1.85	1.54	2.66754e-09	1.98089e-07
GREB1L	1.86	2.93	9.77997e-20	5.61136e-17
AL158212.5	1.86	1.02	1.95162e-07	9.74321e-06
INO80D	1.91	1.26	7.11069e-09	4.82162e-07
SLC22A18AS	-1.01	1.08	0.00512574	0.0753263
MYL12BP1	-1.01	1.11	0.00465385	0.0694714
EREG	2.03	5.78	4.82529e-06	0.000172116	Matrisome-associated	Secreted Factors	epiregulin	O14944
NGEF	-1	3.52	1.25405e-08	8.09464e-07
PLA2G10	1	0.54	0.0126665	0.159688
COBLL1	-1	5.04	2.98858e-15	7.62827e-13
CCN2	-1	8.79	2.12288e-23	2.09572e-20
MDM2	1	6.04	0.076465	0.645997
TIGD7	1	0.77	0.00747489	0.103058
SLC2A13	1	0.81	0.00656166	0.0926196
ADGRL4	1	4.17	1.25656e-11	1.5621e-09
TMPRSS9	1	0.38	0.0198686	0.230757
NXPH3	-1	3.22	1.7559e-07	8.876e-06
ZNF292	1	5.37	2.77128e-17	1.0056e-14
KIAA1671	1	4.04	3.28424e-11	3.78816e-09
ACSM4	1	1.57	0.000532423	0.0109994
ABCC6P2	-1	0.26	0.0361133	0.37029
CHDH	-0.99	0.77	0.0128659	0.161709
PDK3	0.99	2.87	8.07979e-07	3.49033e-05
PTGS1	0.99	7.99	6.28038e-23	5.62136e-20
CPEB4	0.99	5.45	3.48946e-16	1.05994e-13
ZNF45	0.99	0.77	0.00813486	0.110657
POSTN	-0.99	8.33	0.0429966	0.423344	Core matrisome	ECM Glycoproteins	periostin, osteoblast specific factor	B1ALD9:Q15063
CHL1	-0.99	1	0.00756133	0.104036
PSRC1	-0.99	2.76	3.85064e-06	0.000141485
TGFB1I1	-0.99	6.13	2.04987e-20	1.33599e-17
ZNF462	0.99	1.49	0.0007669	0.0150797
SLC13A3	0.99	2.65	3.03998e-06	0.000114713
BNC2	0.99	3.39	1.94056e-08	1.19733e-06
LINC01561	0.99	0.42	0.0184188	0.216542
ATOX1	-0.99	5.5	3.38131e-17	1.21024e-14
LINC00334	0.99	0.27	0.0262257	0.287912
LINC00643	0.99	0.97	0.00467655	0.0697637
LINC02875	-0.99	0.1	0.0527783	0.492701
CCDC157	-0.99	0.33	0.0329336	0.345065
DCHS2	0.99	0.33	0.0225093	0.254943
SLC28A3	-0.99	0.65	0.0167597	0.200441
CFAP43	0.99	0.73	0.00892349	0.119759
CRYGS	0.99	1.12	0.00331376	0.0526391
AC093627.1	0.99	0.76	0.00784874	0.107418
SMIM27	-0.99	1.58	0.00109958	0.0205156
AL355472.1	-0.99	2.35	3.92379e-05	0.00111706
AC138035.1	0.99	0.1	0.0399711	0.399383
RAB11B-AS1	-0.99	1.1	0.00504791	0.074378
TRG-AS1	0.99	0.97	0.00457052	0.068517
AGA	-0.98	4.05	2.41809e-10	2.3025e-08
LGALS1	-0.98	10.15	6.58847e-22	5.14284e-19	Matrisome-associated	ECM-affiliated Proteins	lectin, galactoside-binding, soluble, 1	F8WCQ5:F8WEI7:P09382
CST3	-0.98	7.79	1.0959e-22	9.31234e-20	Matrisome-associated	ECM Regulators	cystatin C	P01034
GABRE	0.98	1.78	0.000312653	0.00694981
FOXF1	0.98	0.73	0.00968865	0.128258
STEAP3	0.98	1.1	0.00367554	0.0570099
CCDC88A	0.98	2.6	5.12989e-06	0.00018163
APC	0.98	2.07	9.33765e-05	0.002398
MBNL1	0.98	5.08	5.49796e-14	1.11168e-11
HK2	0.98	5.81	7.62118e-19	3.62844e-16
CDCP1	0.98	1.55	0.000786538	0.0154225
SAP30	-0.98	3.78	2.95575e-09	2.17565e-07
CTHRC1	-0.98	5.62	1.06425e-17	4.20254e-15	Core matrisome	ECM Glycoproteins	collagen triple helix repeat containing 1	E5RK99:E7EVQ5:Q96CG8
ATP5ME	-0.98	5.17	1.68731e-15	4.5858e-13
REPS2	-0.98	0.42	0.0284588	0.307046
EMB	-0.98	0.42	0.0286621	0.308942
NDUFA3	-0.98	4.46	4.02276e-12	5.60265e-10
MX2	-0.98	0.31	0.0353583	0.364106
FAM72A	-0.98	1.08	0.00628304	0.0892468
FAM72D	-0.98	0.79	0.012662	0.159688
ENTPD1-AS1	0.98	0.01	0.0493809	0.471273
NEDD8P1	-0.98	0.71	0.0143118	0.176243
EEF1DP1	-0.98	0.57	0.020386	0.235221
AC110597.1	0.98	1.24	0.00235437	0.0392181
AC096921.2	0.98	0.3	0.026071	0.286675
AC145098.2	-0.98	0.18	0.0462566	0.448027
GCAT	-0.97	2.1	0.000185123	0.00435586
CENPF	-0.97	6.14	4.1288e-19	2.05308e-16
CSMD2	0.97	6.2	3.01511e-20	1.85692e-17
DCTN3	-0.97	5.92	1.41679e-18	6.42627e-16
SPOPL	0.97	2.17	7.36176e-05	0.00194565
OBI1	0.97	2.24	4.99435e-05	0.00137972
ZNF66	0.97	-0.01	0.0538973	0.500501
GPR135	0.97	0.99	0.00517492	0.0758499
IDH2	-0.97	5.55	8.3698e-17	2.79535e-14
MAPK11	-0.97	1.68	0.000939718	0.0179673
TET3	0.97	3.26	1.14715e-07	5.99283e-06
ZNF681	0.97	1.03	0.00464296	0.0693548
RYR2	0.97	0.63	0.0128093	0.161027
KLHL23	0.97	1.53	0.000895182	0.0172237
MCM3AP-AS1	0.97	0.82	0.00844305	0.114225
ZNF295-AS1	-0.97	0.16	0.049082	0.469088
Z68871.1	0.97	0.06	0.0480785	0.461205
KMT2E	0.96	5.91	1.18255e-05	0.000379468
SEMA3C	-0.96	4.05	6.69418e-10	5.67399e-08	Matrisome-associated	ECM-affiliated Proteins	sema domain, immunoglobulin domain (Ig), short basic domain, secreted, (semaphorin) 3C	B4DRL8:F2Z2Y0:F5H1Z7:F8WEP9:Q99985
RIF1	0.96	6.14	1.97444e-19	1.05194e-16
HSD17B14	-0.96	5	5.04548e-14	1.02637e-11
TTC28	0.96	3.43	6.00858e-07	2.68546e-05
HDAC10	-0.96	0.46	0.0280075	0.303151
PDCD5	-0.96	5.77	1.61223e-17	5.97952e-15
DYNC2I2	-0.96	4.81	2.95045e-13	5.14782e-11
FABP3	-0.96	4.64	1.52545e-12	2.25063e-10
PDGFRA	0.96	8.91	1.21426e-21	8.95753e-19
RAPGEF5	0.96	1.59	0.000757225	0.0149069
CYP11A1	-0.96	0.14	0.0543784	0.503785
RASA1	0.96	2	0.000180794	0.00426899
PAN3	0.96	5.43	2.1836e-16	6.81791e-14
CLSTN2	-0.96	2.57	2.12482e-05	0.000641076
PAXBP1	0.96	3.67	4.50162e-09	3.16433e-07
IL6R	0.96	4.13	1.04499e-10	1.09098e-08
AMDHD2	-0.96	3.66	1.42851e-08	9.08104e-07
RCAN2	-0.96	4.26	8.21694e-11	8.81155e-09
KDM2A	0.96	4.86	4.83669e-08	2.73998e-06
TP53TG1	-0.96	3.49	5.47353e-08	3.06709e-06
ADI1	-0.96	6.6	1.32839e-20	8.91746e-18
PLAC9	-0.96	4.06	4.1552e-10	3.73412e-08
CCDC151	-0.96	0.11	0.0592797	0.538855
ZNF560	0.96	1.07	0.00475651	0.0707993
CCDC167	-0.96	3.94	1.27572e-09	1.01468e-07
LRRC69	0.96	0.77	0.00970557	0.128457
NPEPL1	-0.96	1.65	0.00110253	0.0205648
ELL2P1	0.96	1.28	0.0025206	0.0415937
LINC00342	0.96	3.17	2.4379e-07	1.18678e-05
RPL37P2	-0.96	1.65	0.00116661	0.0215624
PSMB9	-0.96	3.25	3.13438e-07	1.49016e-05
PLCXD2	0.96	2.05	0.000136401	0.00334426
TOLLIP-AS1	-0.96	0.6	0.0217105	0.247693
TMC3-AS1	0.96	1.63	0.000704634	0.0140071
AC006978.2	0.96	1.64	0.000685216	0.0136901
ZNF264	0.95	4.71	6.61668e-13	1.07289e-10
SLC4A11	-0.95	1.1	0.00740615	0.102257
HSF4	-0.95	1.15	0.00640237	0.0907115
BST1	-0.95	3.86	4.12724e-09	2.93187e-07
USP34	0.95	6.78	3.32219e-20	1.99124e-17
CDKN2D	-0.95	2.8	8.0571e-06	0.000270436
PLAAT4	-0.95	0.69	0.0181634	0.214026
GNAT2	0.95	0.92	0.00770398	0.10572
CKAP2	-0.95	5.87	1.21886e-17	4.75709e-15
TUBB2A	-0.95	5.68	8.82971e-17	2.93435e-14
ADRB2	-0.95	2.23	0.000134193	0.00329516
MT1E	-0.95	2.67	1.57857e-05	0.000492195
RPS21	-0.95	7.43	2.68171e-21	1.93573e-18
VEGFB	-0.95	6.65	3.87126e-20	2.2998e-17	Matrisome-associated	Secreted Factors	vascular endothelial growth factor B	H0YGB6:P49765
SYNE3	0.95	5.99	1.08863e-18	5.07497e-16
CATSPERE	0.95	1.09	0.00512984	0.0753701
SYN3	0.95	0.95	0.00706567	0.0984676
FAM72B	-0.95	1.21	0.00561559	0.0812445
TAFA2	-0.95	1.19	0.00572519	0.0825811
PSMB10	-0.95	2.55	2.79185e-05	0.000818414
TMSB4X	-0.95	10.6	2.50309e-20	1.57796e-17
MEG9	0.95	1.44	0.00146955	0.026349
AC091212.1	0.95	0.73	0.011493	0.147688
GPR162	-0.95	0.74	0.0172126	0.205018
NACA2	-0.95	0.24	0.046222	0.447876
NOX5	-0.95	0	0.0722503	0.625505
AC018904.1	0.95	2.17	9.73518e-05	0.00248393
PDPR	0.94	1.75	0.000567046	0.0115927
IL1R1	0.94	5.07	0.00412	0.0626446
BIRC6	0.94	6.5	1.25123e-19	6.99958e-17
ADCY7	0.94	3.19	4.4644e-07	2.04152e-05
WNT2B	0.94	1.65	0.000782201	0.0153491	Matrisome-associated	Secreted Factors	wingless-type MMTV integration site family, member 2B	Q5TEH8:Q93097
THBS1	0.94	8.44	0.0895745	0.728777	Core matrisome	ECM Glycoproteins	thrombospondin 1	A8MZG1:P07996
MALL	0.94	3.86	2.20112e-09	1.66962e-07
SGO2	-0.94	4.55	1.09334e-11	1.39021e-09
PCBD1	-0.94	4.04	1.14677e-09	9.19749e-08
NKX3-1	-0.94	1.08	0.00892042	0.119742
CAVIN3	-0.94	5.02	1.13173e-13	2.14009e-11
CHD9	0.94	6.25	3.65936e-19	1.84701e-16
FAM83H	0.94	2.25	8.81895e-05	0.00228049
PLAG1	0.94	5.06	3.48794e-14	7.33998e-12
KCNJ14	0.94	2.04	0.000189863	0.00445484
RPSAP45	-0.94	1.81	0.000876315	0.0168946
AC135983.2	0.94	2.51	2.14987e-05	0.000647468
AC015813.2	0.94	0.65	0.0150901	0.183714
AGAP14P	0.94	0.16	0.045066	0.438638
FNIP2	0.93	4.35	5.10376e-11	5.65372e-09
PTBP2	0.93	4.27	9.75287e-11	1.0278e-08
RASSF8	0.93	7.42	1.93215e-20	1.27162e-17
RRAS	-0.93	6.62	1.59421e-19	8.70074e-17
BEX1	-0.93	5.49	2.15432e-15	5.71618e-13
KRT7	-0.93	4.37	1.3026e-10	1.3249e-08
CDCA5	-0.93	3.22	9.43622e-07	4.01445e-05
MMP16	0.93	4.98	1.55231e-13	2.86282e-11	Matrisome-associated	ECM Regulators	matrix metallopeptidase 16 (membrane-inserted)	E5RJA7:P51512
FDXR	-0.93	5.06	1.58093e-13	2.90761e-11
SGMS2	0.93	0.2	0.0427393	0.421244
SPRY1	0.93	1.83	0.000532233	0.0109994
DCP2	0.93	4.27	1.10496e-10	1.14545e-08
COQ2	-0.93	3.55	7.75652e-08	4.17893e-06
PHC3	0.93	5.91	1.48541e-17	5.66566e-15
ZNF572	0.93	0.47	0.0245068	0.2726
IL3RA	0.93	2.79	5.44735e-06	0.000191155
SYNGAP1	0.93	2.58	1.6763e-05	0.000518572
UBL5	-0.93	6.75	1.92527e-19	1.03395e-16
TCEAL6	-0.93	1.78	0.00106079	0.0199061
COLQ	0.93	0.88	0.00947211	0.125819	Core matrisome	ECM Glycoproteins	collagen-like tail subunit (single strand of homotrimer) of asymmetric acetylcholinesterase	C9JBB2:F8WA67:Q9Y215:S4R408
RPS26P13	-0.93	0.35	0.0426666	0.42065
PFN1P1	-0.93	2.92	6.32162e-06	0.000217292
ZNF736	0.93	2.76	5.81511e-06	0.000202684
C12orf75	-0.93	8.57	2.51515e-20	1.57796e-17
SMILR	0.93	2.87	3.53312e-06	0.000131328
AC091045.1	0.93	1.42	0.00202771	0.0345219
LINC02019	0.93	1.3	0.00305412	0.0489782
AL512598.2	-0.93	1.3	0.00504961	0.0743868
SPEN	0.92	5.84	5.05243e-17	1.76651e-14
NAV3	0.92	6.17	2.37057e-18	1.03335e-15
TFAP2C	0.92	5.15	4.05475e-14	8.47962e-12
BAMBI	-0.92	4.26	4.44605e-10	3.96366e-08
HSD3B7	-0.92	4.24	5.71726e-10	4.95865e-08
PEX11G	-0.92	1.32	0.00529401	0.0773085
BET1	0.92	1.08	0.00664042	0.0935511
DKK1	-0.92	8.61	3.12274e-20	1.90572e-17
DDX6	0.92	6.31	0.0512802	0.481708
LIFR	0.92	4.13	6.38997e-10	5.44364e-08
ASH1L	0.92	6.59	4.37764e-19	2.16082e-16
STMN1	-0.92	7.79	3.17288e-20	1.91888e-17
MAN1C1	-0.92	4.21	5.63276e-10	4.90437e-08
MPST	-0.92	4.11	1.34994e-09	1.06865e-07
TXNDC17	-0.92	5.43	5.29104e-15	1.30105e-12
AJUBA	0.92	0.51	0.0244177	0.271789
ATP13A3	0.92	7.91	2.70125e-20	1.67903e-17
COX17	-0.92	3.78	2.17837e-08	1.33303e-06
GPAT3	0.92	0.24	0.0424096	0.418793
FGD4	0.92	3.77	8.90451e-09	5.92428e-07
WDFY2	0.92	3.33	2.20555e-07	1.08151e-05
MYO1F	0.92	1.29	0.0034216	0.0538551
RSPO2	-0.92	2.11	0.000381154	0.00825383	Core matrisome	ECM Glycoproteins	R-spondin 2 homolog (Xenopus laevis)	E5RGU9:E5RH25:E5RHC3:E5RJA2:E5RJU7:Q6UXX9
ZCCHC24	0.92	2.45	4.21193e-05	0.00118851
ARL5B	0.92	5.19	3.28817e-14	6.96325e-12
VAMP5	-0.92	5.38	8.84594e-15	2.08361e-12
PARD6G	-0.92	0.42	0.0394774	0.395776
AL450998.1	-0.92	0.59	0.027741	0.3008
ACTG1	-0.92	12	1.32333e-18	6.04319e-16
AMER1	0.92	3	2.33859e-06	9.07454e-05
SMIM10	-0.92	3.21	1.27525e-06	5.29095e-05
ZKSCAN8	0.92	5.31	2.38353e-14	5.19501e-12
C4orf47	0.92	0.52	0.022874	0.258116
RPL23P8	-0.92	1.74	0.00136297	0.0247086
LINC00884	0.92	0.65	0.0170486	0.203318
DECR2	-0.92	3.53	1.21133e-07	6.29387e-06
AC079921.1	0.92	1.76	0.000772009	0.0151712
MYL12AP1	-0.92	0.28	0.0508399	0.479674
CELSR3	0.91	1.33	0.00329674	0.0524307
NOTCH3	0.91	6.25	5.45655e-18	2.25263e-15
DOP1A	0.91	4.04	1.87865e-09	1.44958e-07
ARVCF	-0.91	2.69	3.02508e-05	0.000879869
ARHGAP5	0.91	5.65	0.0904234	0.734082
SNTA1	-0.91	6.1	3.12884e-17	1.12924e-14
XIAP	0.91	6.39	1.67543e-18	7.44846e-16
MED13	0.91	6.16	8.60419e-18	3.43809e-15
MYL12B	-0.91	9.03	1.67299e-19	9.05706e-17
CCR7	0.91	0.78	0.0139383	0.172761
UBR4	0.91	7.31	3.35738e-19	1.7337e-16
GUK1	-0.91	7.66	1.44904e-19	8.03919e-17
TMEM177	-0.91	1.8	0.0012288	0.0225566
IPMK	0.91	3.99	2.46641e-09	1.84994e-07
DST	0.91	8.95	1.02984e-19	5.85872e-17
TAOK1	0.91	7.37	3.5274e-18	1.51791e-15
DCXR	-0.91	3.86	1.43697e-08	9.1262e-07
POLR2L	-0.91	7.06	3.45848e-19	1.77227e-16
DDI2	0.91	5.02	3.45662e-13	5.9044e-11
ZNF461	0.91	3.27	5.70777e-07	2.55612e-05
FAM71F2	0.91	0.86	0.0121799	0.154825
BTBD19	0.91	3.65	3.03322e-08	1.81318e-06
AC016065.1	-0.91	0.74	0.0219976	0.250245
BCLAF1P1	0.91	0.46	0.0278708	0.302012
ZNF253	0.91	1.27	0.00390845	0.0599302
AC078923.1	0.91	0.29	0.0398286	0.398583
AC006213.3	0.91	1.13	0.00635987	0.0901855
ARL14EPL	-0.91	0.57	0.030613	0.32563
AC142472.1	-0.91	0.63	0.0263512	0.288667
AC117489.1	-0.91	1.47	0.00331136	0.0526309
MTMR7	0.9	0.7	0.0181299	0.213772
MTPN	0.9	4.5	4.4631e-11	5.03542e-09
NDUFS7	-0.9	3.71	7.06202e-08	3.84274e-06
GADD45A	-0.9	5.95	2.22504e-16	6.91515e-14
F3	-0.9	5.09	8.12276e-13	1.29213e-10
NDUFA1	-0.9	6.02	1.25135e-16	4.01927e-14
USP37	0.9	2.81	1.00758e-05	0.00032755
GMPR	-0.9	2.48	0.000108645	0.00273569
DBI	-0.9	6.38	9.27199e-18	3.68301e-15
PSD3	0.9	6.46	5.46967e-18	2.25263e-15
CCDC78	-0.9	0.45	0.040066	0.399914
NEXN	-0.9	6.52	7.155e-18	2.911e-15
FLVCR1	0.9	2.29	0.000122069	0.003035
PRTG	0.9	0.87	0.0125752	0.158919
RGPD8	0.9	4.28	2.81878e-10	2.63178e-08
COPS9	-0.9	5.63	3.099e-15	7.85041e-13
MRPL41	-0.9	4.52	1.03833e-10	1.08571e-08
HYKK	-0.9	0.81	0.0195706	0.227848
LY6G5C	-0.9	1.01	0.0139159	0.172579
DENND1B	0.9	3.68	4.22433e-08	2.43416e-06
RPS29	-0.9	7.88	2.12264e-19	1.11323e-16
RPS24P8	-0.9	4.48	1.6456e-10	1.62934e-08
AL591684.1	0.9	1.24	0.00491502	0.0728195
Z93930.2	-0.9	0.81	0.0200084	0.231939
AF165147.1	0.9	2.03	0.000392459	0.00845771
TMPO-AS1	-0.9	1.21	0.00814947	0.110811
AL031058.1	-0.9	3.03	6.26768e-06	0.000216038
LAMB2P1	0.9	1.57	0.0017854	0.0310261
SLC9A7	0.89	5.34	5.58547e-14	1.12261e-11
PLXNA2	0.89	4.99	1.23978e-12	1.87026e-10	Matrisome-associated	ECM-affiliated Proteins	plexin A2	O75051
CCDC61	-0.89	3.03	7.45211e-06	0.000252529
NCAPG	-0.89	3.96	1.38938e-08	8.86586e-07
CCNT1	0.89	5.15	2.93051e-13	5.13642e-11
ZNF236	0.89	4.02	4.05617e-09	2.89056e-07
SHF	-0.89	2.45	0.000125737	0.00311696
ZGRF1	0.89	2.41	9.25011e-05	0.00237954
KIF21A	0.89	1.66	0.00156255	0.027735
TRIM7	-0.89	0.63	0.0314974	0.333032
TIMM8B	-0.89	4.83	1.07429e-11	1.37366e-09
KCNE4	-0.89	1.01	0.0143809	0.176821
MZT2B	-0.89	5.38	7.51769e-14	1.46279e-11
GDPD5	-0.89	4.04	7.87865e-09	5.29953e-07
PCOLCE2	-0.89	3.94	1.56273e-08	9.85957e-07	Core matrisome	ECM Glycoproteins	procollagen C-endopeptidase enhancer 2	C9JYX9:H7C520:H7C5D5:Q9UKZ9
BRWD3	0.89	3.52	1.6456e-07	8.3562e-06
NDUFS5	-0.89	6.69	5.24218e-18	2.18576e-15
LGALS9	-0.89	2.55	7.78051e-05	0.00204185	Matrisome-associated	ECM-affiliated Proteins	lectin, galactoside-binding, soluble, 9	B4DWP7:F8W9W4:J3KS82:J3KSA0:J3QKK6:J3QS92:K7EPS0:O00182:Q8WYQ7
POMK	0.89	4.9	2.13138e-12	3.11042e-10
COMMD6	-0.89	6.22	5.11257e-17	1.77636e-14
TMEM198	-0.89	1.75	0.00191747	0.0328701
ADA	-0.89	3.56	2.44703e-07	1.18908e-05
SIGLEC15	0.89	2.45	7.16713e-05	0.00190471
SVIL	0.89	7.07	0.0586219	0.533863
VPS13A	0.89	4.47	1.06094e-10	1.10592e-08
SLC16A1-AS1	0.89	1.7	0.00138117	0.0250183
SUGT1P1	0.89	0.14	0.0588925	0.535989
ZNF561-AS1	-0.89	3.09	5.97775e-06	0.000207383
DHRS11	-0.89	1.9	0.00108747	0.0203121
AC026979.4	0.89	0.9	0.0124492	0.157639
BAD	-0.88	3.47	6.77305e-07	2.98437e-05
JARID2	0.88	5.41	5.19689e-14	1.05398e-11
CNN2	-0.88	7.63	1.94681e-18	8.59798e-16
ANKRD44	0.88	2.87	1.08517e-05	0.00035023
MYO9A	0.88	5.52	2.46385e-14	5.33543e-12
AFF4	0.88	7.57	1.17217e-18	5.40997e-16
CPNE3	0.88	4.96	0.0841237	0.692486
IRAK3	0.88	4.17	2.49153e-09	1.86462e-07
ST8SIA5	0.88	1.9	0.000836348	0.016236
ELOB	-0.88	6.38	5.13353e-17	1.77636e-14
LSM5	-0.88	4.85	1.21227e-11	1.51264e-09
NDUFC1	-0.88	5.08	2.32318e-12	3.3611e-10
DNAJC27	0.88	3.17	2.49052e-06	9.59199e-05
POLR3GL	-0.88	5.29	3.42037e-13	5.85738e-11
USP45	0.88	3.58	1.66839e-07	8.45916e-06
COX6B1	-0.88	6.68	1.71353e-17	6.28576e-15
TUBB2B	-0.88	4.38	9.69436e-10	7.88827e-08
SLCO5A1	0.88	4.01	6.57083e-09	4.50102e-07
HAPLN3	-0.88	4.58	1.50428e-10	1.5072e-08	Core matrisome	Proteoglycans	hyaluronan and proteoglycan link protein 3	H3BRY4:H3BT26:H3BTH8:Q96S86
CXADR	0.88	0.57	0.0275853	0.299402
BCL6B	-0.88	1.41	0.00533686	0.0778157
ZNF91	0.88	4.42	2.36952e-10	2.2659e-08
POP5	-0.88	3.86	4.69053e-08	2.67523e-06
PCDH7	0.88	3.28	9.64268e-07	4.08915e-05
AKAP13	0.88	5.19	0.102978	0.810807
CKS1B	-0.88	4.36	8.43591e-10	6.99139e-08
ZNF354C	0.88	3.94	1.29753e-08	8.32726e-07
EP400	0.88	5.06	0.0880296	0.718733
ZNF766	0.88	0.24	0.0512899	0.481708
ZNF615	0.88	3.28	1.15584e-06	4.83737e-05
MRPL23	-0.88	5.61	1.54968e-14	3.51453e-12
RTCA-AS1	0.88	2.29	0.000167013	0.00400129
AGAP10P	0.88	0.77	0.01839	0.216317
NPIPB2	0.88	2.26	0.000189677	0.00445209
FMN1	0.88	6.18	8.04716e-17	2.70103e-14
SERPINE3	0.88	0.77	0.018666	0.218988	Matrisome-associated	ECM Regulators	serpin peptidase inhibitor, clade E (nexin, plasminogen activator inhibitor type 1), member 3	A8MV23:E5RG55
PPP1R14B-AS1	-0.88	0.89	0.0190095	0.222318
AC009120.2	0.88	2.5	6.92863e-05	0.00184718
RPL26L1	-0.87	5.36	2.2335e-13	3.97706e-11
MAST4	0.87	5.08	1.77262e-12	2.60956e-10
SNRPA	-0.87	4.68	9.88935e-11	1.03907e-08
DYNLL1	-0.87	8.2	3.55976e-18	1.52208e-15
NRP1	0.87	8.91	3.77177e-18	1.60253e-15
NTSR1	0.87	0.46	0.0350959	0.362069
PFN1	-0.87	9.48	5.23015e-18	2.18576e-15
C12orf57	-0.87	4.75	5.55853e-11	6.11712e-09
SDC1	-0.87	4.67	1.51669e-10	1.51736e-08	Matrisome-associated	ECM-affiliated Proteins	syndecan 1	E9PHH3:F8WCX9:H7C1K4:P18827
ZMYM2	0.87	6.21	1.84884e-16	5.82688e-14
SLC25A35	-0.87	1.38	0.00657903	0.0928227
THSD1	-0.87	1.48	0.00486448	0.0722142
RPLP1	-0.87	9.97	7.94374e-18	3.19319e-15
ANAPC11	-0.87	5.95	2.08019e-15	5.56348e-13
ZCCHC2	0.87	4.33	8.24702e-10	6.86025e-08
ZNF473	0.87	0.98	0.0124738	0.157815
SHPRH	0.87	3.81	3.49873e-08	2.05485e-06
HMBOX1	0.87	4.31	1.20846e-09	9.65761e-08
HS2ST1	0.87	0.48	0.0350342	0.361823
ELK4	0.87	5.61	1.68987e-14	3.794e-12
LRRC56	-0.87	0.38	0.0539145	0.500592
LRRC58	0.87	6.7	1.46452e-17	5.61788e-15
CD320	-0.87	4.47	5.30761e-10	4.64537e-08
BOLA2B	-0.87	2.48	0.000158528	0.00381672
OTUD3	0.87	4.03	7.63859e-09	5.15355e-07
NFXL1	0.87	1.42	0.00406082	0.0618568
VPS37D	-0.87	2.24	0.00041699	0.00891481
PSMG4	-0.87	2.82	3.66868e-05	0.00104844
PCYT2	-0.87	5.19	1.09759e-12	1.67457e-10
MRTFB	0.87	4.73	4.0503e-11	4.5851e-09
MIRLET7BHG	0.87	3.17	2.81239e-06	0.000106664
AL356124.1	0.87	0.23	0.0544028	0.503871
FNDC10	-0.87	4.03	1.60996e-08	1.01385e-06
AC099560.1	-0.87	1.17	0.0112824	0.145624
Z74021.1	-0.87	4.21	5.06111e-09	3.52075e-07
CYP1B1-AS1	0.87	0.9	0.0152214	0.185145
RPS28	-0.87	7.59	3.97766e-18	1.67937e-15
LINC01119	0.87	2.88	1.22817e-05	0.000393353
NPIPB11	0.87	1.72	0.00167139	0.0293181
ZNNT1	0.87	0.61	0.0264324	0.289369
ZNF850	0.87	1.86	0.00101529	0.0191881
AKAP11	0.86	6.46	1.20707e-16	3.89571e-14
BOD1L1	0.86	6.36	1.1878e-16	3.85201e-14
CDH10	-0.86	1.53	0.00460147	0.0688962
MTMR3	0.86	1.2	0.00856315	0.115616
NALCN	0.86	1.51	0.00345723	0.0542759
MDN1	0.86	5.24	9.16174e-13	1.4303e-10
EPHA4	0.86	2.84	1.93636e-05	0.000590049
KIF18A	-0.86	3.23	4.52065e-06	0.000162894
NUP153	0.86	5.91	2.35356e-15	6.14764e-13
ROMO1	-0.86	5	1.18707e-11	1.48395e-09
ZNF780B	0.86	3.53	4.09919e-07	1.89256e-05
DGCR6L	-0.86	5.22	2.26869e-12	3.28935e-10
GAMT	-0.86	5.25	1.24458e-12	1.87328e-10
TXN	-0.86	8.07	1.12895e-17	4.43196e-15
SLC40A1	-0.86	5.08	7.60382e-12	1.00284e-09
PPCDC	-0.86	2.62	0.000103952	0.00262638
LRIG1	0.86	3.21	3.50863e-06	0.00013049
EGFR	0.86	7.82	7.74435e-18	3.1318e-15
IGFBP1	0.86	1.2	0.00800138	0.109195	Core matrisome	ECM Glycoproteins	insulin-like growth factor binding protein 1	C9J6H2:C9JXF9:P08833
FAM167A	0.86	1.61	0.00237796	0.0395521
CSRP1	-0.86	6.8	3.85007e-17	1.36029e-14
BOLA3	-0.86	3.28	3.74406e-06	0.00013825
SPRED1	0.86	6.52	5.28373e-17	1.81896e-14
CYB5A	-0.86	5.33	6.08159e-13	9.90916e-11
HINT1	-0.86	7.11	1.54656e-17	5.80002e-15
COMMD1	-0.86	3.93	5.20306e-08	2.92286e-06
RELL1	0.86	1.9	0.00104596	0.0196847
C17orf97	-0.86	1.23	0.0107594	0.139922
LCOR	0.86	4.66	7.57154e-11	8.15855e-09
TRIM33	0.86	5.37	3.36965e-13	5.78528e-11
CHCHD2P2	-0.86	1.98	0.00122074	0.0224332
ANKRD65	-0.86	3.22	5.24011e-06	0.000184911
ATG2B	0.85	5.9	7.08777e-15	1.70538e-12
IDI1	0.85	0.35	0.0506041	0.478661
OVGP1	0.85	0.92	0.016849	0.201331	Matrisome-associated	ECM-affiliated Proteins	oviductal glycoprotein 1, 120kDa	B4DHP1:Q12889
CCDC80	-0.85	9.9	3.38932e-17	1.21024e-14
RNF24	0.85	6.06	2.03622e-15	5.46765e-13
RABAC1	-0.85	4.48	1.39196e-09	1.09803e-07
NPDC1	-0.85	4.12	1.98082e-08	1.21993e-06
ENO3	-0.85	1.75	0.0030044	0.0483195
ELK3	0.85	8.8	1.50117e-17	5.69341e-15
EDEM3	0.85	5.9	5.51278e-15	1.35063e-12
WLS	0.85	4.22	4.10703e-09	2.9206e-07
MRPS15	-0.85	5.53	1.96187e-13	3.54987e-11
CKS2	-0.85	5.74	3.75844e-14	7.8845e-12
BMP2	0.85	4.3	2.31889e-09	1.74711e-07	Matrisome-associated	Secreted Factors	bone morphogenetic protein 2	P12643
PDCD2L	-0.85	1.66	0.00381502	0.0588065
PIN1	-0.85	5.65	6.44845e-14	1.26946e-11
METTL26	-0.85	5.2	5.05188e-12	6.90699e-10
COX7B	-0.85	6.17	8.90153e-16	2.57569e-13
PODNL1	-0.85	4.05	3.10703e-08	1.85235e-06	Core matrisome	Proteoglycans	podocan-like 1	B7Z3M0:K7EJ07:K7EMV0:K7EPI2:K7EPR1:K7ER84:K7ERE6:K7ESB1:Q6PEZ8
ETNK1	0.85	5.6	6.66184e-14	1.30763e-11
CLTC	0.85	7.34	0.114944	0.865627
RASA2	0.85	5.54	9.94371e-14	1.89637e-11
FAM207A	-0.85	3.17	9.99912e-06	0.000325214
COX7A1	-0.85	4.87	4.62864e-11	5.196e-09
CREBRF	0.85	6.08	1.37833e-15	3.82343e-13
NAV2	0.85	7.61	1.67444e-17	6.17611e-15
NUDT8	-0.85	0.89	0.0245911	0.273312
FIBP	-0.85	6.16	1.71733e-15	4.64855e-13
CFL1	-0.85	3.77	2.44796e-07	1.18908e-05
RNASEH2C	-0.85	4.31	4.62302e-09	3.24288e-07
UQCR10	-0.85	4.87	5.71794e-11	6.28225e-09
CCDC30	-0.85	4.92	3.63048e-11	4.1448e-09
DNER	0.85	3.22	3.93734e-06	0.000144119
PTAR1	0.85	6.22	8.19219e-16	2.39105e-13
SRGAP1	0.85	5.26	1.01038e-12	1.55566e-10
AC016739.1	-0.85	2.03	0.00126713	0.0231778
LINC01709	-0.85	2.69	8.10237e-05	0.00211557
AL354920.1	-0.85	0.76	0.0289334	0.311316
AC005520.2	-0.85	0.34	0.0616706	0.556071
AC007406.4	0.85	2.57	9.30677e-05	0.00239098
AC242842.3	0.85	2.47	0.000150126	0.00363957
WNT11	-0.84	4.78	1.81644e-10	1.78532e-08	Matrisome-associated	Secreted Factors	wingless-type MMTV integration site family, member 11	O96014
BTAF1	0.84	5.2	3.92686e-12	5.51486e-10
TRPS1	0.84	6.31	9.84447e-16	2.81217e-13
ASF1B	-0.84	3.39	2.95367e-06	0.000111644
VEGFA	0.84	5.59	1.64457e-13	3.00818e-11	Matrisome-associated	Secreted Factors	vascular endothelial growth factor A	A2A2V4:H0YBI8:H0YBZ0:H3BLW8:J3KPA4:P15692
SEMA5A	0.84	4.1	0.000190518	0.0044656	Matrisome-associated	ECM-affiliated Proteins	sema domain, seven thrombospondin repeats (type 1 and type 1-like), transmembrane domain (TM) and short cytoplasmic domain, (semaphorin) 5A	D6R9K6:D6RAF4:H0Y9H9:Q13591
RAB32	-0.84	5.91	2.36324e-14	5.16757e-12
NDUFB3	-0.84	5.38	1.85065e-12	2.71847e-10
ZFP30	0.84	4.02	3.36578e-08	1.9907e-06
WASHC3	-0.84	5.75	7.02071e-14	1.37006e-11
KNSTRN	-0.84	4.66	4.03672e-10	3.63738e-08
CPEB2	0.84	0.42	0.047158	0.454322
PIF1	-0.84	1.6	0.00448364	0.0673491
OSMR	0.84	6.18	1.46508e-15	4.04736e-13
PTPRJ	0.84	4.59	4.39831e-10	3.93154e-08
JPH2	-0.84	4.7	4.39516e-10	3.93154e-08
LINC00467	-0.84	2.31	0.000521448	0.0108006
JAZF1	0.84	1.91	0.00122768	0.0225484
MED11	-0.84	3.54	1.38403e-06	5.67908e-05
NDUFS4	-0.84	6.34	1.15931e-15	3.25957e-13
CEND1	-0.84	1.46	0.00716532	0.0995258
C2orf76	-0.84	3.44	2.19092e-06	8.58591e-05
ZNF124	0.84	2.21	0.000492841	0.0102651
HMGN2	-0.84	7.55	5.67496e-17	1.94368e-14
H2AC18	-0.84	1.65	0.00379726	0.0585941
MIR1915HG	-0.84	2.58	0.000180161	0.00425554
EEF1B2P6	-0.84	3.32	4.87258e-06	0.00017371
MSANTD3-TMEFF1	0.84	4.1	1.28651e-08	8.27237e-07
AC068888.1	-0.84	1.33	0.00979309	0.129361
AGAP7P	0.84	0.62	0.0322664	0.339279
H2AC19	-0.84	1.65	0.00379726	0.0585941
AC093297.2	0.84	2.91	2.31801e-05	0.000692824
PSMB3	-0.84	6.51	5.85627e-16	1.75505e-13
AC093512.2	0.84	0.38	0.0498442	0.474886
SNX29	0.83	4.03	0.0354173	0.364601
ATP2B1	0.83	6.06	5.91154e-13	9.70273e-11
IL11	0.83	6.01	8.80585e-12	1.15007e-09	Matrisome-associated	Secreted Factors	interleukin 11	K7ESD5:P20809
NDUFB7	-0.83	5.11	1.77272e-11	2.14419e-09
DMXL2	0.83	1.78	0.00473936	0.0705753
HPX	0.83	1	0.016738	0.200253	Matrisome-associated	ECM-affiliated Proteins	hemopexin	P02790
ACCS	-0.83	2.67	0.000153249	0.00370325
COX7A2	-0.83	6.42	1.27443e-15	3.54991e-13
PRLR	0.83	3.54	5.56635e-06	0.000195025
MSH6	0.83	0.64	0.0329828	0.345419
KIAA1217	0.83	5.92	1.84497e-14	4.11471e-12
AHNAK	0.83	11.02	1.1743e-15	3.28461e-13
CHTF18	-0.83	2.73	0.000114308	0.00286537
NHSL1	0.83	2.7	7.0097e-05	0.00186657
RC3H1	0.83	5.61	2.10023e-13	3.79002e-11
HMGA1	0.83	9.6	1.76416e-16	5.58622e-14
COMMD4	-0.83	5.13	1.61899e-11	1.97247e-09
MIEN1	-0.83	2.11	0.00128331	0.0234339
ITGA10	-0.83	1.85	0.00275503	0.0448352
OCIAD2	-0.83	3.51	1.85996e-06	7.42325e-05
ABRACL	-0.83	4.34	9.10877e-09	6.04818e-07
RGS20	-0.83	3.16	1.66998e-05	0.000517093
VLDLR	-0.83	3.36	4.39045e-06	0.000158714
KLHL35	-0.83	0.85	0.030015	0.320437
FRMD4A	0.83	3.15	8.11215e-06	0.000271877
SLC25A4	-0.83	3.81	2.94275e-07	1.41105e-05
WDFY3	0.83	6.31	1.86984e-15	5.04106e-13
KIF15	-0.83	2.63	0.00015755	0.00379761
RPS6KA3	0.83	7.21	9.46134e-17	3.11343e-14
CPNE7	-0.83	5.03	4.70688e-11	5.27501e-09
ZNF678	0.83	2.39	0.000255173	0.00580529
IGIP	0.83	3.95	7.06382e-08	3.84274e-06
RGPD6	0.83	4.4	3.14662e-09	2.29351e-07
MORN2	-0.83	4.18	2.74417e-08	1.65216e-06
H2AX	-0.83	4.93	9.49897e-11	1.0042e-08
CFAP54	0.83	0.9	0.0191008	0.223114
ZNF273	-0.83	1.6	0.00542275	0.0788283
ZNF69	0.83	3.47	1.48301e-06	6.04825e-05
MSRB1	-0.83	3.99	1.08465e-07	5.69294e-06
NEURL1B	-0.83	4.4	6.06116e-09	4.17747e-07
OST4	-0.83	7.19	1.01476e-16	3.32296e-14
MRPL33	-0.83	5.55	6.86553e-13	1.10789e-10
AC110749.1	-0.83	2.08	0.0014317	0.0257736
SMARCA5-AS1	0.83	1	0.0171754	0.204612
AC026150.1	0.83	0.46	0.0459413	0.445606
5_8S_rRNA	0.83	1.46	0.00525991	0.0769444
AC112504.2	0.83	0.69	0.0294209	0.31555
SLC25A39	-0.82	6.47	2.8467e-15	7.29385e-13
BAZ2A	0.82	6.13	7.14725e-15	1.70801e-12
KIF22	-0.82	4.29	2.03663e-08	1.24971e-06
KAT6A	0.82	6	2.50229e-14	5.40125e-12
RENBP	-0.82	3.3	8.80005e-06	0.000291296
SLC1A1	0.82	1.31	0.00864609	0.116572
NUFIP2	0.82	6.97	6.19296e-16	1.83953e-13
IFI6	-0.82	4.37	8.47563e-09	5.66138e-07
PNKD	-0.82	4.69	8.59403e-10	7.09615e-08
TMEM258	-0.82	5.6	7.50473e-13	1.20237e-10
HMG20A	0.82	4.32	8.62968e-09	5.75284e-07
ADCY10	0.82	0.62	0.0351217	0.362225
SACS	0.82	6.86	7.99629e-16	2.34406e-13
UVSSA	0.82	4.05	4.61595e-08	2.64178e-06
UBXN7	0.82	6.03	1.56437e-14	3.53589e-12
CIAO2B	-0.82	4.89	2.05349e-10	1.97494e-08
MAP6	-0.82	1.71	0.00432282	0.0652408
AURKAIP1	-0.82	5.66	5.10553e-13	8.48351e-11
ZNF620	0.82	0.93	0.0209329	0.240456
RUVBL2	-0.82	5.92	5.53238e-14	1.11528e-11
MRPL54	-0.82	4.73	9.21541e-10	7.53509e-08
ENPP1	0.82	5.43	1.45559e-12	2.1618e-10
COL15A1	0.82	1.19	0.0114658	0.147509	Core matrisome	Collagens	collagen, type XV, alpha 1	P39059
GOLGA8O	0.82	0.99	0.0183381	0.215782
ST7-AS1	-0.82	1.25	0.0140055	0.173402
GNG12-AS1	0.82	3.33	4.50722e-06	0.000162497
AC003002.2	0.82	1.18	0.0119719	0.152848
AC018978.1	0.82	2.45	0.000258611	0.00587497
AC133555.6	0.82	2.35	0.000410226	0.00879262
RRAGD	-0.81	2.36	0.000680951	0.01362
IFI35	-0.81	3.39	6.1803e-06	0.000213765
ACADVL	-0.81	7.65	5.18083e-16	1.55959e-13
RASAL2	0.81	5.59	1.11243e-12	1.69336e-10
GSTP1	-0.81	7.65	4.81035e-16	1.45459e-13
NFATC2	0.81	3.41	3.59339e-06	0.000133273
RPRD1B	0.81	5.24	1.18454e-11	1.48354e-09
TRADD	-0.81	4.26	3.46021e-08	2.03579e-06
COPE	-0.81	5.98	1.28625e-13	2.4119e-11
INPP4B	0.81	5.17	3.23217e-11	3.74741e-09
MRPL51	-0.81	6.71	2.1438e-15	5.71084e-13
LAMTOR2	-0.81	5.33	1.35489e-11	1.67502e-09
ACADS	-0.81	3.52	3.46848e-06	0.000129355
AGO2	0.81	5.85	1.88075e-13	3.4123e-11
SNRPD2	-0.81	7.33	7.88683e-16	2.32212e-13
CASD1	0.81	0.62	0.0378946	0.3844
YWHAH	-0.81	7.03	9.11393e-16	2.62583e-13
SEC61G	-0.81	6.27	1.48367e-14	3.37623e-12
DUSP26	-0.81	1.92	0.00286024	0.0463228
KIAA1109	0.81	6.64	3.00379e-15	7.63805e-13
MPC2	-0.81	6.42	9.17361e-15	2.14573e-12
NBEAL1	0.81	5.57	1.18554e-12	1.79651e-10
AGBL3	0.81	0.75	0.0292542	0.314063
RGPD3	0.81	3.16	1.62058e-05	0.000503422
FBXO27	-0.81	2.8	0.000124714	0.00309388
TPTE2P5	0.81	2.22	0.000701682	0.0139691
FOXN2	0.81	5	9.21999e-11	9.79332e-09
ENTHD1	-0.81	1.24	0.0163074	0.19601
SSR4	-0.81	6.86	1.6802e-15	4.58504e-13
COL18A1	0.81	6.22	1.88072e-14	4.18055e-12	Core matrisome	Collagens	collagen, type XVIII, alpha 1	H7BXV5:H7C457:P39060
SIGIRR	-0.81	2.75	0.000145463	0.00354573
NF1	0.81	6.48	5.58339e-15	1.36296e-12
LRIG2	0.81	4.39	8.09389e-09	5.43343e-07
TBC1D8	0.81	4.72	7.12776e-10	6.02627e-08
APOL6	0.81	5.15	2.30884e-11	2.73839e-09
LINC01118	0.81	1.36	0.0080949	0.110181
AL354740.1	0.81	3.39	3.59282e-06	0.000133273
LINC01141	0.81	1.49	0.00592353	0.0850218
AC048341.1	0.81	2.1	0.00119521	0.0220484
AP003119.3	0.81	0.9	0.0226695	0.256325
RPS20	-0.8	9.68	2.81902e-15	7.2785e-13
RGPD5	0.8	4.42	9.39414e-09	6.21922e-07
EYA2	-0.8	1.42	0.0105696	0.137909
DDHD1	0.8	4.83	5.93414e-10	5.12688e-08
PLEKHJ1	-0.8	4.35	2.58915e-08	1.56163e-06
MRPL27	-0.8	4.87	7.29012e-10	6.14806e-08
RPS12	-0.8	9.77	2.1903e-15	5.78876e-13
XRN1	0.8	5.68	8.36574e-13	1.31829e-10
HMGN3	-0.8	5.31	2.68128e-11	3.14675e-09
GPAM	0.8	5.08	9.90532e-11	1.03907e-08
TRIM47	-0.8	3.02	6.09019e-05	0.00164257
COX5B	-0.8	6.07	7.81882e-14	1.51262e-11
ADAMTSL4	-0.8	3.15	3.53184e-05	0.00101365	Matrisome-associated	ECM Regulators	ADAMTS-like 4	F8WAD0:Q6UY14
JTB	-0.8	2.16	0.00148193	0.0265498
CREB5	0.8	3.94	2.16555e-07	1.065e-05
TM7SF2	-0.8	1.95	0.00285104	0.0462407
ZNF385D	0.8	4.16	4.85115e-08	2.74585e-06
CHD1	0.8	5.53	2.3576e-12	3.40356e-10
TNFRSF14	-0.8	4.4	2.33666e-08	1.41955e-06
IL17RE	-0.8	3.08	4.319e-05	0.00121515
NOXRED1	0.8	0.8	0.0298307	0.319028
KLHL15	0.8	4.3	1.73181e-08	1.0855e-06
MGA	0.8	5.47	4.75887e-12	6.54228e-10
MRPL11	-0.8	4.93	3.63671e-10	3.32153e-08
DPM3	-0.8	3.08	4.17548e-05	0.00118071
CCDC159	-0.8	3.44	5.77777e-06	0.000201591
CRELD2	-0.8	5.16	8.56066e-11	9.13636e-09	Core matrisome	ECM Glycoproteins	cysteine-rich with EGF-like domains 2	A6PWM2:Q6UXH1
RPS27L	-0.8	8.4	1.50065e-15	4.12863e-13
ZBTB37	0.8	3.48	3.61347e-06	0.000133893
SEMA4A	0.8	2.1	0.00132419	0.0240771	Matrisome-associated	ECM-affiliated Proteins	sema domain, immunoglobulin domain (Ig), transmembrane domain (TM) and short cytoplasmic domain, (semaphorin) 4A	Q5TCI4:Q5TCI6:Q5TCJ5:Q5TCJ7:Q9H3S1
LAYN	-0.8	6.57	8.98358e-15	2.10863e-12
HLA-F	-0.8	1.93	0.00294354	0.0474999
PKD1P4	0.8	2.61	0.00019779	0.00461669
TTLL3	-0.8	2.3	0.00105454	0.0198128
CYCSP55	-0.8	1.13	0.0209307	0.240456
LINC01347	0.8	0.57	0.0431445	0.424676
AC246787.1	-0.8	4.22	5.60538e-08	3.12793e-06
FAM66E	0.8	0.86	0.0268112	0.292596
RPS15P4	-0.8	5.34	2.1171e-11	2.53335e-09
SNHG6	-0.8	5.73	8.2969e-13	1.31052e-10
TUG1	0.8	5.78	0.0966857	0.772588
AC144548.1	0.8	4.64	2.11793e-09	1.60868e-07
ILRUN-AS1	-0.8	0.85	0.0341908	0.355574
NUDT18	-0.8	3.04	5.09106e-05	0.00140354
AC012513.3	0.8	1.9	0.00224062	0.0376126
LINC00506	-0.8	0.69	0.0474619	0.45666
IRAG1	-0.79	1.75	0.00679903	0.0954253
CRYBG3	0.79	3.78	8.71638e-07	3.74054e-05
PCNX1	0.79	6.36	4.36966e-14	9.10035e-12
PIN4	-0.79	4.52	1.44137e-08	9.1455e-07
PTN	-0.79	5.72	1.39637e-08	8.90204e-07	Matrisome-associated	Secreted Factors	pleiotrophin	C9JR52:P21246
CBL	0.79	5.31	3.34477e-11	3.85136e-09
DNPH1	-0.79	3.93	5.53601e-07	2.48251e-05
SMAD5	0.79	6.79	5.61752e-15	1.36632e-12
FAHD2A	-0.79	3.94	4.47432e-07	2.04467e-05
PRRC2C	0.79	7.61	2.74171e-15	7.13375e-13
NENF	-0.79	6.27	5.03877e-14	1.02637e-11
KLF12	0.79	6.24	4.4002e-14	9.11683e-12
NPC2	-0.79	7.59	2.81808e-15	7.2785e-13
ALKBH7	-0.79	4.38	3.04404e-08	1.81803e-06
ITPA	-0.79	6.64	1.19144e-14	2.76752e-12
CLOCK	0.79	2.32	0.000667422	0.0133903
RPL35	-0.79	8.44	3.15985e-15	7.97446e-13
SLC37A4	-0.79	2.43	0.000703366	0.0139872
KIF11	-0.79	5.13	2.00215e-10	1.93945e-08
CNGA3	-0.79	0.66	0.0500588	0.475957
NDUFB9	-0.79	6.17	1.32339e-13	2.47464e-11
FUOM	-0.79	3.74	1.41221e-06	5.78926e-05
CSTB	-0.79	7.1	4.3068e-15	1.06685e-12	Matrisome-associated	ECM Regulators	cystatin B (stefin B)	P04080
CXCL16	-0.79	1.23	0.0192545	0.224594
H2AZ1	-0.79	6.81	7.58024e-15	1.80447e-12
ESM1	0.79	2.24	0.000958747	0.0182584	Core matrisome	Proteoglycans	endothelial cell-specific molecule 1	M0R154:Q9NQ30
CDH2	-0.79	6.37	5.77961e-14	1.15472e-11
JMJD1C	0.79	6.61	1.04194e-14	2.42866e-12
RPLP2	-0.79	8.65	3.97523e-15	9.92034e-13
MEX3B	-0.79	4.44	2.49027e-08	1.5047e-06
BRWD1	0.79	5.55	5.25997e-12	7.17686e-10
NHLRC2	0.79	5.01	1.95324e-10	1.9003e-08
SCN8A	0.79	4.42	1.73747e-08	1.08803e-06
ZNF442	-0.79	1.7	0.0062167	0.0884354
APRT	-0.79	5.51	8.32969e-12	1.09213e-09
PSMB8	-0.79	5.38	2.25672e-11	2.69083e-09
RPS2P55	-0.79	4.97	6.07687e-10	5.22331e-08
RPL35P5	-0.79	4.26	7.50598e-08	4.05698e-06
AP001324.1	-0.79	3.72	1.9939e-06	7.88225e-05
GUSBP11	0.79	0.82	0.0302666	0.322661
API5P1	0.79	1.07	0.0203601	0.235003
AC106872.2	-0.79	1.16	0.0213985	0.244716
MALAT1	0.79	7.02	2.84005e-15	7.29385e-13
[truncated: 5,221 more rows]

## Sheet: SenCells_30mMR_10d VS 17d
Gene Symbol	edgeR_logFC	edgeR_logCPM	QLF_pvalue	QLF_FDR	Division	Category	Gene Name	UniProt_IDs
TROAP	-7.44	1.59	5.10741e-43	2.17e-40
KLHL30	-6.87	-0.43	2.32529e-10	1.11897e-08
KIF20A	-6.77	4.18	1.83302e-185	2.05085e-181
PTPRC	-6.69	-0.59	3.4592e-09	1.42464e-07
GJD2	-6.67	0.88	1.7929e-25	3.45854e-23
AC116563.1	-6.42	-0.77	8.8333e-08	2.97084e-06
ACAN	-6.1	5.73	0.0098604	0.108596	Core matrisome	Proteoglycans	aggrecan	E7ENV9:E7EX88:H0YK70:H0YM81:H0YMF1:P16112:Q6PID9
LGI1	-5.98	-1.06	7.16465e-06	0.000170433	Core matrisome	ECM Glycoproteins	leucine-rich, glioma inactivated 1	O95970
AC013701.2	5.89	-0.79	2.709e-05	0.000577318
MKI67	-5.75	4.75	9.68944e-225	1.3009e-220
BAAT	5.7	-0.94	0.000115019	0.00216159
AP001107.5	-5.7	-1.26	6.32277e-05	0.00125428
WFDC1	-5.68	2.02	3.59621e-47	1.84285e-44
GRAP	5.67	-0.94	0.000128284	0.00238749
PCDH1	5.61	-0.99	0.000182431	0.00325966
PCP4	-5.61	-1.27	8.78382e-05	0.00169686
MYOZ1	-5.57	0.61	1.83507e-19	2.19196e-17
IQGAP3	-5.53	2.93	2.77543e-83	5.17541e-80
AC007220.1	5.5	-1.07	0.000351522	0.0058803
DLGAP5	-5.48	3.82	5.28035e-136	2.95392e-132
DEFB109F	5.46	-1.08	0.00039652	0.00655302
AC007569.1	5.46	-1.12	0.000459734	0.00749622
AP003108.1	5.44	-1.08	0.000431967	0.00707957
TEX43	5.43	-1.08	0.000439526	0.00719467
APELA	-5.43	-1.38	0.000297762	0.00506557
CUX2	5.42	-1.12	0.000528478	0.00847403
C5orf46	-5.42	-1.43	0.000426791	0.00700329
AC092198.1	5.36	-1.12	0.00062511	0.00980001
PIMREG	-5.35	2.24	2.06523e-54	1.34601e-51
TAGLN	-5.28	8.63	0	0
NEK2	-5.27	2.44	5.60417e-61	4.76212e-58
IL20RA	-5.24	-1.5	0.000880732	0.0132149
AC108673.3	5.23	-1.22	0.00124353	0.018022
AL365434.1	-5.22	-1.5	0.000936705	0.0139642
LINC02600	-5.2	-1.5	0.00099663	0.0147593
AC025508.1	-5.2	-1.5	0.00099663	0.0147593
KNL1	-5.18	3.06	4.5349e-85	9.51338e-82
SLC47A1P2	5.17	-1.23	0.0014656	0.0208444
AC078850.1	5.16	-1.23	0.0015169	0.0214785
PRB1	5.16	-1.27	0.00174077	0.0242645
BIRC5	-5.15	4.04	4.40546e-144	2.68853e-140
CDC20	-5.13	3.41	8.58118e-104	2.74312e-100
THBS4-AS1	-5.12	-1.5	0.00119385	0.0173771
ASPM	-5.11	4.37	1.95225e-172	1.87221e-168
FLJ40194	5.11	-1.28	0.00195775	0.0268509
LINC02818	5.11	-1.28	0.00195775	0.0268509
AL355596.2	-5.08	-1.56	0.0016517	0.0231721
IBSP	-5.05	-0.46	2.10202e-08	7.80813e-07	Core matrisome	ECM Glycoproteins	integrin-binding sialoprotein	P21815
SLITRK1	-5.03	-1.63	0.00228716	0.0307936
AC044839.3	5.01	-1.33	0.00297996	0.0387544
IGF1	-5	-1.63	0.00242761	0.0323794	Matrisome-associated	Secreted Factors	insulin-like growth factor 1 (somatomedin C)	P05019:Q13429
AC002072.1	-5	-1.63	0.00242399	0.0323504
RAMP1	-4.99	1.13	2.1012e-25	4.00721e-23
HRH4	4.99	-1.33	0.0031297	0.0403799
GAPDHS	4.95	-1.38	0.00406772	0.0506992
SHISAL2A	4.94	-1.38	0.00420278	0.0521695
PI16	-4.93	-0.59	1.25161e-07	4.12473e-06
AC099343.3	4.93	-1.38	0.0042683	0.0529339
AP005242.4	4.92	-1.39	0.00440891	0.0543863
AC092437.1	-4.89	-1.63	0.00306119	0.0396114
NDC80	-4.88	3.32	5.19139e-95	1.45207e-91
CCDC190	-4.87	-1.63	0.00323821	0.0416041
AC003092.2	4.87	-1.44	0.00592213	0.0700287
TTR	-4.86	-0.59	2.01321e-07	6.39595e-06
TEX36	-4.86	-1.63	0.00324271	0.0416539
MYT1L	-4.86	-1.7	0.00404056	0.0504076
GABRA5	-4.81	-0.69	5.71434e-07	1.66813e-05
PPP1R3A	-4.8	-1.7	0.00453444	0.0557912
SPC25	-4.77	1.52	3.2596e-32	8.9313e-30
GNG8	-4.77	-1.7	0.00479733	0.0586816
AC022762.2	4.77	-1.5	0.00806949	0.0915352
AC005082.2	4.77	-1.45	0.00722807	0.0831559
AC022433.1	-4.77	-1.7	0.00479952	0.0586978
WTAPP1	4.74	-1.45	0.00767657	0.087626
FAM27E3	4.74	-1.5	0.00862694	0.096925
AL132711.1	4.73	-1.5	0.00875701	0.0982219
CDKL2	4.72	-1.5	0.00903568	0.100658
AC012020.1	4.72	-1.5	0.00902209	0.100523
CHL1	-4.71	0.29	4.89947e-14	3.63829e-12
HCG27	4.68	-1.51	0.0097691	0.10772
BX322234.2	4.68	-1.51	0.0096135	0.106214
FUT9	-4.67	-1.77	0.00712944	0.0821911
UBE2C	-4.66	3.24	6.66656e-85	1.35614e-81
AL133372.2	4.66	-1.51	0.0100719	0.110641
AC010319.2	-4.66	-1.77	0.00714239	0.0823122
LINC00578	-4.63	1.36	1.53735e-28	3.55871e-26
Z93241.1	4.61	-1.57	0.0124596	0.132596
CRTAM	-4.6	-1.77	0.00795326	0.0903847
RRM2	-4.6	3.79	9.56487e-116	4.01306e-112
DLL3	-4.57	-1.77	0.00840528	0.0947676
UCHL3	-4.57	-1.77	0.00839444	0.0946772
AC107021.2	4.57	-1.57	0.0132397	0.139548
EDN1	-4.56	4.55	0.00529874	0.0638203
CEP55	-4.56	3.8	6.34765e-115	2.50657e-111
AIRE	-4.54	-1.78	0.00885208	0.0990401
MARK2P9	4.52	-1.57	0.014492	0.150876
AC010182.1	4.52	-1.57	0.014492	0.150876
EDN3	-4.51	-1.78	0.0093147	0.103389
ANKRD1	-4.51	0.44	4.38089e-15	3.60845e-13
AC120024.1	4.51	-1.57	0.0147138	0.152948
AP002762.2	4.5	-1.57	0.0151482	0.156856
AC113348.1	4.5	-1.57	0.0149219	0.1548
CDH22	-4.45	-1.85	0.0126847	0.134585
F5	-4.45	-1.85	0.0126847	0.134585
AC060834.2	-4.45	-1.85	0.0126912	0.134617
AC110995.1	-4.45	-1.85	0.012702	0.134705
AC005845.1	4.45	-1.63	0.0182188	0.183803
ISM2	4.44	-1.57	0.0167547	0.170942	Matrisome-associated	Secreted Factors	isthmin 2 homolog (zebrafish)	G3V2Q2:G3XAI3:H7C4M8:H7C5B3:Q6H9L7
CDK1	-4.43	4.17	1.15184e-134	5.94791e-131
AL138831.3	4.42	-1.64	0.0190462	0.191035
HNF4A	4.41	-1.64	0.0193158	0.1931
PIK3AP1	4.41	-1.64	0.0195882	0.195416
WDR64	-4.41	-1.85	0.0133762	0.14081
AC012363.1	4.41	-1.64	0.0193158	0.1931
AC122685.1	4.41	-1.64	0.0193158	0.1931
AP000821.2	-4.41	-1.85	0.0133874	0.140883
AC008567.3	-4.41	-1.85	0.0133874	0.140883
FAM167A-AS1	4.4	-0.36	3.18439e-06	8.13425e-05
ANLN	-4.39	5.63	3.88566e-258	8.69481e-254
AL353807.2	4.39	-1.64	0.0201764	0.199918
NGFR	-4.38	-1.85	0.0140786	0.147088
MYLK2	-4.38	-1.85	0.0140786	0.147088
SPDEF	-4.38	-1.85	0.0140843	0.147088
APOBEC3A	-4.38	-1.85	0.0140728	0.147088
PRKCB	-4.38	-1.85	0.0140728	0.147088
NMUR1	-4.38	-1.85	0.0140614	0.147054
SLC26A9	4.38	-1.64	0.0204574	0.202373
CARMIL3	-4.38	-1.85	0.0140786	0.147088
CCDC148-AS1	-4.38	-1.85	0.0140671	0.147088
AL161431.1	-4.38	-1.85	0.0140614	0.147054
HAL	4.37	-1.64	0.0207583	0.204897
GJC3	4.37	-1.64	0.0207583	0.204897
AC016396.1	4.37	-1.64	0.0207753	0.205004
HJURP	-4.36	2.78	3.17167e-63	2.95715e-60
AL450998.2	4.36	-1.7	0.0237154	0.228312
AC119673.1	4.36	-1.64	0.0210618	0.207425
ITGAL	4.35	-1.64	0.021368	0.209774
PBK	-4.35	2.6	9.60404e-57	6.85871e-54
SERPINA9	-4.35	-1.85	0.0147858	0.15353	Matrisome-associated	ECM Regulators	serpin peptidase inhibitor, clade A (alpha-1 antiproteinase, antitrypsin), member 9	Q86WD7
SRD5A2	-4.35	-1.85	0.0147976	0.153629
AF196969.1	4.35	-1.7	0.0240757	0.231018
BUB1B	-4.34	2.76	3.69788e-62	3.30985e-59
BCRP3	4.34	-1.64	0.0216603	0.212116
LINC02204	4.33	-1.7	0.0247863	0.236686
SOST	-4.32	-0.4	8.25169e-08	2.7892e-06
ADRA2C	-4.32	1.13	1.52976e-22	2.3882e-20
AC073333.1	4.32	-1.7	0.0248058	0.236839
AADACL2-AS1	4.32	-1.7	0.0251564	0.239132
AL139246.5	4.32	-0.42	7.09607e-06	0.000168982
AC113385.3	4.32	-1.64	0.0222699	0.217167
ATP1B4	-4.31	-1.85	0.0155328	0.160123
VCAM1	-4.31	-1.85	0.0155328	0.160123
TK1	-4.31	4.04	2.63813e-122	1.18065e-118
SLITRK6	-4.31	-1.85	0.0155328	0.160123
SAPCD2	-4.31	0.31	4.19772e-13	2.8123e-11
AC026464.4	-4.31	-1.85	0.015545	0.160199
AC095031.1	-4.31	-1.85	0.0155389	0.160161
AL391832.4	-4.31	-1.85	0.0155328	0.160123
RAB40A	4.3	-1.7	0.0258875	0.24473
AL139246.2	4.3	-1.7	0.0258875	0.24473
AC026992.2	4.29	-1.7	0.0262675	0.247695
AC060780.1	4.29	-1.7	0.0262675	0.247695
TYRP1	-4.28	-1.85	0.0163085	0.167041
STUM	-4.28	-1.85	0.0163085	0.167041
AC003005.2	4.28	-1.71	0.0266323	0.250572
AL023881.1	4.28	-1.71	0.0266323	0.250572
AL672291.1	4.27	-1.71	0.0270369	0.253703
ROPN1B	4.26	-1.71	0.0273908	0.256538
PLSCR2	4.26	-1.71	0.0274086	0.256581
LINC02848	4.26	-1.71	0.0274086	0.256581
LINC00944	4.26	-1.71	0.0274086	0.256581
AC009690.3	4.26	-1.71	0.0273908	0.256538
FOXD4L4	4.25	-1.71	0.0277839	0.259298
AC007391.3	4.25	-1.71	0.0278015	0.259354
TRIM63	-4.24	0.47	1.32234e-14	1.03945e-12
AURKB	-4.24	1.79	5.2422e-34	1.54346e-31
AC092681.1	4.24	-1.71	0.0281802	0.26234
AC098484.4	4.24	-1.71	0.0281802	0.26234
LINC00470	4.23	-1.71	0.0285795	0.264955
FNDC7	4.23	-1.71	0.0285795	0.264955	Core matrisome	ECM Glycoproteins	fibronectin type III domain containing 7	H7C2H6:J3KN65:Q5VTL7
CKAP2L	-4.23	1.96	1.63044e-37	5.76059e-35
AC008736.2	4.23	-1.71	0.0285795	0.264955
SASH3	4.22	-1.71	0.028982	0.267946
DIAPH3	-4.22	3.76	4.1025e-104	1.37701e-100
HTR2C	4.22	-1.71	0.028982	0.267946
BUB1	-4.22	3.73	2.00144e-102	6.10713e-99
ANKRD20A9P	4.21	-1.71	0.0293711	0.271058
LGALS4	4.2	-1.71	0.0297799	0.274003	Matrisome-associated	ECM-affiliated Proteins	lectin, galactoside-binding, soluble, 4	M0QZ93:M0R1B2:M0R349:P56470
ELAVL3	4.2	-1.71	0.0297638	0.273967
AL023755.1	4.2	-1.71	0.0297799	0.274003
AC087612.1	4.2	-1.71	0.0297638	0.273967
AC009804.1	4.2	-1.71	0.0297799	0.274003
CLDN16	-4.19	-1.93	0.0227498	0.221034
PCARE	-4.19	-1.93	0.0227586	0.221034
MUC16	-4.19	-1.93	0.0227498	0.221034	Matrisome-associated	ECM-affiliated Proteins	mucin 16, cell surface associated	B5ME49:F8WE81:M0QZZ9:M0R2S7:M0R2Y5:Q8WXI7
RBM11	-4.19	-1.93	0.0227452	0.221034
FAM86MP	-4.19	-1.93	0.0227586	0.221034
AC090921.1	4.19	-1.78	0.0338121	0.304101
LINC00114	-4.19	-1.93	0.0227894	0.221205
AC009478.1	-4.19	-1.93	0.0227763	0.22111
AL451137.2	-4.19	-1.93	0.0227452	0.221034
AL583836.1	-4.19	-1.93	0.0227674	0.221088
CT867976.1	-4.19	-1.93	0.0227763	0.22111
XKRX	4.18	-1.71	0.0305912	0.28001
MDS2	4.18	-1.71	0.0305912	0.28001
MUC13	4.17	-1.78	0.0342912	0.307462	Matrisome-associated	ECM-affiliated Proteins	mucin 13, cell surface associated	C9IZG1:Q9H3R2
TAL2	4.16	-1.71	0.0314158	0.286036
AC254633.1	4.16	-1.71	0.0314158	0.286036
MAST1	-4.15	-1.94	0.0238946	0.229609
MYO18B	-4.15	-1.94	0.0238855	0.229609
OLR1	-4.15	-1.94	0.0238765	0.229599
CYP4Z1	-4.15	-1.94	0.0239037	0.229663
RPL29P30	-4.15	-1.94	0.0238946	0.229609
IFITM4P	-4.15	-1.94	0.0238855	0.229609
FLNC-AS1	-4.15	-1.94	0.0238946	0.229609
AC093523.1	-4.15	-1.94	0.0238765	0.229599
OR2S2	-4.15	-1.94	0.0238765	0.229599
LINC02259	4.14	-1.78	0.0357728	0.318957
UFC1	4.13	-1.78	0.0362969	0.322516
TEX49	4.13	-1.78	0.0362802	0.322453
AC091588.3	4.13	-1.78	0.0362969	0.322516
DOCK8	-4.12	-1.94	0.0250423	0.238363
MBL2	-4.12	-1.94	0.0250516	0.238363	Matrisome-associated	ECM-affiliated Proteins	mannose-binding lectin (protein C) 2, soluble (opsonic defect)	P11226
LINC01058	4.12	-1.78	0.0367751	0.326118
AC092979.1	-4.12	-1.94	0.0250516	0.238363
LINC02234	-4.12	-1.94	0.0250237	0.238283
AC010395.1	-4.12	-1.94	0.0250237	0.238283
ADPGK-AS1	-4.12	-1.94	0.0250516	0.238363
AC106779.1	-4.12	-1.94	0.0250237	0.238283
AC069209.2	-4.12	-1.94	0.0250237	0.238283
AC097375.5	4.12	-1.78	0.0368075	0.326233
AC107302.2	-4.12	-1.94	0.025033	0.23833
AC025043.1	4.11	-1.78	0.0373312	0.329922
AC022276.1	4.11	-1.78	0.037306	0.329911
FGFR4	4.1	-0.54	4.03403e-05	0.000832477
AL450384.2	4.1	-1.78	0.0378244	0.333604
PREX2	-4.09	-1.16	0.000316978	0.00535853
TPH2	4.09	-1.78	0.0383315	0.337379
C1QTNF7	-4.09	-1.16	0.000326073	0.00549844	Matrisome-associated	ECM-affiliated Proteins	C1q and tumor necrosis factor related protein 7	J3KPK0:Q9BXJ2
AC110275.1	4.09	-1.78	0.0383463	0.33744
LINC02464	4.09	-1.78	0.0383166	0.337292
CNTFR	-4.08	-1.94	0.0262187	0.247428
NUSAP1	-4.08	-1.94	0.0262092	0.247428
FBXO39	4.08	-1.78	0.0388574	0.340936
NWD1	-4.08	-1.94	0.0262282	0.247428
LINC01089	4.08	-1.78	0.038843	0.340936
AL031963.2	-4.08	-1.94	0.0262282	0.247428
LINC01502	-4.08	-1.94	0.0262092	0.247428
AC008696.2	-4.08	-1.94	0.0262187	0.247428
AC026803.1	4.08	-1.78	0.0388574	0.340936
AL035696.3	4.08	-1.78	0.0388574	0.340936
BX640514.2	4.08	-1.78	0.038843	0.340936
AP003100.2	-4.08	-1.94	0.0262282	0.247428
AC110992.1	-4.08	-1.94	0.0262282	0.247428
CYTIP	4.07	-1.78	0.0393869	0.3445
IFNA22P	4.07	-1.78	0.0393869	0.3445
CSAG4	4.07	-1.78	0.0393869	0.3445
AL121768.1	4.07	-1.78	0.0393729	0.3445
FP236315.3	4.07	-1.78	0.0393729	0.3445
IL32	-4.06	3.09	6.16911e-69	7.26548e-66
BTLA	4.06	-1.78	0.0399064	0.347821
KCTD9P6	4.06	-1.78	0.0399064	0.347821
AC003986.1	4.06	-1.78	0.0398929	0.347821
HLA-W	4.06	-1.78	0.0398929	0.347821
LINC00992	4.06	-1.78	0.0399064	0.347821
AL121906.2	4.06	-1.78	0.0399064	0.347821
AL353660.1	4.06	-1.78	0.0399064	0.347821
APLNR	-4.05	-1.94	0.0274233	0.256611
SLC5A12	-4.05	-1.94	0.0274233	0.256611
AL158834.2	4.05	-1.78	0.0404432	0.351678
AL357055.1	-4.05	-1.94	0.027433	0.256666
AC004803.1	4.05	-1.78	0.0404303	0.351678
AL627230.1	4.05	-1.78	0.0404432	0.351678
SLC25A41	4.04	-1.78	0.0409711	0.355302
AL353708.3	4.04	-1.78	0.0409711	0.355302
CCDC27	4.03	-1.78	0.0415033	0.358251
RN7SKP203	4.03	-0.58	6.35724e-05	0.00126
PHACTR3	-4.02	1.83	2.79606e-33	8.05577e-31
TBC1D3P7	4.02	-1.78	0.0420514	0.361679
LINC01968	4.02	-1.78	0.0420514	0.361679
AP001372.2	4.02	-1.78	0.0420514	0.361679
FGF20	-4.01	-1.94	0.0286654	0.265641	Matrisome-associated	Secreted Factors	fibroblast growth factor 20	H0YAT9:Q9NP95
AL391650.1	-4.01	-1.94	0.0286654	0.265641
CDCA3	-4	2.69	3.11599e-55	2.11289e-52
SKA3	-4	2.2	4.7049e-41	1.85788e-38
NPR1	4	-1.78	0.043147	0.368834
AP001476.1	3.99	-1.78	0.0437054	0.372801
AP002992.1	3.99	-1.78	0.0437054	0.372801
KDM3AP1	3.97	-1.78	0.044829	0.379205
IL34	-3.96	0.79	6.80889e-17	6.52972e-15	Matrisome-associated	Secreted Factors	interleukin 34	H3BPB7:J3QQT3:Q6ZMJ4
GDPD2	-3.95	-1.21	0.000680938	0.0105489
CDH5	-3.95	-1.26	0.000851773	0.0128609
FOXM1	-3.92	3.43	4.21342e-81	7.44333e-78
TOP2A	-3.91	6.23	9.48743e-265	3.18445e-260
AC019186.1	3.91	-0.67	0.000161933	0.00292691
GPC4	-3.9	3.76	0.00571036	0.0678952	Matrisome-associated	ECM-affiliated Proteins	glypican 4	B4E2C0:O75487
MYBL2	-3.9	1.75	1.7495e-30	4.55208e-28
TTK	-3.89	2.87	5.65963e-59	4.46977e-56
CYP1A1	3.89	2.76	1.05533e-43	4.66083e-41
LINC02393	-3.89	-1.26	0.00103283	0.0152416
LINC01394	-3.89	-1.26	0.00102781	0.0151774
AOC1	-3.88	-2.02	0.0411098	0.355673
CNR1	-3.88	-2.02	0.0411098	0.355673
IQSEC3	-3.88	-2.02	0.0411098	0.355673
TRPM1	-3.88	-2.02	0.0411517	0.355673
ANKRD6	-3.88	-2.02	0.0411377	0.355673
SUSD4	-3.88	-2.02	0.0411517	0.355673
GBP4	-3.88	-2.02	0.0411517	0.355673
DRD1	-3.88	-2.02	0.0411098	0.355673
GPR20	-3.88	-2.02	0.0411238	0.355673
PPIAP89	-3.88	-2.02	0.0411377	0.355673
AC012354.1	-3.88	-2.02	0.0411098	0.355673
AP001476.3	-3.88	-2.02	0.0411657	0.355749
LINC01501	-3.88	-2.02	0.0411238	0.355673
LINC02643	-3.88	-2.02	0.0411238	0.355673
AL713851.1	-3.88	-2.02	0.0411098	0.355673
RPL23AP37	-3.88	-2.02	0.0411377	0.355673
DHX33-DT	-3.88	-2.02	0.0411098	0.355673
LINC02864	-3.88	-2.02	0.0411517	0.355673
P3R3URF-PIK3R3	-3.88	-2.02	0.0411377	0.355673
LINC01955	-3.88	-2.02	0.0411098	0.355673
AC111006.1	-3.88	-2.02	0.0411377	0.355673
AP000820.2	-3.88	-2.02	0.0411238	0.355673
LGR5	-3.87	2.08	1.05734e-36	3.58481e-34
DPT	-3.87	4.9	0.00372692	0.0470898	Core matrisome	ECM Glycoproteins	dermatopontin	Q07507
PLK1	-3.87	3.52	2.21512e-83	4.2486e-80
MEST	-3.85	-1.27	0.00116203	0.0169618
CDH7	-3.84	-2.02	0.0429248	0.367216
CENPM	-3.84	1.22	1.54902e-21	2.24107e-19
DMRT1	-3.84	-2.02	0.0429106	0.367216
ASS1P10	-3.84	-2.02	0.0429106	0.367216
CLRN1-AS1	-3.84	-2.02	0.0429106	0.367216
ADRA2B	-3.84	-2.02	0.0429248	0.367216
AC021491.4	-3.84	-2.02	0.0429532	0.367412
AL157778.1	-3.84	-2.02	0.0429248	0.367216
KIF14	-3.82	2.72	2.40036e-53	1.46487e-50
LTK	-3.8	-2.02	0.0447567	0.378811
APOA1	-3.8	-2.02	0.0447567	0.378811
PZP	-3.8	-2.02	0.0447423	0.378811	Matrisome-associated	ECM Regulators	pregnancy-zone protein	F5GXY0:P20742
ZDHHC8P1	-3.8	-2.02	0.0447567	0.378811
TRPC3	-3.8	-2.02	0.0447423	0.378811
CCNA2	-3.8	3.31	1.47362e-72	1.97849e-69
HOXB13	-3.8	-2.02	0.0447711	0.378811
CCKAR	-3.8	-2.02	0.0447423	0.378811
EMID1	-3.8	-2.02	0.0447711	0.378811	Core matrisome	ECM Glycoproteins	EMI domain containing 1	B0QYK2:B0QYK3:B0QYK4:B0QYK5:F8WDX7:H0Y6W4:Q96A84
ZNF775	-3.8	-2.02	0.0447711	0.378811
AC099681.1	-3.8	-2.02	0.0447567	0.378811
AL031123.1	-3.8	-2.02	0.0447567	0.378811
Z82249.1	-3.8	-2.02	0.0447423	0.378811
CHIAP3	-3.8	-2.02	0.0447567	0.378811
AL354989.2	-3.8	-2.02	0.0447423	0.378811
AP001574.1	-3.8	-2.02	0.0447711	0.378811
AC022182.1	-3.8	-2.02	0.0447567	0.378811
AC091814.1	-3.8	-2.02	0.0447567	0.378811
MTRNR2L1	-3.8	-2.02	0.0447567	0.378811
LINC01977	-3.8	-2.02	0.0447423	0.378811
AC090772.3	-3.8	-2.02	0.0447567	0.378811
AC005837.2	-3.8	-2.02	0.0447711	0.378811
AC005580.1	-3.8	-2.02	0.0447423	0.378811
IER3-AS1	-3.8	-2.02	0.0447711	0.378811
PICSAR	-3.8	-2.02	0.0447567	0.378811
NRGN	-3.79	-0.81	3.47356e-05	0.000727778
TTPA	-3.78	-1.32	0.00187296	0.025876
MFAP5	-3.78	6.18	6.07519e-243	1.01957e-238	Core matrisome	ECM Glycoproteins	microfibrillar associated protein 5	B3KW70:F5GYX4:F5H1C0:F5H2W4:F5H413:F5H7Z2:H0YG03:H0YGS3:Q13361:Q7Z490
LINC02823	-3.76	-2.02	0.0466179	0.391313
NCAPG	-3.75	3.3	9.36159e-72	1.20855e-68
NEIL3	-3.74	0.77	1.35741e-15	1.17578e-13
ADRB1	-3.73	-2.03	0.0484921	0.40408
PRRG4	-3.73	-2.03	0.0484921	0.40408
GDF6	-3.73	-2.03	0.0484921	0.40408	Matrisome-associated	Secreted Factors	growth differentiation factor 6	Q6KF10
AP000320.1	-3.73	-2.03	0.0484921	0.40408
AL731567.1	-3.73	-2.03	0.0484921	0.40408
AC016910.1	-3.73	-2.03	0.0484921	0.40408
AC087741.3	3.72	-0.18	3.94024e-06	9.89926e-05
NUF2	-3.71	2.86	3.2098e-55	2.15474e-52
ESCO2	-3.7	1.32	5.78638e-22	8.65121e-20
HMMR	-3.69	2.12	1.47557e-35	4.65048e-33
NOXO1	3.69	-0.2	5.42335e-06	0.00013263
AC084024.4	3.69	-0.82	0.000692254	0.0107125
CDC25C	-3.68	0.84	4.85989e-16	4.33836e-14
SKA1	-3.67	1.7	8.55752e-28	1.93423e-25
KIFC1	-3.67	3.23	9.56568e-67	1.0527e-63
SHCBP1	-3.65	3.5	3.98412e-77	6.0785e-74
PRR11	-3.64	1.99	2.81957e-32	7.85385e-30
TMSB15A	-3.64	1.05	7.52783e-18	7.82265e-16
CILP	-3.63	-1.38	0.00375909	0.0474296	Core matrisome	ECM Glycoproteins	cartilage intermediate layer protein, nucleotide pyrophosphohydrolase	O75339
CDCA7	-3.61	0.34	2.04263e-11	1.13699e-09
MMP3	3.6	6.58	0.000770466	0.0117682	Matrisome-associated	ECM Regulators	matrix metallopeptidase 3 (stromelysin 1, progelatinase)	E9PKX2:H7C139:P08254
AGMO	-3.58	-0.93	0.000195656	0.00347379
AC061975.8	3.57	-0.9	0.00141048	0.0201556
ITIH3	-3.55	-0.97	0.000280317	0.00480411	Matrisome-associated	ECM Regulators	inter-alpha (globulin) inhibitor H3	E7ET33:Q06033
RASSF5	3.54	-0.91	0.00157293	0.022211
RAPSN	3.53	-0.94	0.00189146	0.0260811
ALPL	-3.51	-1.44	0.00661431	0.0770721
CLCNKB	-3.51	-1.44	0.006611	0.0770637
KIF4A	-3.5	3.21	1.56765e-60	1.31545e-57
AC007344.1	3.49	-0.94	0.00216057	0.0292713
CCNB2	-3.48	3.45	5.00151e-71	6.32744e-68
HSD3BP5	3.48	0.38	1.62624e-08	6.15735e-07
AC099850.2	-3.48	-1.44	0.0070204	0.0811431
CHRDL1	-3.46	2.16	5.47051e-34	1.60365e-31	Matrisome-associated	Secreted Factors	chordin-like 1	D3YTA8:Q9BU40
AC019197.1	-3.46	-0.66	2.47774e-05	0.000532088
SLAMF9	-3.45	-1.02	0.00049849	0.00805575
LIPG	-3.44	-1.5	0.00926885	0.102948
HCN1	-3.44	-1.5	0.00927339	0.102981
KIF18B	-3.43	1.88	3.7081e-28	8.46682e-26
SGO1	-3.41	0.84	8.47249e-15	6.7952e-13
LINC01638	-3.39	-1.02	0.000633798	0.00991306
AL356379.2	3.39	-0.99	0.00337348	0.0431602
PPFIA2	-3.37	0.47	1.39851e-11	7.93593e-10
FBXO43	-3.36	-0.73	6.13507e-05	0.00122174
ASTL	-3.36	-1.5	0.011095	0.120169	Matrisome-associated	ECM Regulators	astacin-like metallo-endopeptidase (M12 family)	Q6HA08
EFHD1	-3.35	1.87	1.08513e-06	3.00887e-05
IGFBPL1	-3.35	0.31	2.80273e-10	1.33249e-08	Core matrisome	ECM Glycoproteins	insulin-like growth factor binding protein-like 1	Q8WX77
KRT14	-3.35	0.16	3.37299e-09	1.39084e-07
TPX2	-3.32	5.2	2.20118e-153	1.64183e-149
CDCA8	-3.32	2.71	1.07617e-44	4.9823e-42
CTTNBP2	-3.31	-1.07	0.00103693	0.0152953
COL11A1	-3.29	2.68	2.04751e-43	8.86769e-41	Core matrisome	Collagens	collagen, type XI, alpha 1	C9JMN2:H7C381:P12107
PRB3	3.29	-1.08	0.00558548	0.0667302
AL391839.3	3.27	-1.08	0.00586422	0.069471
ASF1B	-3.26	2.49	1.7004e-38	6.17017e-36
MAP2K6	-3.26	0.84	6.279e-14	4.5916e-12
LINC01768	3.25	-1.08	0.0061321	0.0722189
PKMYT1	-3.24	1.41	6.51025e-20	8.13842e-18
COMP	-3.23	8.38	0.00199504	0.027282	Core matrisome	ECM Glycoproteins	cartilage oligomeric matrix protein	B4DKJ3:G3XAP6:P49747
ZACN	3.23	-1.08	0.00661337	0.0770721
EYA2	-3.22	0.83	1.29715e-13	9.1854e-12
ALDOB	3.22	-1.12	0.00751806	0.0860214
RTN4RL1	-3.22	-0.11	2.6565e-07	8.26755e-06
CPXM1	-3.21	1.79	7.22948e-25	1.33696e-22
PCLO	-3.21	1.45	4.53959e-20	5.77165e-18
CLSPN	-3.2	1.91	1.85369e-26	3.81712e-24
GPRC5B	-3.2	4.17	0.00436796	0.0539975
SFTA1P	3.2	-1.08	0.00713374	0.0822267
CTRC	3.19	-1.13	0.00809555	0.0918152
AC245060.5	3.19	-1.17	0.00893752	0.0997964
CENPU	-3.18	3.52	2.39784e-65	2.51511e-62
RCAN2	-3.18	3.71	2.40124e-62	2.17832e-59
FAM186A	3.18	-1.17	0.00925919	0.102858
LINC01907	3.16	-1.17	0.00963131	0.106358
HIF1A-AS1	3.16	-1.17	0.00983874	0.108434
AC099344.3	-3.16	-1.16	0.0024616	0.0327742
DEPDC1	-3.15	2.77	2.23849e-43	9.63268e-41
LINC02519	-3.14	-1.63	0.0240888	0.231111
TMEM158	3.14	6.58	2.10518e-20	2.74943e-18
CHDH	-3.13	0.16	1.81015e-08	6.79997e-07
SGCG	-3.13	2.8	3.09039e-39	1.13365e-36
GPAT3	3.13	2.52	1.2073e-29	3.01286e-27
AC096570.1	-3.13	-1.63	0.0247437	0.236448
BRINP1	-3.12	2.33	4.40381e-33	1.25266e-30
AC011511.1	-3.12	-1.63	0.025459	0.241421
CYP7B1	-3.12	-0.37	6.91927e-06	0.000165476
OTOAP1	-3.12	-1.63	0.0254478	0.241421
AC079160.1	-3.11	-1.63	0.0254491	0.241421
AL355076.2	3.11	0.09	2.88777e-06	7.42458e-05
ANXA8	-3.1	-1.21	0.00358966	0.0455785	Matrisome-associated	ECM-affiliated Proteins	annexin A8	B4DTC9:P13928:Q5VTM3
CDKN3	-3.09	3.28	4.91234e-55	3.265e-52
MROH7-TTC4	-3.09	-1.21	0.00379443	0.0477989
FAM83D	-3.08	3	9.63193e-47	4.86159e-44
C1orf194	3.08	-0.67	0.00085891	0.0129483
RAI2	-3.07	-0.08	4.06394e-07	1.22228e-05
RGS5	-3.07	4.36	0.0108023	0.117435
HAPLN1	-3.07	0.78	1.49646e-12	9.41491e-11	Core matrisome	Proteoglycans	hyaluronan and proteoglycan link protein 1	D6RAK7:D6RBS1:D6RBX9:D6RC59:D6RFI7:D6RG04:P10915
DOK7	-3.07	0.71	6.15207e-12	3.66124e-10
XKR5	-3.07	-0.89	0.00060551	0.00953952
TNFRSF13C	-3.06	-1.17	0.00345142	0.0440398
SEPTIN5	-3.06	-0.89	0.000606597	0.00955441
FAM111B	-3.06	1.16	8.919e-16	7.81635e-14
ARHGEF26-AS1	-3.06	-1.63	0.0283273	0.263336
AC008115.4	3.06	-1.17	0.0126607	0.134416
CCNB1	-3.05	4.96	4.44179e-124	2.12984e-120
GTSE1	-3.04	3.1	1.30503e-48	7.06506e-46
ASB2	-3.04	-1.63	0.0290114	0.268145
ADRA1A	-3.04	-0.08	5.57239e-07	1.6328e-05
RSPO2	-3.04	1.29	4.16376e-17	4.08645e-15	Core matrisome	ECM Glycoproteins	R-spondin 2 homolog (Xenopus laevis)	E5RGU9:E5RH25:E5RHC3:E5RJA2:E5RJU7:Q6UXX9
GZMM	3.04	-0.68	0.00102101	0.0150871
AL355596.1	-3.04	-0.08	5.24202e-07	1.5407e-05
FLVCR2	3.03	-0.68	0.00105612	0.0155442
ETNPPL	-3.03	-1.21	0.00451869	0.0556178
IL17B	3.02	-1.22	0.0153944	0.158915	Matrisome-associated	Secreted Factors	interleukin 17B	Q9UHF5
PRSS35	-3.02	-0.66	0.000123192	0.0023023
ST8SIA2	-3.01	0.55	1.22197e-10	6.10802e-09
C9orf135	-3.01	-0.93	0.000929277	0.0138658
CENPK	-3	2.37	3.68175e-32	1.00063e-29
ESM1	3	3.67	8.71791e-55	5.73758e-52	Core matrisome	Proteoglycans	endothelial cell-specific molecule 1	M0R154:Q9NQ30
TMPO-AS1	-3	0.63	3.73689e-11	1.99727e-09
IL12RB2	2.99	0.23	1.05225e-06	2.92022e-05
COL6A6	-2.99	3.51	2.90367e-59	2.32052e-56	Core matrisome	Collagens	collagen, type VI, alpha 6	A6NMZ7:F8W6Y7:H0Y940:H0YA33
ELN	-2.98	7.2	0.00195989	0.0268669	Core matrisome	ECM Glycoproteins	elastin	E7EN51:E7EN65:E7ENM0:E7ENW7:E7EP82:E7EQH8:E7ETP7:E7EWS8:E9PGX4:F8WAH6:G3V0G6:G5E950:H7C3K0:P15502
PRC1	-2.98	0.63	5.42251e-11	2.83058e-09
TMCC3	2.97	-0.33	0.000140216	0.00258095
TNF	-2.97	-1.63	0.0329696	0.2978	Matrisome-associated	Secreted Factors	tumor necrosis factor (TNF superfamily, member 2)	P01375
AC126121.3	-2.97	2.05	6.29586e-26	1.25786e-23
LINC02421	2.97	-0.74	0.00168933	0.0236556
Z84468.2	-2.97	-0.28	6.16871e-06	0.000149281
ADAMTSL2	-2.96	-1.63	0.0337882	0.30406	Matrisome-associated	ECM Regulators	ADAMTS-like 2	B1B0D4:Q86TH1
CDC45	-2.95	1.49	9.55516e-19	1.05673e-16
C4BPA	-2.95	-1.7	0.0398831	0.347821
AP002884.2	2.95	-1.27	0.0204477	0.202307
NCAPH	-2.94	2.48	9.79395e-34	2.84618e-31
HLA-DRB1	-2.94	-1.27	0.00697015	0.0806318
H2BC8	2.94	-1.23	0.0188377	0.189308
CHODL	-2.93	1.98	1.87819e-24	3.39845e-22
AL357673.1	2.93	-0.75	0.0020068	0.0274205
LINC02641	-2.92	-1.7	0.0419341	0.361041
AC083870.1	-2.92	-1.02	0.00187049	0.0258472
AC107881.1	-2.92	-1.7	0.0418913	0.360857
TACC3	-2.91	4.28	3.83523e-84	7.57233e-81
TERB1	2.91	-1.33	0.0251473	0.239079
LINC02099	2.91	-1.33	0.0251103	0.238795
AL139398.1	-2.91	-0.97	0.00163873	0.0230046
LRP2BP	2.9	-0.78	0.00241537	0.0322803
ESAM	2.9	-0.78	0.00249171	0.0331278
MIR4482	2.9	0.17	3.25424e-06	8.28745e-05
WNT11	-2.89	4.22	2.87607e-80	4.95053e-77	Matrisome-associated	Secreted Factors	wingless-type MMTV integration site family, member 11	O96014
LDLRAD4	-2.89	1.27	1.2899e-15	1.12165e-13
NPNT	-2.89	-0.97	0.00178501	0.0247988	Core matrisome	ECM Glycoproteins	nephronectin	D6RE63:D6RH31:H0Y8M1:H0YA60:H0YAK9:Q6UXI9
SERPINB10	2.89	1.51	1.24928e-14	9.86641e-13	Matrisome-associated	ECM Regulators	serpin peptidase inhibitor, clade B (ovalbumin), member 10	H7BYS2:H7C004:P48595
AC005062.1	-2.89	-1.7	0.0441606	0.375633
LINC01213	-2.89	-1.7	0.0441428	0.375595
AC004522.5	-2.89	-1.32	0.0100147	0.110121
AC099541.2	-2.89	-1.7	0.0440988	0.375386
MFNG	2.87	-0.39	0.000303559	0.00515636
CENPF	-2.87	5.66	3.6785e-145	2.46938e-141
SLC47A1	2.87	-0.82	0.00304478	0.0394434
FLJ46284	2.87	-1.33	0.0274903	0.257058
MEGF10	-2.86	-1.7	0.0462703	0.388995	Matrisome-associated	Secreted Factors	multiple EGF-like-domains 10	Q96KG7
GRIA4	2.86	-1.33	0.0277991	0.259354
FOXD4L1	2.86	-1.33	0.0277991	0.259354
AL512413.1	-2.86	-1.7	0.0462888	0.389102
ACP3	2.85	-1.33	0.0282556	0.262849
FGF9	-2.85	-0.77	0.000495157	0.00801154	Matrisome-associated	Secreted Factors	fibroblast growth factor 9 (glia-activating factor)	P31371
GNGT1	2.84	4.53	3.2985e-80	5.5357e-77
ENPP7P12	2.84	-1.33	0.0290951	0.268793
AP005018.2	-2.84	3.34	3.08788e-50	1.75669e-47
CA14	2.83	0.82	3.81202e-09	1.56228e-07
MYB	-2.83	-1.02	0.00256899	0.0339883
CLEC18A	2.83	-1.33	0.0300437	0.27575	Matrisome-associated	ECM-affiliated Proteins	C-type lectin domain family 18, member A	A5D8T8:F8W692:H3BNR9
TMEM88	-2.83	-0.81	0.000657689	0.0102438
LINC02652	2.83	-1.33	0.0299302	0.274933
OSTCP3	-2.83	-1.32	0.0115293	0.124172
WDR62	-2.82	1.74	2.45005e-20	3.17513e-18
SLC7A11	2.82	4.14	9.84608e-65	1.00147e-61
LGI2	-2.82	1.76	1.2698e-20	1.69804e-18	Core matrisome	ECM Glycoproteins	leucine-rich repeat LGI family, member 2	H0YA65:Q8N0V4
RTN4RL2	2.82	-0.45	0.000475214	0.00771863
HLA-DMA	2.82	-0.48	0.000540474	0.00864887
UBE2QL1	-2.82	-0.8	0.000673289	0.0104407
PINCR	-2.82	-1.7	0.049732	0.412773
ABCB4	-2.81	2.59	7.54132e-21	1.02896e-18
AC116345.3	2.81	-1.33	0.0309308	0.282578
AC010616.1	-2.81	-0.25	1.03705e-05	0.000239316
SH2D7	2.8	-1.38	0.0357777	0.318958
IL1B	2.77	-1.38	0.0380628	0.335322	Matrisome-associated	Secreted Factors	interleukin 1, beta	C9JSC2:C9JVK0:C9JWV2:P01584
PCLAF	2.77	-1.38	0.0378281	0.333604
FRZB	-2.76	1.2	0.000985298	0.0146043	Matrisome-associated	Secreted Factors	frizzled-related protein	Q92765
CLIC3	-2.76	1.74	8.46102e-20	1.0441e-17
AC024560.1	2.76	-1.38	0.0385967	0.339136
AL603839.3	2.76	-1.38	0.0385967	0.339136
GINS2	-2.75	2.19	1.96936e-25	3.77724e-23
KIF2C	-2.75	2.58	2.94508e-32	8.16955e-30
CDCP1	2.75	3.35	1.45846e-40	5.62682e-38
FSD2	2.75	-1.38	0.0391043	0.342684
RFPL3S	2.75	-1.38	0.0396506	0.346446
AC093162.1	2.75	-1.33	0.0355747	0.317443
AC068987.2	2.75	-0.86	0.00530556	0.0638856
AL117344.2	2.75	-1.33	0.0355936	0.31757
HS3ST2	-2.74	-0.43	7.11904e-05	0.00139656
POLQ	-2.73	1.64	1.97823e-18	2.13847e-16
NBPF17P	2.73	-1.39	0.0415236	0.358347
LINC00906	-2.73	-0.43	7.53726e-05	0.00147172
RDH16	2.72	-0.51	0.000949471	0.0141357
WNT10B	-2.72	0.52	3.76717e-09	1.54578e-07	Matrisome-associated	Secreted Factors	wingless-type MMTV integration site family, member 10B	B5MCC8:C9J3H3:C9JCI2:O00744:Q4VAJ4
RTKN2	-2.72	0.21	1.63276e-07	5.27466e-06
RNFT1P3	2.72	-1.39	0.0422044	0.362856
LINC00106	-2.72	-0.66	0.000342433	0.00574689
SLC7A9	2.71	-1.44	0.0479846	0.400847
LINC02680	2.71	0.24	4.52283e-06	0.000112493
LINC01559	2.7	-0.9	0.00698237	0.0807453
AC003092.1	2.7	1.91	4.26927e-17	4.17778e-15
ALDH3A1	2.69	-0.23	0.000193051	0.00343389
MATN4	2.69	-1.38	0.0445421	0.378495	Core matrisome	ECM Glycoproteins	matrilin 4	A6NNA4:O95460
AL357153.2	2.69	-0.86	0.00640864	0.0750152
AC009108.3	2.69	-1.38	0.0439663	0.374503
SCIN	-2.68	3.86	7.00657e-60	5.73599e-57
CPNE5	-2.68	0.78	1.60911e-10	7.92513e-09
CD70	-2.68	0.12	8.08344e-07	2.29738e-05
KRT9	-2.68	-0.69	0.000512471	0.00825587
TRIM60P14	2.68	-1.39	0.0451482	0.381328
AC244502.1	2.68	-1.39	0.0452055	0.381669
AL390726.5	-2.68	0.42	2.07511e-08	7.71329e-07
EMB	-2.67	-0.16	1.16769e-05	0.000266171
DSCR9	2.67	-1.39	0.0465618	0.391005
TMED10P2	-2.67	-0.89	0.00188555	0.0260232
IZUMO4	-2.66	-1.12	0.00629658	0.0738709
DTL	-2.66	3.07	2.60115e-39	9.64727e-37
AC026495.1	2.66	-1.39	0.0471879	0.395274
AC013477.1	2.66	-1.39	0.0471476	0.395084
HYI-AS1	2.65	-0.94	0.00909996	0.10129
AL391807.1	-2.65	-1.38	0.0216998	0.212348
HSPB7	-2.64	8.74	4.87852e-162	4.09369e-158
AC087632.2	-2.63	0.26	1.90407e-07	6.08378e-06
LINC02881	2.63	-1.44	0.0557491	0.45193
GDF9	2.62	-0.26	0.000308193	0.00522846	Matrisome-associated	Secreted Factors	growth differentiation factor 9	O60383
AC090229.1	2.62	-0.9	0.00896403	0.100021
DEPDC1B	-2.61	0.26	2.50444e-07	7.8306e-06
TP53AIP1	2.61	-1.44	0.0581628	0.466316
CACNA1D	-2.61	-1.44	0.0287263	0.266096
AC107079.1	2.61	-1.44	0.0581628	0.466316
RASSF2	-2.6	2.03	4.02731e-21	5.63236e-19
AC025062.1	-2.6	-1.44	0.0295934	0.272811
KANK4	-2.59	1.28	1.28014e-13	9.08415e-12
AL035252.3	2.59	-0.94	0.0110145	0.119452
BRIP1	-2.58	2.35	1.65271e-25	3.19731e-23
LINC02511	-2.58	-0.52	0.000288968	0.00493347
NME5	-2.57	0.92	9.21983e-11	4.6924e-09
SEMA3D	-2.57	2.58	7.14502e-29	1.70087e-26	Matrisome-associated	ECM-affiliated Proteins	sema domain, immunoglobulin domain (Ig), short basic domain, secreted, (semaphorin) 3D	C9JYT6:O95025
MEGF11	2.57	-0.61	0.00231453	0.031106	Matrisome-associated	Secreted Factors	multiple EGF-like-domains 11	A6BM72:C9JYE7:H3BR81
EGR3	-2.57	4.74	5.08985e-71	6.32744e-68
DRC3	2.56	-0.64	0.00260794	0.0344222
AC006449.5	2.56	-0.99	0.0129995	0.137426
EFNB2	-2.55	1.34	6.92125e-14	5.02296e-12
M1AP	2.55	-0.08	0.000128763	0.00239441
LINC02593	-2.55	2.18	1.08813e-22	1.71873e-20
AC023790.2	2.55	-0.31	0.000531984	0.0085252
LINC00622	2.55	-0.36	0.000624404	0.00979352
MAF	-2.54	3.8	1.6707e-53	1.02894e-50
INTS6-AS1	2.54	1.14	8.93917e-10	4.01933e-08
PTN	-2.53	5.2	0.000308394	0.00523055	Matrisome-associated	Secreted Factors	pleiotrophin	C9JR52:P21246
AC063979.1	2.53	-1.5	0.0718114	0.551631
AC010531.1	2.52	1.29	9.72417e-11	4.92667e-09
TMEFF2	-2.52	1.14	3.65442e-11	1.95631e-09
GPC3	-2.52	-0.26	5.77357e-05	0.0011573	Matrisome-associated	ECM-affiliated Proteins	glypican 3	H0Y3U6:P51654
TOB2P1	2.52	-0.11	0.000167178	0.00301118
TTC30A	2.52	-1.5	0.0728645	0.558187
IRAIN	-2.52	-1.21	0.0128666	0.136214
AC009974.1	-2.52	-1.5	0.0399675	0.348228
AL157392.5	2.52	-1.03	0.0160564	0.164912
ALPK2	-2.51	4.48	5.30703e-61	4.56745e-58
LINC02550	-2.51	-1.21	0.0131735	0.138981
PDGFD	-2.5	1.49	9.23222e-15	7.37809e-13	Matrisome-associated	Secreted Factors	platelet derived growth factor D	H0YD37:Q9GZP0
UCP2	-2.5	-0.77	0.00163827	0.023003
LINC02408	2.5	-1.03	0.0168314	0.171586
AC004224.2	2.5	-1.07	0.0183553	0.185041
CBLN2	2.49	0.81	7.76292e-08	2.63194e-06	Matrisome-associated	Secreted Factors	cerebellin 2 precursor	J3KST0:J3QS23:Q8IUK8
LDLRAD2	-2.49	0.74	2.79169e-09	1.16983e-07
EXO1	-2.48	1.42	5.07047e-14	3.75282e-12
TCEAL2	-2.48	-0.77	0.00177115	0.0246215
AC021028.1	2.48	-0.68	0.00399698	0.0499588
VLDLR-AS1	-2.48	-1.02	0.00617999	0.0727319
AC104051.1	-2.47	-1.5	0.0442494	0.376308
LINC01050	2.47	-0.67	0.00414116	0.0514902
PRKAG3	-2.46	-0.46	0.000309605	0.00524526
ZNF704	-2.46	2.38	2.38105e-24	4.25105e-22
ADRA1B	-2.46	0.07	6.2527e-06	0.000150987
CD34	-2.46	-0.56	0.000612172	0.00962414
CCDC144NL-AS1	-2.45	1.3	8.78852e-13	5.68375e-11
H3C10	-2.45	-1.5	0.0454507	0.383498
POSTN	-2.44	8	0.00192352	0.0264439	Core matrisome	ECM Glycoproteins	periostin, osteoblast specific factor	B1ALD9:Q15063
SFRP2	-2.44	2.07	2.28192e-19	2.70646e-17	Matrisome-associated	Secreted Factors	secreted frizzled-related protein 2	Q96HF1
AC116337.3	-2.44	-1.5	0.0466276	0.391313
AC006058.3	2.44	-0.71	0.00518078	0.0626416
CCDC170	-2.43	0.3	6.49325e-07	1.88047e-05
ZNF385B	-2.43	-0.32	0.00013897	0.00255941
SULT1B1	-2.43	-1.56	0.0541147	0.441213
TAC4	2.43	-0.71	0.00519355	0.0627621
TTTY14	-2.43	-1.5	0.0477691	0.399395
PRAME	2.43	-0.68	0.00492732	0.060031
AP001189.3	-2.43	0.33	5.55697e-07	1.62899e-05
AC011912.1	2.43	-0.45	0.00150878	0.0213906
AC097522.2	-2.43	-0.49	0.000423338	0.00695155
NAP1L2	2.42	-1.08	0.0224968	0.21925
LINC02595	2.42	-0.39	0.00137187	0.019674
LINC02172	-2.42	-1.27	0.0196075	0.195522
AC103982.1	-2.42	-0.98	0.00668013	0.0777322
IRAG1	-2.41	1.6	5.77045e-15	4.71254e-13
ADAMTS15	-2.41	-0.81	0.00277636	0.0363734	Matrisome-associated	ECM Regulators	ADAM metallopeptidase with thrombospondin type 1 motif, 15	Q8TE58
SNORC	2.41	0.72	3.47641e-07	1.05933e-05
LINC01389	2.41	-0.47	0.00177107	0.0246215
CNTNAP1	-2.4	1.89	1.21341e-17	1.23982e-15
GRIK2	-2.4	2.02	8.36391e-19	9.35782e-17
LINC01778	-2.4	-0.37	0.000222548	0.00390579
LINC01725	-2.4	0.95	5.18103e-10	2.39369e-08
AL160314.2	2.4	-0.71	0.00592593	0.0700612
PDE1A	-2.39	0.67	1.96117e-08	7.32222e-07
RET	2.39	-0.42	0.00173091	0.0241664
SYNPO2	-2.39	4.99	2.95575e-85	6.40064e-82
LINC01013	-2.39	-1.27	0.0212818	0.209234
MRGPRF-AS1	-2.39	-1.02	0.00823518	0.0931784
AC105046.1	-2.39	-1.02	0.00824594	0.0932688
EIF2B5-DT	2.39	-1.08	0.0243144	0.232776
CXCL2	-2.38	2.71	9.88614e-28	2.21219e-25	Matrisome-associated	Secreted Factors	chemokine (C-X-C motif) ligand 2	P19875
AC091212.1	2.38	1.25	9.80078e-10	4.38034e-08
AC099518.1	2.38	-1.08	0.0250052	0.238283
PECAM1	2.38	-0.01	0.000170005	0.00305553
AC005828.3	2.38	-1.07	0.0249908	0.23821
ABI3BP	-2.37	7.27	0.00276247	0.0362197	Core matrisome	ECM Glycoproteins	ABI family, member 3 (NESH) binding protein	B4DSV9:D3YTG3:E9PPR9:E9PRB5:H0Y897:H0YCG4:H0YCP4:H0YDN0:H0YDW0:H0YEA0:H0YEL2:H0YF18:H0YF57:H7C4H3:H7C4N5:H7C4S3:H7C4T1:H7C4X4:H7C524:H7C556:H7C5S3:Q5JPC9:Q7Z7G0
C22orf15	-2.37	-1.56	0.0599209	0.47756
AL022162.1	-2.37	-0.53	0.000676012	0.0104781
AL078600.1	2.37	-1.08	0.0254016	0.241053
DYRK4	-2.36	-1.56	0.0610137	0.484344
ANO3	-2.36	1.75	8.95628e-16	7.83879e-14
AC037450.1	2.36	-1.12	0.0281702	0.26234
ORC6	-2.35	2.1	4.30614e-19	4.91618e-17
COL21A1	-2.35	2.37	1.90453e-22	2.95269e-20	Core matrisome	Collagens	collagen, type XXI, alpha 1	A6PVD9:F5GZK2:H0Y4C9:H0YDH6:Q96P44
CKB	-2.35	5.81	1.0028e-106	3.54305e-103
CTRB1	2.35	-1.12	0.0291246	0.268974
ZNF285B	2.35	-0.23	0.000688085	0.0106505
CFAP58-DT	2.35	-0.03	0.000231498	0.00405333
SLC7A11-AS1	2.35	0.17	6.06841e-05	0.0012099
ZNNT1	2.35	1.36	2.42285e-10	1.16259e-08
NEFL	-2.35	-1.56	0.0628097	0.494884
HMCN2	-2.34	-1.32	0.0284803	0.264328	Core matrisome	ECM Glycoproteins	hemicentin 2	A2A3K3:H0Y3X1:H7BZI5:H7C0N8:H7C3T8:Q8NDA2
CADPS	-2.34	-0.69	0.00187669	0.0259116
AC091057.1	-2.34	1.16	6.26317e-11	3.25423e-09
LINC00276	-2.34	-1.32	0.0283601	0.26354
AL162274.3	-2.34	-1.56	0.0629532	0.495898
ABCB5	-2.33	-1.32	0.0292099	0.269682
ABCC2	2.33	1.23	2.4086e-09	1.02208e-07
CAV3	-2.33	-1.32	0.0295207	0.272215
AC005180.2	2.33	-1.12	0.0310775	0.283725
AL031777.2	-2.33	-1.56	0.0641638	0.503427
AC034139.1	2.33	-1.12	0.0308567	0.282016
CPVL	-2.32	-1.56	0.0659067	0.514695
ATRNL1	-2.32	0.16	7.17592e-06	0.00017058
CRACD	-2.32	-0.53	0.000876211	0.0131589
SCN2A	-2.32	-0.55	0.00095283	0.0141826
AC005330.1	-2.32	-1.06	0.0117783	0.12642
AC008555.6	2.32	-0.48	0.00275644	0.0361477
CDHR2	2.31	-1.12	0.032299	0.292735
PTPRO	-2.31	-0.4	0.000436091	0.00714194
OTOA	-2.31	-0.7	0.00220749	0.029844
ANGPTL4	2.31	5.45	2.56778e-88	6.38425e-85	Matrisome-associated	Secreted Factors	angiopoietin-like 4	M0QZ51:M0R0N8:M0R2X8:M0R369:M0R3A2:Q9BY76
SP7	-2.31	-1.32	0.0307533	0.281123
AL359878.1	2.31	-1.12	0.0318387	0.289259
RPS10-NUDT3	2.31	-0.78	0.00960283	0.106147
COBLL1	-2.3	4.49	1.13198e-63	1.1013e-60
PIP5K1B	2.3	-1.12	0.0331456	0.299229
SNRPN	-2.3	-0.89	0.00587948	0.0696225
RNF17	-2.3	-1.32	0.0314361	0.286143
PEF1-AS1	-2.3	-1.07	0.0124282	0.132345
PITPNM3	-2.29	3.77	3.6978e-45	1.76052e-42
PROX1	-2.29	-0.17	0.000113261	0.00213214
IL11RA	-2.29	5.34	7.58365e-91	1.95804e-87
SLCO5A1	2.29	5.28	3.67587e-77	5.73864e-74
HUNK	-2.29	3.47	1.26128e-38	4.6016e-36
MXD3	-2.29	1.65	2.24348e-14	1.71727e-12
AC067945.2	2.29	-1.17	0.0367918	0.32618
ASIC2	-2.28	-1.32	0.0324011	0.293415
GNMT	2.28	-0.28	0.00113463	0.0166051
LIF	-2.28	1.57	1.23281e-13	8.76033e-12	Matrisome-associated	Secreted Factors	leukemia inhibitory factor (cholinergic differentiation factor)	P15018
EMCN	-2.28	1.93	1.35067e-16	1.26635e-14	Matrisome-associated	ECM-affiliated Proteins	endomucin	D6RHW5:H0YAA7:Q9ULC0
AC087457.1	-2.28	0.03	2.92019e-05	0.000617813
AGAP11	-2.28	-1.56	0.070763	0.545638
AC010201.3	2.28	0.63	2.10993e-06	5.55885e-05
GMFG	-2.27	1.05	1.16534e-09	5.15684e-08
PLK4	-2.27	2.4	6.07415e-22	9.06128e-20
TRPM8	2.27	0.4	1.56528e-05	0.000348515
ITGB2	-2.27	4.21	0.0139773	0.146266
ZNF467	2.27	-1.17	0.0384258	0.337899
CRIP1	-2.27	-1.32	0.0331795	0.299454
LNCAROD	-2.27	-0.18	0.000130414	0.00242003
AQP1	-2.27	2.22	1.65701e-19	1.98634e-17
GALNT16	-2.26	2.32	1.2888e-20	1.72002e-18
CCRL2	-2.26	-1.11	0.0159024	0.163514
ANKFN1	-2.26	1.36	7.83008e-12	4.62298e-10
ERG	-2.26	1.53	4.52835e-13	3.02777e-11
TSPAN18	-2.26	-0.74	0.00305381	0.0395376
TMTC2	-2.26	3.75	1.93927e-41	7.84237e-39
IGFBP7-AS1	-2.26	0.42	8.81007e-07	2.48361e-05
PKD1L2	-2.25	-0.73	0.0031847	0.040995
SP2-AS1	-2.25	-1.32	0.0349442	0.312523
TMEM92-AS1	2.25	-0.12	0.00055667	0.00887631
AL031432.4	2.25	-1.17	0.0405713	0.352597
AC090517.4	2.25	-1.17	0.0398083	0.347507
ETV7	-2.24	-0.59	0.00160067	0.0225269
NUP210L	2.24	0.34	2.67885e-05	0.0005718
HSPB3	-2.24	3.39	3.85294e-36	1.24951e-33
IGSF5	-2.24	-0.41	0.000664529	0.0103287
HRAT17	-2.24	0.69	7.89068e-08	2.67121e-06
ZRANB2-AS1	2.24	-0.13	0.000602216	0.00949208
AP001318.2	2.24	0.23	6.75089e-05	0.0013329
GPD1	2.23	-1.17	0.041971	0.361219
SPRN	-2.23	-0.74	0.00355299	0.0451728
REELD1	2.23	-1.17	0.0426413	0.365489
HEXA-AS1	-2.23	-1.32	0.0365326	0.324225
AL035413.2	2.23	1.08	5.3399e-08	1.85542e-06
AC107071.1	2.23	-0.82	0.0137443	0.14421
C1QTNF2	-2.22	1.65	9.51586e-14	6.82478e-12	Matrisome-associated	ECM-affiliated Proteins	C1q and tumor necrosis factor related protein 2	Q9BXJ5
HTR5BP	2.21	-0.82	0.014607	0.151932
TTLL9	-2.21	-1.38	0.0450578	0.380709
CENPE	-2.21	4.37	6.58252e-57	4.75145e-54
CDCA5	-2.21	2.58	4.25423e-23	6.91492e-21
AC084809.1	-2.21	-1.38	0.0449427	0.379876
AP002433.2	-2.21	-1.11	0.018352	0.185036
TRIP13	-2.2	3.01	1.38242e-28	3.24481e-26
ISM1	-2.2	1.65	1.52652e-13	1.06968e-11	Matrisome-associated	Secreted Factors	isthmin 1 homolog (zebrafish)	B1AKI9
NCAM2	-2.2	1.4	1.46462e-11	8.29006e-10
CLSTN2	-2.2	2.15	1.10566e-17	1.1349e-15
ANKRD30BL	2.2	2.01	8.39e-14	6.04314e-12
SPATC1	2.2	-1.17	0.0453027	0.382393
HAUS7	-2.2	-0.19	0.000209239	0.00369054
APOL4	-2.19	-0.93	0.010154	0.111379
EREG	2.19	6.44	0.00561596	0.0669745	Matrisome-associated	Secreted Factors	epiregulin	O14944
DNAAF1	2.19	-1.17	0.0466219	0.391313
LMOD1	-2.19	5.38	2.36999e-85	5.30325e-82
SORCS2	-2.19	0.49	8.80151e-07	2.48254e-05
AC010335.1	2.19	-1.17	0.0465193	0.390697
AL139317.5	2.19	-1.17	0.0464575	0.390324
PLXDC2	-2.18	-0.16	0.000177997	0.00318384	Matrisome-associated	ECM-affiliated Proteins	plexin domain containing 2	Q6UX71
BMP2	2.18	5.66	5.13379e-48	2.75705e-45	Matrisome-associated	Secreted Factors	bone morphogenetic protein 2	P12643
XIRP1	-2.18	-0.02	7.66806e-05	0.00149465
DCDC1	-2.18	-0.13	0.000156022	0.00283552
AC012593.1	-2.18	-1.32	0.0413343	0.356976
AL136295.3	2.18	-0.86	0.0179181	0.181288
AC107294.2	2.18	-0.38	0.00252156	0.033453
ATP2A3	2.17	3.51	6.7608e-32	1.8227e-29
HOXA1	2.17	-0.15	0.00095846	0.0142506
TOGARAM2	-2.17	-1.32	0.0424101	0.364298
EBF4	-2.16	0.67	2.30267e-07	7.24668e-06
SEZ6L	-2.16	-1.11	0.021205	0.208594
E2F1	-2.16	3.29	3.2272e-32	8.87876e-30
KRT7	-2.16	4.1	7.37291e-48	3.92812e-45
FANCD2	-2.16	1.1	2.5087e-09	1.06118e-07
VSNL1	2.16	-1.17	0.0497824	0.413089
MELK	-2.16	3.77	5.82609e-41	2.28716e-38
CHI3L1	2.15	-0.16	0.00104217	0.0153624
KIF23	-2.15	4.75	1.72482e-64	1.72817e-61
NRBP2	-2.15	4.04	7.01052e-46	3.46041e-43
AC096921.2	2.15	0.71	2.76465e-06	7.14636e-05
SYT7	2.14	-0.64	0.00812423	0.0920938
CELF4	-2.14	-0.97	0.0137565	0.14427
CENPI	-2.14	1.87	1.33741e-14	1.04884e-12
CHSY3	-2.14	2.3	1.01729e-18	1.12136e-16
CGB8	-2.14	-0.81	0.00664612	0.0773902
FNBP1P1	2.14	0.73	2.95099e-06	7.57842e-05
MIR3648-2	2.14	0.01	0.000487018	0.00789507
AL021997.2	2.14	-0.05	0.000562144	0.00895024
5_8S_rRNA	2.14	2.71	4.6219e-20	5.86519e-18
AC097528.1	2.14	-0.39	0.00311511	0.0402226
AP006261.1	2.14	0.16	0.000199344	0.00353552
UBE2T	-2.13	3	6.11714e-27	1.29951e-24
DLX4	-2.13	0.43	3.03667e-06	7.78952e-05
GALNT14	-2.13	3.37	9.35436e-33	2.64961e-30
MEGF6	-2.13	7.85	3.82349e-113	1.42595e-109	Matrisome-associated	Secreted Factors	multiple EGF-like-domains 6	H7C557:H7C5N9:O75095
RAB44	2.13	-0.61	0.00795687	0.0904104
AL645940.1	2.13	-0.86	0.0209281	0.2063
DLL4	2.12	-0.86	0.0212699	0.209147
KLRD1	2.12	0.53	1.66651e-05	0.00036995
COL22A1	-2.12	2.71	4.95535e-23	8.0351e-21	Core matrisome	Collagens	collagen, type XXII, alpha 1	H0YAX7:Q8NFW1
AL162632.3	-2.12	-1.38	0.0546599	0.445036
LINC01115	2.12	-0.39	0.00351461	0.0447526
SYNDIG1	-2.11	0.4	4.17266e-06	0.00010448
CD101	2.11	-0.61	0.00853149	0.0960615
RPL22L1	-2.11	5.58	1.07956e-85	2.499e-82
KCNJ10	2.11	-0.44	0.00410149	0.0510538
HEPACAM2	2.11	-0.86	0.0217127	0.212444
AL135791.1	2.11	-0.9	0.0242792	0.232506
AC092117.1	2.11	0.81	1.98021e-06	5.25421e-05
AC004801.6	2.11	-0.9	0.0236398	0.227811
AC068787.5	2.11	0.8	1.94347e-06	5.16285e-05
DNAH5	-2.1	0.42	4.29136e-06	0.000107172
MPZ	2.1	0.4	4.57233e-05	0.000935224
SPC24	-2.1	2.54	9.59135e-21	1.29812e-18
AKR1B10	2.1	0.51	2.13019e-05	0.000462931
LUCAT1	2.1	4.15	4.3784e-42	1.8032e-39
AD000090.1	2.1	0.38	4.89531e-05	0.000995825
HPCA	2.09	-0.86	0.0232373	0.224773
EGR2	-2.09	2.3	6.4849e-18	6.74932e-16
EGR4	-2.09	-1.16	0.0288753	0.267218
SAMD11	-2.09	4.58	5.72265e-57	4.17567e-54
AL157935.1	2.09	2.61	1.9043e-18	2.06187e-16
PSAT1	-2.08	3.14	7.18982e-28	1.63611e-25
CASQ1	-2.08	-1.21	0.0340117	0.305404
ERICH6	2.08	-0.94	0.0282939	0.263107
SLCO2A1	-2.08	-0.81	0.00839085	0.0946685
WSCD1	2.08	-0.94	0.0282939	0.263107
AP002373.1	2.08	1.52	1.12789e-09	5.0043e-08
AP005230.1	-2.08	0.24	2.23229e-05	0.000482776
TTC23L-AS1	-2.08	-1.38	0.0597434	0.476376
AC138409.3	2.08	-0.9	0.025879	0.244718
EIF4B	2.07	-0.64	0.0106082	0.115755
CENPH	-2.07	3.57	9.00999e-35	2.72451e-32
TIGD4	2.07	-0.44	0.00505768	0.0614075
GSTA1	-2.07	0.33	1.23801e-05	0.00028058
AL713999.1	-2.07	-1.16	0.031257	0.284905
MATN3	-2.06	-1.16	0.0319087	0.289816	Core matrisome	ECM Glycoproteins	matrilin 3	O15232
AL024498.1	2.06	-0.67	0.0117769	0.12642
KBTBD11-OT1	2.06	-0.94	0.0304912	0.279361
WNT2	-2.05	0.42	6.28466e-06	0.000151704	Matrisome-associated	Secreted Factors	wingless-type MMTV integration site family member 2	C9JUI2:F8WDR1:P09544
MYOCD	-2.05	1.43	1.08681e-10	5.47318e-09
GRIA1	-2.05	0.92	8.17835e-08	2.7672e-06
MAD2L1	-2.05	3.71	1.7465e-36	5.80409e-34
LTC4S	-2.05	-0.85	0.0104767	0.114488
AL390719.1	2.05	-0.61	0.0110278	0.119556
AC245140.3	-2.05	-0.98	0.0181942	0.183611
NEFM	-2.04	1.84	2.25012e-13	1.54448e-11
DUSP26	-2.04	1.51	3.4262e-11	1.84295e-09
KCNMB4	-2.04	1.03	2.89284e-08	1.04688e-06
COL3A1	-2.04	9.7	3.84797e-92	1.03326e-88	Core matrisome	Collagens	collagen, type III, alpha 1	E7ENY8:H7C435:P02461
HMSD	-2.04	-0.98	0.0188956	0.189804	Matrisome-associated	ECM Regulators	histocompatibility (minor) serpin domain containing	A8MTL9:P0C7T4
IVL	2.03	0.64	1.20221e-05	0.000273111
DEFB109A	2.03	-0.67	0.0131314	0.138646
AC034236.2	2.03	0.05	0.000609851	0.00959889
NFYC-AS1	2.03	-0.45	0.00610061	0.0718859
TNNT1	2.02	1.34	2.63168e-08	9.59614e-07
RPS10P7	2.02	0.05	0.00066403	0.0103253
AC087854.1	-2.02	-0.06	0.000256098	0.00442975
AC092142.1	2.02	-0.98	0.036412	0.323239
WDR7-OT1	2.02	-0.94	0.0336939	0.303363
FCGBP	2.02	-0.23	0.00257282	0.0340322
AC012291.3	2.02	-0.3	0.00311724	0.0402423
PPP1R9A	-2.01	-1.44	0.0784316	0.584429
A2M	-2.01	4.55	0.00730163	0.0838589	Matrisome-associated	ECM Regulators	alpha-2-macroglobulin	F5H1E8:F8W7L3:H0YFH1:H0YGH6:P01023
GOLGA8G	-2.01	-1.22	0.040869	0.354683
ADAMTS7P4	-2.01	-1.02	0.022478	0.219165
LINC00877	2.01	-0.25	0.00284386	0.0371489
RPS4XP6	-2.01	-1.02	0.0228925	0.221981
RIMS1	-2	2.62	4.83293e-20	6.09839e-18
C5AR2	-2	-1.21	0.0415251	0.358347
TMSB15B	-2	1.22	5.1606e-09	2.07817e-07
AL109659.1	-2	-0.85	0.0126652	0.134442
PKD1L1	1.99	0.19	0.000352948	0.00589681
AC068473.1	1.99	-0.45	0.00717082	0.0826049
XGY1	-1.99	-1.22	0.0426505	0.365495
IL13RA2	1.98	2.42	3.85165e-15	3.19211e-13
LRRIQ1	-1.98	-0.85	0.0136116	0.143041
ANK3	-1.98	-0.85	0.01388	0.145406
SCG2	1.98	0.94	2.05174e-06	5.42043e-05
KANK3	1.98	-0.94	0.0373623	0.330148
RASGEF1A	-1.98	0.38	1.55703e-05	0.000347023
C12orf75	-1.98	8.22	2.00387e-98	5.84869e-95
AP000781.2	1.98	-0.74	0.01836	0.185061
ATP2C2-AS1	1.98	1.09	6.16898e-07	1.7943e-05
LINC01909	1.98	0.62	2.2673e-05	0.000489401
DKK1	-1.97	8.13	1.37155e-53	8.60486e-51
GNAT2	1.97	1.32	5.5817e-08	1.93443e-06
FGF18	-1.97	0.8	5.991e-07	1.7448e-05	Matrisome-associated	Secreted Factors	fibroblast growth factor 18	O76093
BLM	-1.97	0.67	1.93177e-06	5.13582e-05
HCP5	-1.97	0.62	2.77692e-06	7.17254e-05
AC121247.1	1.97	-0.99	0.0412966	0.356696
LINC02631	1.97	-0.94	0.0383784	0.337615
LINC02725	1.97	1.44	1.3128e-08	5.03302e-07
FABP3	-1.96	4.19	3.41109e-42	1.4135e-39
FAM167A	1.96	2.94	5.45202e-20	6.82825e-18
TNKS2-AS1	1.96	-0.51	0.00896068	0.100005
LINC01788	1.96	-1.03	0.045318	0.382474
AL392046.1	1.96	-0.99	0.0424514	0.364585
LINC01305	-1.96	-0.29	0.00126154	0.0182594
AC069499.1	-1.96	-1.21	0.0454692	0.383597
TSPOAP1	-1.95	2.16	6.91187e-15	5.59029e-13
PALLD	-1.95	1.96	3.19297e-13	2.15638e-11
ECT2L	-1.95	3.64	3.50633e-26	7.11117e-24
AL731569.1	1.95	-0.98	0.0427554	0.366186
ALG1L10P	1.95	-0.98	0.0426765	0.365604
AC015845.2	1.95	-0.74	0.0196898	0.196047
AC244131.2	1.95	-0.48	0.00877573	0.098399
SLC40A1	-1.94	4.35	2.94032e-37	1.02804e-34
MIR1915HG	-1.94	2.05	9.61473e-14	6.88833e-12
AC119674.1	1.94	-0.14	0.00231816	0.0311423
AF038458.3	1.94	1.56	4.78374e-09	1.93337e-07
C13orf46	1.94	0.6	3.58631e-05	0.00074883
MTUS1	-1.93	-0.26	0.00132068	0.0190251
CTHRC1	-1.93	5.43	1.7037e-69	2.07945e-66	Core matrisome	ECM Glycoproteins	collagen triple helix repeat containing 1	E5RK99:E7EVQ5:Q96CG8
HS6ST3	-1.93	-0.77	0.0113238	0.122213
AL645465.1	1.93	0.25	0.000321691	0.00543274
RAD51	-1.92	1.96	7.40337e-13	4.83452e-11
DGKG	-1.92	1.82	5.70288e-12	3.39694e-10
SEMA6A	-1.92	-0.5	0.00410873	0.0511344	Matrisome-associated	ECM-affiliated Proteins	sema domain, transmembrane domain (TM), and cytoplasmic domain, (semaphorin) 6A	B3KU01:D6RAG9:D6RCR0:E7ERF3:E9PDV9:H0Y8V9:Q9H2E6
PARD6B	1.92	0.39	0.000169406	0.0030456
HAPLN3	-1.92	4.22	3.2462e-41	1.29713e-38	Core matrisome	Proteoglycans	hyaluronan and proteoglycan link protein 3	H3BRY4:H3BT26:H3BTH8:Q96S86
CCNE2	-1.92	0.56	6.37978e-06	0.000153724
TSPAN10	-1.92	1.57	1.35108e-10	6.71838e-09
ELOVL2	-1.92	-0.66	0.0074037	0.0848286
AC022034.1	-1.92	3.03	4.12025e-23	6.72974e-21
AC087623.2	1.92	0.25	0.000359516	0.0059975
AP000356.5	1.92	-0.54	0.0112077	0.121156
AL391628.1	1.92	-0.36	0.00580968	0.0688809
AFP	-1.91	-0.77	0.0121376	0.129632
TDO2	1.91	-0.74	0.0226604	0.220589
LEP	1.91	-0.33	0.00556869	0.0665645	Matrisome-associated	Secreted Factors	leptin	P41159
C2orf66	1.91	-0.71	0.0213278	0.209441
AC120114.1	1.91	-0.31	0.00538563	0.064722
AC009806.1	1.91	-0.3	0.00523461	0.0631808
ARMCX5-GPRASP2	1.91	0.13	0.000745005	0.0114313
AC004938.2	1.91	-0.54	0.0118679	0.127267
COPZ2	-1.9	6.63	1.15098e-87	2.75949e-84
ZWINT	-1.9	3.41	1.33966e-27	2.98775e-25
KLF2	-1.9	6.83	0.00567816	0.0675842
RGS16	-1.9	1.19	2.97307e-08	1.07476e-06
NMRAL2P	1.9	0.97	3.88825e-06	9.77597e-05
DCAF4L1	1.9	-0.57	0.0130095	0.13751
C7orf61	1.9	-0.05	0.00179892	0.0249714
TPTE2P6	1.9	-0.74	0.0233255	0.225399
PLA2G10	1.89	1.45	3.97411e-08	1.40633e-06
LMNB1	-1.89	3.44	9.6859e-28	2.17463e-25
SOCS2-AS1	-1.89	2.7	4.47245e-19	5.08874e-17
AC093865.1	1.89	-0.99	0.0502331	0.415955
EEF1AKMT3	-1.88	-0.93	0.0242198	0.232136
SNTG1	-1.88	-1.11	0.0400212	0.34864
CDH8	-1.88	-0.66	0.00878305	0.0984646
HAAO	-1.88	1.75	3.90025e-11	2.07473e-09
OR11H2	-1.88	-1.11	0.0398394	0.347643
AC244230.2	-1.88	-0.93	0.0240722	0.231018
CDC6	-1.87	2.56	1.42493e-17	1.44933e-15
USP44	1.87	-0.22	0.00412402	0.0513056
ACE	-1.87	2.89	1.11705e-20	1.49975e-18
CA8	-1.87	-0.81	0.0156816	0.161533
VIT	-1.87	5.13	2.58709e-59	2.09243e-56	Core matrisome	ECM Glycoproteins	vitrin	B5MD45:C9J6F5:H7C587:Q6UXI7
AC005076.1	1.87	-0.2	0.0038698	0.0485418
HK2P1	1.87	-0.2	0.00382914	0.0481207
TMSB15B	-1.87	1.62	2.56181e-10	1.22489e-08
CD24	-1.87	-0.77	0.0141262	0.147433
ADRA2A	-1.86	1.68	1.19013e-10	5.96218e-09
STK4-AS1	1.86	-0.54	0.0141985	0.148119
AC026367.3	1.86	-1.07	0.0609542	0.484071
PCSK4	-1.85	0.41	3.85859e-05	0.000799219
KIF18A	-1.85	3.01	1.91806e-21	2.73956e-19
PGGHG	-1.85	3.03	1.11243e-21	1.64126e-19
POC1A	-1.85	2.75	4.88099e-19	5.54417e-17
PODN	-1.85	3.1	1.30018e-22	2.04405e-20	Core matrisome	Proteoglycans	podocan	Q7Z5L7
TSBP1-AS1	-1.85	-0.77	0.0155077	0.159987
SERPINE3	1.85	1.04	3.40641e-06	8.65199e-05	Matrisome-associated	ECM Regulators	serpin peptidase inhibitor, clade E (nexin, plasminogen activator inhibitor type 1), member 3	A8MV23:E5RG55
AL360015.1	-1.85	-0.98	0.0296816	0.273436
GNAO1	-1.84	-1.11	0.0448519	0.379351
SGCA	-1.84	2.74	8.76691e-19	9.74375e-17
PIK3R3	-1.84	1.86	1.54905e-11	8.7458e-10
ACBD7	-1.84	-0.06	0.000790559	0.0120423
BZW1-AS1	1.84	-0.82	0.0329199	0.297431
AC087741.2	1.84	-0.58	0.0160507	0.164879
AC006511.5	1.84	-1.07	0.0633649	0.498148
CCL26	1.83	1.29	4.4843e-07	1.33908e-05	Matrisome-associated	Secreted Factors	chemokine (C-C motif) ligand 26	Q9Y258
RTEL1-TNFRSF6B	-1.83	-0.98	0.0310995	0.28381
COL9A2	-1.83	2.26	2.41678e-14	1.84362e-12	Core matrisome	Collagens	collagen, type IX, alpha 2	B1AKJ1:B1AKJ3:H0Y409:Q14055
KRT18	1.83	0.19	0.000818627	0.0124247
NEDD9	-1.83	-0.66	0.0108183	0.11757
MDFI	-1.83	-1.07	0.0417731	0.360025
CDKN2C	-1.83	4.37	2.77735e-41	1.11643e-38
SYT16	-1.83	-0.81	0.0182055	0.183697
NTRK2	-1.83	-0.44	0.00463511	0.0568735
SMCO2	-1.83	0.93	1.08838e-06	3.01663e-05
LINC01637	-1.83	-0.46	0.00517108	0.0625468
RAD51AP1	-1.82	2.3	1.83344e-14	1.4147e-12
IGFBP2	-1.82	6.1	0.00203926	0.0277791	Core matrisome	ECM Glycoproteins	insulin-like growth factor binding protein 2, 36kDa	C9JMY1:C9JW52:H7C1H0:P18065
PRRG3	-1.82	-0.7	0.012637	0.134207
DYSF	-1.82	0.29	0.000112973	0.00212731
ADCY10	1.82	1.06	4.54113e-06	0.000112906
ASB14	1.82	-0.42	0.0099706	0.109708
ZNF559-ZNF177	1.82	-0.23	0.00513176	0.0621383
AC016727.1	1.82	-0.82	0.0346565	0.310323
AURKA	-1.81	3.48	1.7432e-26	3.60064e-24
ABCA8	-1.81	1.2	1.15073e-07	3.80723e-06
SGMS2	1.81	0.05	0.00180513	0.0250369
CPN2	-1.81	-0.02	0.000781052	0.0119137	Matrisome-associated	ECM Regulators	carboxypeptidase N, polypeptide 2	P22792
LRRC66	1.81	1.25	7.1268e-07	2.05331e-05
NDUFA4P1	-1.81	0.72	6.51085e-06	0.00015648
GBP1P1	-1.81	-0.97	0.0336667	0.303199
WBP1LP2	1.81	-1.08	0.0692128	0.535838
DCBLD2	1.8	5.25	2.11305e-54	1.36393e-51
GADD45B	-1.8	5.38	1.68412e-60	1.39574e-57
CCN1	-1.8	8.74	1.06271e-81	1.92811e-78
VASH2	-1.8	1	9.7299e-07	2.71814e-05
ZNF367	-1.8	3.04	9.27957e-21	1.25846e-18
PCOTH	-1.8	-0.7	0.0137715	0.144383
DOK6	-1.8	0.35	9.20641e-05	0.00177085
AL121977.2	1.8	-0.25	0.0060671	0.0715161
CNTN3	-1.79	5.45	2.28882e-61	1.99544e-58
PEBP4	-1.79	-0.81	0.0207819	0.205039
SEMA7A	-1.79	6.43	9.78625e-77	1.42815e-73	Matrisome-associated	ECM-affiliated Proteins	semaphorin 7A, GPI membrane anchor (John Milton Hagen blood group)	F5GYX3:H3BMF9:O75326
HFM1	1.79	6.77	6.47652e-77	9.66154e-74
RAB26	-1.79	-0.81	0.0207677	0.20496
CSRP2	-1.79	5.16	1.98271e-55	1.35816e-52
ALOX12-AS1	-1.79	-0.98	0.0354725	0.316616
AC007319.1	1.79	0.45	0.000235527	0.00411422
AC078777.1	1.79	-0.12	0.00372245	0.047051
AL591043.2	1.79	0.49	0.00020668	0.00365021
LINC01182	1.79	0.73	4.56432e-05	0.00093387
RGS17	1.78	3.78	7.57736e-27	1.60463e-24
CALD1	-1.78	2.67	4.94208e-17	4.77355e-15
TEDC2	-1.78	1.16	2.29869e-07	7.23787e-06
TNFRSF11B	1.78	7.4	3.54014e-80	5.79633e-77
RAB24	-1.78	-0.59	0.0100426	0.110358
PNMA3	-1.78	-0.7	0.0145957	0.151837
KRTAP1-5	-1.78	0.16	0.000349866	0.00585845
OCLNP1	1.78	-0.64	0.0227036	0.220787
AL024498.2	1.78	-0.45	0.0127632	0.135269
TMEM255A	-1.77	0.21	0.000281264	0.00481542
MFGE8	-1.77	8.36	7.20194e-62	6.3614e-59	Core matrisome	ECM Glycoproteins	milk fat globule-EGF factor 8 protein	F5GZN3:F5H7N9:H0YKB5:H0YKS8:Q08431:X6R3G6
OTOGL	-1.77	0.29	0.000158669	0.00287682
KCNK3	1.77	-0.28	0.00721063	0.0830131
MCTP1	1.77	0.17	0.00131597	0.0189736
AC004980.1	1.77	1.68	1.45287e-08	5.54468e-07
FIRRE	-1.77	-0.94	0.0336859	0.303331
LINC02139	-1.77	-0.81	0.0220318	0.215189
FP671120.4	1.77	10.91	1.30493e-72	1.78776e-69
AC012560.1	-1.77	0.09	0.000544703	0.0087124
AC010789.2	1.77	-1.12	0.0787175	0.584741
LINC01622	-1.77	0.48	4.90612e-05	0.000997722
GLIS3	1.76	4.85	3.08284e-44	1.41747e-41
CCNJL	-1.76	-0.63	0.0120899	0.129256
GGH	-1.76	4.53	1.2551e-41	5.10636e-39
GPC6	-1.76	3.66	2.43156e-27	5.23176e-25	Matrisome-associated	ECM-affiliated Proteins	glypican 6	Q9Y625
QRFP	1.76	0.13	0.00157885	0.0222852
AC112484.1	1.76	0.93	1.7925e-05	0.000395825
IRGM	1.76	-0.15	0.00468525	0.0574362
AC104806.2	1.76	0.92	1.8879e-05	0.000415115
FP236383.3	1.76	11.93	1.99318e-68	2.26784e-65
AC007387.2	1.76	-0.86	0.0448968	0.379634
HMOX1	1.75	10.29	4.1842e-73	5.85178e-70
KIF11	-1.75	4.76	8.99314e-46	4.37471e-43
NTNG1	-1.75	7.09	9.30579e-79	1.48738e-75	Core matrisome	ECM Glycoproteins	netrin G1	A6NK56:B4DKF0:F5GYT0:F8WEB5:Q9Y2I2
CDH2	-1.75	5.92	9.18945e-68	1.02815e-64
APLN	-1.75	0.1	0.000634154	0.00991632
OLFML2A	-1.75	3.24	4.57934e-22	6.90811e-20
NDUFA13	1.75	-0.61	0.0237932	0.228929
SERTAD4-AS1	-1.75	0.11	0.00056224	0.00895024
LYPLAL1-DT	1.75	1.34	5.95473e-07	1.73499e-05
SLC16A6P1	1.75	0.01	0.00283424	0.0370305
SLC5A10	1.74	-0.13	0.00490586	0.0597913
PTTG1	-1.74	4.51	2.25472e-40	8.64909e-38
GPR150	1.74	0.1	0.0019195	0.0263995
LINC01311	1.74	-0.64	0.0254954	0.24167
AL627095.2	1.74	-0.13	0.00502499	0.061088
AL353671.1	1.74	-0.32	0.00936735	0.103853
TICRR	-1.73	0.11	0.000649929	0.0101347
HMCN1	-1.73	4.95	3.47909e-47	1.79655e-44	Core matrisome	ECM Glycoproteins	hemicentin 1	Q5TCP6:Q96RW7
PRELP	-1.73	4.5	2.11526e-23	3.49748e-21	Core matrisome	Proteoglycans	proline/arginine-rich end leucine-rich repeat protein	P51888
C19orf38	1.73	0.34	0.000641832	0.0100247
POT1-AS1	-1.73	-0.59	0.012521	0.133164
LINC01088	1.73	-0.17	0.00588554	0.0696819
LINC01592	-1.73	3.55	2.93974e-25	5.57471e-23
AL360270.2	1.73	-0.64	0.0265837	0.250185
AC006058.4	-1.73	-0.11	0.00180291	0.0250164
SEL1L3	-1.72	3.36	6.12934e-23	9.82012e-21
PRLR	-1.72	3.09	2.39034e-16	2.18317e-14
KCNJ2	1.72	3.86	2.11523e-21	3.00838e-19
SHC2	-1.72	2.23	1.18151e-12	7.53228e-11
CKAP2	-1.72	5.48	6.60777e-58	4.98404e-55
PIFO	-1.72	1.58	5.9938e-09	2.39788e-07
PPM1E	1.72	0.76	6.94677e-05	0.00136676
THBD	1.72	8.62	7.88533e-75	1.12626e-71
UFL1-AS1	1.72	0.71	9.58246e-05	0.00183634
SNORD3A	1.72	0.84	4.74628e-05	0.000968148
AL137127.1	1.72	-0.82	0.046718	0.391827
ATP2C2	1.71	0.88	3.75202e-05	0.000779794
NR4A1	-1.71	6.42	0.0106377	0.116002
ALPK3	1.71	-0.03	0.0038744	0.0485874
NKD1	-1.71	0.33	0.000213947	0.00376567
COL24A1	-1.71	1.33	1.12567e-07	3.72975e-06	Core matrisome	Collagens	collagen, type XXIV, alpha 1	E9PNK8:F8WDM8:H0YCZ7:Q17RW2
IL17D	-1.71	2.1	1.10114e-11	6.35591e-10	Matrisome-associated	Secreted Factors	interleukin 17D	Q8TAD2
LINC00630	1.71	1.98	1.67516e-09	7.26915e-08
AL353705.3	-1.71	-0.77	0.0230824	0.223467
AL359834.1	-1.71	-0.16	0.00259248	0.0342383
PDLIM2	-1.7	0.73	1.9321e-05	0.00042414
KLHL11	1.7	2.36	9.47476e-12	5.52598e-10
RPS7P4	-1.7	-0.08	0.00197518	0.0270489
AL590428.1	1.7	0.1	0.00256346	0.0339284
SNORD3B-2	1.7	-0.64	0.0297134	0.273579
POC1B-AS1	1.7	0.93	3.09935e-05	0.000653864
PCDH19	-1.69	-0.24	0.00383222	0.0481484
VMO1	1.69	-0.64	0.0307174	0.280935
CPNE4	-1.69	-0.73	0.0225085	0.219271
AC096540.1	1.69	0.5	0.000368227	0.00612921
SLC25A25-AS1	1.69	1.27	2.60312e-06	6.77052e-05
AL161669.3	1.69	-0.9	0.0584197	0.467762
CYP26B1	-1.68	5.67	2.17439e-58	1.65871e-55
REV3L	1.68	0.28	0.00111344	0.0163164
MUSK	1.68	-0.64	0.0311405	0.284035
PLCL1	-1.68	1.26	4.00566e-07	1.20637e-05
TENM2	-1.68	-1.02	0.0520905	0.428009
BANK1	-1.68	-0.77	0.0256372	0.242842
HEATR4	1.68	0.2	0.00167683	0.0234952
SLC38A3	-1.68	-0.77	0.0251416	0.239059
RYR2	1.68	1.42	7.56378e-07	2.16343e-05
RASSF9	-1.68	0.29	0.000327583	0.00552113
ZNF341-AS1	1.68	0.37	0.000724724	0.0111502
SNHG21	1.68	-0.02	0.00438029	0.0541327
AL645608.6	-1.68	0.21	0.00047323	0.00768906
MAN1C1	-1.67	3.82	4.31746e-27	9.201e-25
NREP	-1.67	3.13	2.91058e-19	3.42184e-17
LMO7	-1.67	7.28	1.54854e-72	2.0383e-69
AFF2	-1.67	3.24	1.87315e-20	2.46076e-18
SGO2	-1.67	4.31	2.47125e-34	7.40602e-32
HACD1	-1.67	4.96	4.58778e-45	2.16886e-42
LINC01503	-1.67	3.08	7.62389e-19	8.55838e-17
LY75-CD302	1.67	-0.67	0.0340364	0.305506
P2RX5-TAX1BP3	1.67	0.48	0.000468364	0.00762398
FTH1P13	1.67	-0.67	0.0347021	0.31069
OSBPL7	-1.66	3.87	1.41398e-27	3.14305e-25
NPTX2	-1.66	1.43	8.65285e-08	2.91599e-06
HMGA1	1.66	10.39	2.31814e-66	2.50994e-63
IDH2	-1.66	5.24	4.12701e-50	2.32812e-47
SP6	1.66	-0.33	0.0137388	0.144188
CRYM-AS1	1.66	-0.48	0.0215694	0.211405
AC068631.1	-1.66	-0.56	0.0137491	0.144215
AC006369.1	1.66	1.8	2.70934e-08	9.85637e-07
AL355073.1	1.66	-0.7	0.0368028	0.326233
AC110597.1	1.66	1.36	1.33961e-06	3.65264e-05
TACR2	1.65	1.25	4.84963e-06	0.000120087
GAS2L3	-1.65	3.38	1.47577e-21	2.13971e-19
JPH2	-1.65	4.35	3.22182e-34	9.61248e-32
RICTOR	1.65	4.52	6.85735e-05	0.00135114
CDT1	-1.65	2.22	8.66221e-12	5.07855e-10
ADRA1D	-1.65	2.71	1.89106e-15	1.62336e-13
UBA7	-1.65	3.88	2.56987e-27	5.51168e-25
AL713998.1	1.65	-0.54	0.0247023	0.236119
AC018450.1	1.65	-0.67	0.0370622	0.327971
LINC02361	1.65	-0.68	0.0371643	0.328831
AC004241.1	1.65	-0.07	0.00576074	0.0684215
AC144548.1	1.65	5.4	1.6436e-49	9.11858e-47
AC003093.1	1.65	-0.08	0.00578546	0.0686423
SH2B3	1.64	2.08	1.59699e-09	6.96142e-08
TNNC1	-1.64	1.62	1.57511e-08	5.98062e-07
PSMA8	-1.64	3.66	2.04589e-24	3.68205e-22
RB1-DT	1.64	-0.71	0.0395013	0.345366
AC012618.3	1.64	-0.22	0.00976393	0.107681
AC092645.1	-1.64	1.3	4.76056e-07	1.41093e-05
AP002813.1	1.64	0.21	0.00214946	0.0291325
LIMCH1	-1.63	1.75	6.17005e-09	2.46545e-07
MEF2C	-1.63	2.06	1.58858e-10	7.82975e-09
CRYAB	-1.63	7.56	3.14787e-69	3.77351e-66
DOCK2	-1.63	3.77	1.51498e-25	2.93933e-23
IL6	-1.63	2.12	5.25835e-11	2.75346e-09	Matrisome-associated	Secreted Factors	interleukin 6 (interferon, beta 2)	B4DNQ5:B4DNV3:B5MC14:B5MC21:B5MCZ3:C9J5B0:P05231
DNAI3	-1.63	1.99	4.20638e-10	1.96503e-08
PHOSPHO1	-1.63	-0.77	0.0300945	0.276178
FAM20C	1.63	7.66	1.64299e-68	1.90162e-65	Matrisome-associated	ECM Regulators	family with sequence similarity 20, member C	Q8IXL6
NEB	1.63	-0.54	0.0267864	0.251703
ADH1B	1.63	1.53	5.25555e-07	1.544e-05
DPF3	1.63	1.24	6.44812e-06	0.000155203
AC139887.2	1.63	2.13	1.20795e-09	5.33133e-08
AC015813.6	1.63	3.95	3.37933e-25	6.37231e-23
AC017116.2	-1.63	1.63	1.98065e-08	7.38672e-07
ADM2	-1.62	-0.26	0.00613514	0.072242
N4BP3	-1.62	-0.56	0.0163191	0.167125
CCDC81	-1.62	1.42	2.30365e-07	7.24668e-06
EXTL1	-1.62	2.51	2.07629e-13	1.42809e-11
SCARA3	-1.62	6.67	2.38625e-66	2.54268e-63
ERBB4	-1.62	0.5	0.000159578	0.00289058
LRRC37A5P	1.62	0.17	0.00271836	0.035711
AL023806.3	1.62	0.54	0.000497299	0.00804039
AC090945.1	1.62	-0.56	0.029031	0.268252
HSPB6	-1.61	4.14	1.2732e-29	3.16555e-27
FAM184B	1.61	1.11	2.08988e-05	0.0004555
MCM10	-1.61	1.42	1.94505e-07	6.20292e-06
ATP8B3	-1.61	1.12	3.56451e-06	9.01603e-05
CDH18	-1.61	4.46	3.38666e-34	1.00596e-31
EVL	-1.61	4.79	6.4835e-40	2.44516e-37
LAMB2P1	1.61	2.23	4.76599e-10	2.20954e-08
CENPP	-1.6	1.2	2.04785e-06	5.4123e-05
SLC1A1	1.59	1.91	2.73388e-08	9.92566e-07
CCL2	-1.59	1.25	1.39235e-06	3.79029e-05	Matrisome-associated	Secreted Factors	chemokine (C-C motif) ligand 2	J3KRT7:P13500
C16orf86	-1.59	1.15	3.546e-06	8.97937e-05
LRRC2	-1.59	5.41	1.05005e-48	5.73089e-46
TAFA5	-1.59	5.11	3.15278e-44	1.43977e-41
LINC02535	1.59	0.53	0.000628947	0.00984771
LINC01141	1.59	2.42	4.49813e-11	2.37951e-09
AC104117.3	-1.59	-1.07	0.0722697	0.55477
AC025809.1	1.59	0.46	0.000743898	0.011417
AL512329.2	-1.59	-0.49	0.0151064	0.156496
UHRF1	-1.59	3.71	9.64636e-24	1.63525e-21
AP001977.1	1.59	-0.23	0.0124664	0.132647
SLC6A4	1.58	-0.21	0.0124091	0.132184
TPM1	-1.58	8.66	6.72755e-65	6.94801e-62
CEP112	-1.58	3.39	3.50392e-20	4.48889e-18
PLAC9	-1.58	3.76	6.62795e-24	1.14674e-21
AKR1C7P	1.58	-0.75	0.0504949	0.417556
CNTF	1.58	0.32	0.00170093	0.023808	Matrisome-associated	Secreted Factors	ciliary neurotrophic factor	P26441
AC012442.2	1.58	0.08	0.00454116	0.0558574
AC009962.1	1.58	-0.41	0.0220433	0.21527
E2F2	-1.57	-0.37	0.0111933	0.121058
DLX3	-1.57	2.57	2.89642e-13	1.96998e-11
ACCS	-1.57	2.3	2.53495e-11	1.39142e-09
CHTF18	-1.57	2.65	1.16248e-13	8.29305e-12
LSP1	-1.57	0.05	0.00234447	0.0314392
DCLK1	-1.57	3.41	5.42162e-20	6.80286e-18
PIF1	-1.57	1.52	1.68661e-07	5.43294e-06
CIP2A	-1.57	3.39	5.2158e-20	6.55686e-18
RRAD	-1.57	6.05	1.34391e-36	4.53349e-34
NME6	1.57	0.01	0.00653977	0.0764168
NQO1	1.57	8.7	3.05574e-63	2.88918e-60
ADGRG1	1.57	4.56	4.2609e-32	1.15336e-29
AC021242.3	1.57	-0.78	0.0548278	0.445916
NOX4	-1.56	1.78	1.49566e-08	5.69828e-07
LRRC4B	1.56	-0.54	0.0339985	0.305327
HS2ST1	1.56	0.83	0.000175634	0.00314577
ADCY8	-1.56	1.76	1.89895e-08	7.11762e-07
SLC35G2	1.56	0.8	0.000216075	0.00379616
EFEMP2	-1.56	7.21	8.27953e-64	8.1736e-61	Core matrisome	ECM Glycoproteins	EGF-containing fibulin-like extracellular matrix protein 2	E9PI47:E9PKA3:E9PNB8:E9PRQ8:E9PRU1:E9PSC1:H0YCB5:H0YCR9:H0YET5:H0YEU0:O95967
AC008969.1	1.56	2.96	3.54306e-14	2.66345e-12
EPGN	1.56	3.6	7.88305e-20	9.74566e-18	Matrisome-associated	Secreted Factors	epithelial mitogen homolog (mouse)	A0PK19:H3BM13:Q6UW88
CEND1	-1.56	1.71	3.01279e-08	1.08736e-06
ZNF420	1.56	0.8	0.000215003	0.00377831
HLA-B	-1.56	8.36	1.48798e-63	1.42698e-60
AC009522.1	1.56	0.13	0.00429285	0.0532187
CAPN10-DT	1.56	-0.13	0.00999554	0.109946
MILR1	1.56	-0.1	0.00964907	0.106519
AP000350.6	1.56	-0.1	0.00986148	0.108596
AC245041.2	-1.56	0.19	0.00132951	0.0191441
AC105052.4	-1.56	2.68	7.99121e-14	5.76208e-12
BRCA1	-1.55	3.29	2.30923e-18	2.4803e-16
NFE2L3	1.55	-0.57	0.0366001	0.324737
BCAS1	1.55	1.09	4.41597e-05	0.000905172
FGFR2	-1.55	0.12	0.0020346	0.0277269
KIF20B	-1.55	4.12	2.16982e-27	4.68361e-25
TMEM132B	-1.55	3.42	1.00796e-19	1.23251e-17
PRPS1	-1.55	7.44	3.61372e-63	3.32314e-60
KALRN	-1.55	2.75	4.35097e-14	3.24174e-12
SPDYA	1.55	0.18	0.00354542	0.0451022
RIMS2	-1.55	-0.09	0.00462731	0.0567986
NAT8L	-1.55	-0.81	0.0429202	0.367216
CDHR4	-1.55	-0.23	0.00769613	0.0878343
MFSD2B	1.55	3.15	1.42183e-15	1.22999e-13
AP000487.1	1.55	0.01	0.00702843	0.081194
AL928646.1	1.55	0.64	0.000476515	0.00773789
FNDC8	1.54	-0.39	0.0241628	0.231754	Core matrisome	ECM Glycoproteins	fibronectin type III domain containing 8	Q8TC99
OVGP1	1.54	1.45	3.37195e-06	8.57096e-05	Matrisome-associated	ECM-affiliated Proteins	oviductal glycoprotein 1, 120kDa	B4DHP1:Q12889
HPD	-1.54	0.79	6.31862e-05	0.00125382
MALT1	-1.54	-0.85	0.0484394	0.404042
TMEM132E	-1.54	-0.81	0.0439813	0.374554
MIR181A1HG	1.54	0.89	0.000149556	0.0027304
CCDC15-DT	1.54	0.2	0.00347313	0.0442664
KLHL13	-1.53	1.53	2.72283e-07	8.45045e-06
FKBP1B	-1.53	0.7	0.000123024	0.0022998
CKS2	-1.53	5.46	8.03842e-46	3.93883e-43
BATF2	1.53	-0.3	0.018918	0.19
RASGRP1	1.53	0.69	0.00042343	0.00695155
PSG5	-1.53	6.41	1.01978e-57	7.60642e-55
AC008467.1	1.53	-0.12	0.0117361	0.126035
AC090625.2	1.53	-0.01	0.00839678	0.0946877
PRKXP1	1.53	-0.3	0.0184194	0.185632
DHRS11	-1.53	1.61	1.48206e-07	4.82963e-06
AC006059.5	1.53	1.27	1.54176e-05	0.000344192
INO80D	1.52	1.85	2.29592e-07	7.23254e-06
ITGA7	-1.52	5.37	9.76943e-45	4.55432e-42
TEC	1.52	0.36	0.00193344	0.0265537
ADAMTS7	-1.52	4.9	8.27636e-37	2.83465e-34	Matrisome-associated	ECM Regulators	ADAM metallopeptidase with thrombospondin type 1 motif, 7	Q9UKP4
SLC1A7	-1.52	2.73	1.29494e-13	9.17941e-12
TRIM17	1.52	-0.64	0.0449023	0.379634
CDS1	-1.52	-0.98	0.0699062	0.540148
CPNE7	-1.52	4.77	1.40739e-35	4.45652e-33
GAS6	-1.52	6.06	2.29223e-54	1.4655e-51	Core matrisome	ECM Glycoproteins	growth arrest-specific 6	J3KP07:Q14393
HLA-F	-1.52	1.74	5.24301e-08	1.82459e-06
AC104118.1	1.52	-0.04	0.00912213	0.10152
AL136038.4	-1.52	-0.35	0.0124568	0.132587
CAMK2A	1.51	-0.03	0.0095714	0.105853
PLPPR4	-1.51	3.9	1.28884e-23	2.16842e-21
UNC13A	1.51	0.65	0.000550659	0.00879717
ENPP2	1.51	6.56	1.51285e-55	1.05789e-52
HMGA2	1.51	7.14	1.26475e-58	9.75891e-56
MFAP4	-1.51	6.36	7.96105e-56	5.62553e-53	Core matrisome	ECM Glycoproteins	microfibrillar-associated protein 4	K7ES70:P55083
DES	-1.51	-0.44	0.0172238	0.175054
TRAPPC5	1.51	0.3	0.00276418	0.0362349
PDLIM7	-1.51	6.75	1.19617e-58	9.33705e-56
CSPG4BP	1.51	0.75	0.000371124	0.0061713
UBE2Q2P2	1.51	-0.17	0.0139424	0.145924
AC245060.6	1.51	-0.33	0.0210562	0.207411
AC005154.5	1.51	-0.05	0.0101031	0.110947
AL133482.1	-1.51	-0.16	0.00734287	0.0842179
AL355334.2	1.51	-0.13	0.0129968	0.137419
CDH10	-1.5	1.15	1.19215e-05	0.000271101
TFAP2C	1.5	5.78	2.51015e-47	1.30625e-44
EYA1	-1.5	0.07	0.00329387	0.0422383
PROZ	1.5	-0.45	0.0309237	0.282551
DHRS1	-1.5	1.6	2.40075e-07	7.52742e-06
SPON2	-1.5	5.35	4.73096e-43	2.02286e-40	Core matrisome	ECM Glycoproteins	spondin 2, extracellular matrix protein	D6RA41:D6RB12:D6RBY3:D6REX2:D6RFY9:D6RIH5:Q9BUD6
CADM1	-1.5	2.46	1.579e-11	8.89992e-10
AC093627.4	1.5	0.61	0.00082059	0.012446
AC106760.2	-1.5	-0.81	0.0495221	0.411336
AC006538.2	1.5	0.64	0.000630111	0.00986229
AC145098.2	-1.5	0.27	0.00137707	0.0197316
AL731769.2	1.5	-0.2	0.0153782	0.158773
MAP7	-1.49	1.26	5.03399e-06	0.000124057
LINC01910	1.49	-0.15	0.014523	0.151175
AC011468.2	1.49	-0.78	0.0690877	0.535055
MSH4	1.48	0.06	0.00802451	0.0910711
HIPK2	1.48	6.56	6.70746e-52	3.91541e-49
CADPS2	-1.48	0.08	0.00376643	0.0474996
TMEM59L	-1.48	4.45	1.55837e-29	3.832e-27
LRRCC1	-1.48	3.04	6.15989e-15	5.00016e-13
ARHGEF4	-1.48	3.05	3.6351e-15	3.02384e-13
ZNF208	-1.48	-0.19	0.00890547	0.0995212
RACGAP1	-1.48	5.19	4.44249e-40	1.68488e-37
GBP2	-1.48	4.98	3.17263e-37	1.10352e-34
MTHFD2L	1.48	3.68	4.40481e-19	5.02029e-17
FBXW10	1.48	-0.63	0.0501136	0.415081
KPNA2	-1.48	6.25	5.03368e-53	3.04424e-50
DCHS2	-1.48	-0.26	0.0117706	0.126386
ARHGAP11A	-1.48	1.1	2.08676e-05	0.000455114
RPLP0P2	1.48	0.49	0.00150194	0.0213084
PLEKHG6	1.47	0.24	0.0043005	0.0532938
MEOX2	-1.47	1.95	2.71039e-08	9.85637e-07
WNK4	1.47	-0.05	0.011938	0.127896
PSD2	1.47	-0.61	0.0505383	0.417761
JPH3	-1.47	0.43	0.000797698	0.0121427
ATG16L2	-1.47	4	1.75586e-23	2.91759e-21
KRT8	1.47	0.72	0.000582243	0.00922928
SYT12	-1.47	-0.74	0.0445934	0.378811
SLC44A3-AS1	-1.47	-0.56	0.02849	0.264381
BX284613.2	1.47	0.7	0.000635002	0.00992727
AC090589.1	-1.47	-0.21	0.0100429	0.110358
EIF1B-AS1	1.47	0.04	0.0092924	0.103158
GCLM	1.46	6.21	9.06165e-50	5.06924e-47
COL16A1	-1.46	7.92	3.94471e-57	2.90998e-54	Core matrisome	Collagens	collagen, type XVI, alpha 1	A6NCT7:A6NDR9:H7BY97:H7BZL8:H7C3F0:Q07092
ENOX1	1.46	1.96	1.78717e-07	5.73484e-06
LUM	-1.46	9.33	9.41377e-53	5.64238e-50	Core matrisome	Proteoglycans	lumican	P51884
MIER3	1.46	2.29	5.16524e-09	2.07879e-07
MACIR	1.46	4.86	1.12821e-32	3.18222e-30
SLC8A1	-1.46	2.54	1.58911e-11	8.94939e-10
AC141586.1	1.46	1.44	9.62317e-06	0.000223531
AC073389.1	1.46	-0.18	0.0179404	0.181486
LINC02035	1.46	3.92	1.03402e-20	1.39665e-18
LINC00235	1.46	1.39	1.49772e-05	0.000335139
MYLK	-1.45	7.22	1.7668e-55	1.22273e-52
MCAM	-1.45	0.33	0.00142934	0.0203979
CYP11A1	-1.45	0.13	0.00342145	0.0437074
UCHL1	-1.45	4.55	5.18551e-30	1.3184e-27
AC007663.1	1.45	0.14	0.00711488	0.0820515
RAD54L2	1.45	2.57	2.28783e-10	1.10253e-08
B2M	-1.45	10.95	2.87908e-50	1.6519e-47
SAXO2	1.45	0.15	0.00682489	0.0792108
HSD17B8	-1.45	2.09	5.79655e-09	2.32173e-07
LINC02872	1.45	0.54	0.001464	0.0208323
CEP164P1	-1.45	-0.66	0.0392813	0.343891
TMED2-DT	1.45	-0.45	0.0373217	0.329922
CYP2B7P	1.45	-0.64	0.054944	0.44659
MYL6	-1.44	10	6.46907e-52	3.80937e-49
NTSR1	1.44	1.18	7.31969e-05	0.0014334
ARHGEF16	-1.44	-0.56	0.0317875	0.288872
PRKG2	1.44	6.04	2.39233e-47	1.25466e-44
PRDM16	-1.44	0.73	0.000240872	0.00419679
BNIPL	1.44	-0.48	0.0408025	0.35416
NOG	-1.44	5.65	2.36565e-42	9.92538e-40
LINC01133	-1.44	0.12	0.00392107	0.0491176
UBAC2-AS1	1.44	0.43	0.00248424	0.0330428
USP46-DT	-1.44	0.81	0.00016899	0.00303893
LINC01094	1.44	-0.64	0.0567914	0.458497
AL110118.1	1.44	-0.33	0.0276921	0.25873
AC092171.5	-1.44	0.54	0.000600121	0.00947018
AC012213.5	1.44	0.98	0.000240879	0.00419679
ADAMTS6	1.43	3.61	2.86904e-17	2.86606e-15	Matrisome-associated	ECM Regulators	ADAM metallopeptidase with thrombospondin type 1 motif, 6	D6R9L6:Q9UKP5
JAK3	-1.43	0.85	0.000160647	0.00290679
STX1A	1.43	2.9	5.14871e-12	3.08601e-10
ABI3	-1.43	-0.53	0.0308636	0.282041
CAP2	-1.43	5.43	1.40253e-40	5.44231e-38
ARL4A	-1.43	4.73	1.73729e-31	4.62795e-29
SORT1	-1.43	6.48	3.42072e-51	1.9796e-48
PAQR5	1.43	2.18	3.17709e-08	1.14175e-06
KLHDC9	-1.43	0.77	0.000227514	0.00398774
BAALC	-1.43	1.53	1.39728e-06	3.80218e-05
SCN11A	1.43	0.69	0.000910013	0.0136086
RELL1	1.43	2.38	3.07902e-09	1.28064e-07
ROBO2	-1.43	5.98	1.01978e-08	3.96856e-07
AL031599.1	1.43	-0.22	0.0215771	0.211425
ITGB1-DT	1.43	0.56	0.00158903	0.0223909
AL049629.1	1.43	1.49	1.00557e-05	0.000232611
AC007785.1	-1.43	-0.47	0.0263821	0.248531
AL359715.3	-1.43	-0.46	0.0262474	0.247575
SEMA3A	1.42	5.1	6.34712e-34	1.85253e-31	Matrisome-associated	ECM-affiliated Proteins	sema domain, immunoglobulin domain (Ig), short basic domain, secreted, (semaphorin) 3A	C9J9C4:C9JD25:Q14563
MMP11	-1.42	6.11	0.0198739	0.197502	Matrisome-associated	ECM Regulators	matrix metallopeptidase 11 (stromelysin 3)	E9PED7:F8WDI7:H7C3I7:P24347
STMN1	-1.42	7.45	4.54098e-54	2.87581e-51
IDUA	-1.42	4	4.08475e-22	6.21789e-20
CCDC62	1.42	0.41	0.00299646	0.0389227
RAB33A	-1.42	2.78	2.65756e-12	1.63222e-10
GCNT3	1.42	0.2	0.00655674	0.0765885
SLC20A1	1.42	7.8	1.49651e-53	9.30191e-51
ZNF773	1.42	0.68	0.00104483	0.0153984
COL4A6	-1.42	1.24	1.71489e-05	0.00037956	Core matrisome	Collagens	collagen, type IV, alpha 6	A8MXH5:B4DZ39:F5H3Q5:F5H851:Q14031
CTC-338M12.4	1.42	0.31	0.0043497	0.0538183
AC114811.2	1.42	0.03	0.0120404	0.12889
AL645929.2	1.42	-0.13	0.0169374	0.17243
MOV10L1	-1.41	1.25	1.74123e-05	0.000385136
GDF15	1.41	4.92	3.07139e-31	8.14949e-29	Matrisome-associated	Secreted Factors	growth differentiation factor 15	Q99988
TCF19	-1.41	3.8	4.64497e-20	5.88333e-18
ANXA3	-1.41	0.29	0.00239821	0.0320701	Matrisome-associated	ECM-affiliated Proteins	annexin A3	D6RA82:D6RAZ8:D6RCA8:D6RFG5:D6RFJ9:P12429
KCNJ15	1.41	1.76	1.91891e-06	5.10771e-05
REPS2	-1.41	-0.11	0.0101245	0.11111
ADGRG2	-1.41	0.54	0.00078878	0.0120206
HS6ST1P1	-1.41	0.69	0.000391237	0.00647208
COL15A1	-1.41	0.83	0.000202059	0.00357895	Core matrisome	Collagens	collagen, type XV, alpha 1	P39059
AC011997.1	1.41	-0.2	0.0225029	0.21925
LINC01693	1.41	-0.33	0.0314513	0.286226
ANKRD65	-1.41	3.1	2.31484e-14	1.76786e-12
RTL9	-1.41	-0.23	0.0147841	0.15353
AL356215.1	1.41	-0.33	0.0314538	0.286226
AL049838.1	-1.41	2.13	1.02108e-08	3.97133e-07
LINC02861	-1.41	1.47	3.39904e-06	8.63654e-05
ARL14EPL	-1.41	0.05	0.00630203	0.073922
AC008687.4	-1.41	-0.77	0.0579125	0.464754
AC009237.14	1.41	-0.48	0.0449654	0.379976
FKBP5	-1.4	1.9	1.17974e-07	3.89745e-06
ST8SIA1	-1.4	-0.32	0.019379	0.193645
POU2F1	1.4	4.05	1.6985e-20	2.24008e-18
TMEM47	-1.4	7.92	1.90427e-52	1.13127e-49
SORBS2	-1.4	-0.37	0.0228447	0.221613
TMEM143	-1.4	2.59	4.35263e-11	2.308e-09
CARNS1	-1.4	0.41	0.00146854	0.020873
CTXN1	-1.4	1.19	3.06993e-05	0.000648373
GAL3ST4	-1.4	3.46	7.53262e-17	7.16239e-15
DIO2	-1.4	4.59	0.0347824	0.311326
DIO1	1.4	-0.38	0.0362298	0.322091
MEG8	1.4	3.9	3.82163e-19	4.39291e-17
SNORD3C	1.4	-0.33	0.0331333	0.299158
AC004076.1	1.4	2.5	1.82267e-09	7.87336e-08
DUSP5-DT	1.4	0.48	0.00268837	0.0354002
AC092111.1	1.4	0.78	0.000773269	0.0118057
AC025774.1	1.4	-0.33	0.0335961	0.302766
EEF1A2	-1.39	0.02	0.00736372	0.0844137
FANCI	-1.39	3.33	1.12259e-15	9.78693e-14
SIM2	1.39	0.36	0.00438167	0.0541398
CYTL1	-1.39	1.41	6.19385e-06	0.000149781
PIPOX	1.39	-0.48	0.0477561	0.399336
KU-MEL-3	-1.39	-0.66	0.0476866	0.398854
AC010776.2	-1.39	0.09	0.00580818	0.0688809
RUBCNL	-1.38	1.22	3.13624e-05	0.000661023
SCN1B	-1.38	3.59	1.02013e-17	1.05033e-15
UNC5CL	1.38	-0.51	0.0510629	0.421467
EPHA5	-1.38	0.95	0.000155379	0.00282673
ANGPT1	-1.38	3.06	1.43861e-13	1.01019e-11	Matrisome-associated	Secreted Factors	angiopoietin 1	B4DTQ9:E5RFF4:E7ERK4:Q15389
ACOX2	-1.38	3.85	9.18388e-20	1.12708e-17
KIAA0895L	-1.38	3.38	6.19378e-16	5.48533e-14
ZNF891	1.38	1.19	0.000128989	0.00239795
PSG3	-1.38	1.33	1.3928e-05	0.000313123
AC009312.1	-1.38	1.45	5.16246e-06	0.00012699
AC138649.5	-1.38	-0.56	0.0391077	0.342684
AC110611.2	-1.38	0.1	0.00624645	0.0733668
PRDM6	-1.37	3.2	3.01428e-14	2.2787e-12
DMPK	-1.37	5.32	1.38515e-36	4.64925e-34
LPCAT3	-1.37	-0.59	0.0436249	0.372351
FGF13	-1.37	0.27	0.00328956	0.0421911	Matrisome-associated	Secreted Factors	fibroblast growth factor 13	B1AJW0:B1AK17:B1B1H9:Q92913
SLC44A5	-1.37	0.14	0.0056614	0.0674326
GCNA	1.37	1.14	0.000184681	0.00329637
C16orf74	-1.37	-0.59	0.0436164	0.372326
GALNT9	1.37	1.66	6.39724e-06	0.000154089
AP001266.2	1.37	0.36	0.00480706	0.0587792
AC007922.4	-1.37	-0.59	0.0432466	0.369545
SLC6A15	1.36	4.52	1.32975e-24	2.44565e-22
CHADL	-1.36	0.58	0.000981175	0.0145497	Core matrisome	Proteoglycans	chondroadherin-like	B0QYT2:H0Y4I5:Q6NUI6
COL7A1	-1.36	5.83	2.9033e-39	1.07087e-36	Core matrisome	Collagens	collagen, type VII, alpha 1	C9JBL3:Q02388
CNN1	-1.36	4.84	2.75542e-30	7.14175e-28
ADGRB3	-1.36	2.1	4.94881e-08	1.72848e-06
PAM	-1.36	10	2.00298e-45	9.67339e-43
BEAN1	1.36	0.36	0.00518872	0.0627263
KIFC2	-1.36	2.72	3.61498e-11	1.93674e-09
JUP	-1.36	3.28	1.10189e-14	8.75383e-13
PARPBP	-1.36	2.07	5.62696e-08	1.94911e-06
NPEPL1	-1.36	1.09	9.63422e-05	0.00184573
SMIM27	-1.36	1.45	7.57607e-06	0.000179457
ERICD	-1.36	1.03	0.000127979	0.0023838
FP671120.7	1.36	7.27	5.54331e-49	3.05019e-46
AL358790.1	1.36	0.23	0.00778026	0.0886252
ZNF511-PRAP1	1.36	-0.01	0.0169105	0.172287
AC025283.2	1.36	0.06	0.0138493	0.145153
BIRC3	-1.35	1.63	2.27575e-06	5.9723e-05
DMC1	-1.35	0.65	0.000758418	0.0116212
ADAMTS14	-1.35	4.27	4.19633e-23	6.83738e-21	Matrisome-associated	ECM Regulators	ADAM metallopeptidase with thrombospondin type 1 motif, 14	Q8WXS8
PTPRN2	-1.35	-0.52	0.0399687	0.348228
NAGS	1.35	1.59	1.28807e-05	0.000291042
MX2	-1.35	-0.19	0.0170173	0.173191
COLEC10	-1.35	1.13	8.02487e-05	0.00155877	Matrisome-associated	ECM-affiliated Proteins	collectin sub-family member 10 (C-type lectin)	Q9Y6Z7
C1orf53	-1.35	1.12	8.9562e-05	0.00172668
TMEM230P2	-1.35	0.01	0.00968437	0.106891
AC135166.1	-1.35	-0.41	0.0305337	0.279636
NOP53-AS1	-1.35	0.68	0.000709745	0.0109495
AC011388.1	1.35	0.54	0.00274517	0.036021
AP001437.2	1.35	-0.03	0.0180666	0.182515
AL133351.4	1.35	0.34	0.00558913	0.0667532
CAPS	-1.34	1.76	9.89357e-07	2.75927e-05
LIFR	1.34	4.64	1.47608e-25	2.87216e-23
ECT2	-1.34	4.75	2.57461e-28	5.91896e-26
SDCBP2	1.34	2.83	1.709e-10	8.36189e-09
COLEC12	1.34	7.52	1.42342e-47	7.52394e-45	Matrisome-associated	ECM-affiliated Proteins	collectin sub-family member 12	Q5KU26
MYOZ2	-1.34	1.76	1.1845e-06	3.25883e-05
STOX2	-1.34	-0.29	0.0228574	0.221672
CST6	-1.34	1.39	1.52343e-05	0.000340553	Matrisome-associated	ECM Regulators	cystatin E/M	Q15828
NTM	-1.34	5.73	1.19713e-39	4.48957e-37
KCTD21	1.34	0.27	0.00805309	0.09138
LINC02813	1.34	1.27	0.00011539	0.00216701
AL356124.1	1.34	-0.17	0.0266914	0.251021
AKR1B15	1.34	0.42	0.00456354	0.0560875
DNAJC9-AS1	1.34	1.06	0.000417635	0.00686312
TMC3-AS1	-1.34	1.13	9.10576e-05	0.001753
TBCE	1.34	0.17	0.0107263	0.116797
EFR3B	-1.33	2.08	9.7715e-08	3.25862e-06
CSF2RB	-1.33	3.22	1.00248e-13	7.1668e-12
HDAC10	-1.33	0.38	0.00274459	0.0360204
NFKBIA	-1.33	7.02	3.12891e-45	1.50031e-42
C3orf20	1.33	1.67	1.14686e-05	0.000261956
CYP1B1	1.33	8.56	4.18204e-47	2.12682e-44
RETREG1	-1.33	-0.13	0.015908	0.163538
HMGB2	-1.33	5.5	1.87231e-36	6.19154e-34
ANTXR1	-1.33	10.27	6.19542e-44	2.79127e-41
PLAAT3	-1.33	2.18	3.34312e-08	1.19565e-06
BDNF	-1.33	-0.35	0.0275383	0.257471	Matrisome-associated	Secreted Factors	brain-derived neurotrophic factor	E9PMP3:P23560
METTL7A	-1.33	4.37	1.52836e-23	2.55857e-21
ANGPTL5	-1.33	1.06	0.000163183	0.00294397	Matrisome-associated	Secreted Factors	angiopoietin-like 5	E9PKF7:Q86XS5
AC009237.3	1.33	1.41	5.51562e-05	0.00111163
AC090192.2	1.33	0.68	0.00192591	0.0264715
CRLF1	-1.32	8.7	2.76428e-46	1.38482e-43	Matrisome-associated	Secreted Factors	cytokine receptor-like factor 1	M0QZL6:O75462
NAV3	1.32	6.6	1.14244e-43	4.97999e-41
COCH	-1.32	0.97	0.000283799	0.00485016	Core matrisome	ECM Glycoproteins	coagulation factor C homolog, cochlin (Limulus polyphemus)	E7EN67:G3V4C4:G3V5G6:G3V5V4:G3V5X3:H0YJJ0:H0YJW4:O43405:Q96IU6
GSTZ1	-1.32	3.4	5.8308e-15	4.75026e-13
PTK6	1.32	0.4	0.00552112	0.0660992
HERC6	-1.32	1.04	0.000195307	0.00346851
SLC22A14	1.32	-0.15	0.028461	0.264258
NEXN	-1.32	6.43	5.18628e-44	2.3524e-41
RNF152	1.32	4.28	7.12348e-21	9.73929e-19
COL18A1	-1.32	5.49	3.97232e-36	1.28203e-33	Core matrisome	Collagens	collagen, type XVIII, alpha 1	H7BXV5:H7C457:P39060
CABCOCO1	-1.32	0.67	0.000956315	0.0142219
ZNF853	-1.32	1.24	5.79608e-05	0.00116112
AC009812.4	1.32	-0.44	0.0530969	0.434576
AC099332.2	1.32	-0.28	0.0376194	0.332026
COL17A1	-1.31	0.22	0.00588728	0.0696903	Core matrisome	Collagens	collagen, type XVII, alpha 1	A2A2Y8:H0Y420:Q9UMD9
MTMR3	1.31	1.83	5.39391e-06	0.000132006
UBE2S	-1.31	4.89	7.14496e-29	1.70087e-26
SOD3	-1.31	8.21	0.00551289	0.0660327
FGF12	-1.31	-0.21	0.0214908	0.210702	Matrisome-associated	Secreted Factors	fibroblast growth factor 12	C9JEN8:C9JIN3:C9JUK8:H7C1L8:P61328
MMP19	-1.31	5.87	1.43182e-39	5.33988e-37	Matrisome-associated	ECM Regulators	matrix metallopeptidase 19	A6ND33:B4DNP3:F8W1C3:Q99542
POPDC3	1.31	1.31	0.000123449	0.00230647
NCAPG2	-1.31	4.65	3.91766e-26	7.89767e-24
C10orf90	1.31	0.41	0.00586462	0.069471
HAS2	1.31	6.65	1.07278e-43	4.70691e-41
PRKN	-1.31	1.26	6.15598e-05	0.00122517
COL4A1	1.31	5.72	2.40777e-36	7.88457e-34	Core matrisome	Collagens	collagen, type IV, alpha 1	F5H5K0:P02462
OSMR-AS1	1.31	1.95	2.36986e-06	6.19745e-05
LINC02301	-1.31	0.32	0.00407459	0.0507755
AL035446.2	-1.31	2.46	2.34018e-09	9.98069e-08
HDAC9	-1.3	5.68	9.15084e-37	3.11825e-34
ACADVL	-1.3	7.44	5.39278e-46	2.68161e-43
RASD2	-1.3	5.03	4.85974e-30	1.24043e-27
ASIP	-1.3	1.07	0.000212469	0.00374456
CNNM1	1.3	2.32	9.69874e-08	3.23597e-06
GNRH1	1.3	1.27	0.000172764	0.00309932
TENM4	-1.3	1.48	1.47894e-05	0.000331268
CLGN	1.3	4.4	1.68539e-21	2.4227e-19
RECQL4	-1.3	1.85	1.0929e-06	3.02666e-05
F2RL1	1.3	1.5	4.7929e-05	0.000976767
KRT86	-1.3	-0.35	0.0313588	0.285594
VAT1L	1.3	0.23	0.0106354	0.115995
MYO1D	-1.3	8.19	8.59065e-42	3.5164e-39
TTLL3	-1.3	1.98	4.51272e-07	1.3446e-05
MEG3	-1.3	7.13	0.0338568	0.30438
HCG18	1.3	-0.04	0.0232607	0.224902
AC079922.1	-1.3	2.03	3.34232e-07	1.02172e-05
CLMAT3	1.3	-0.07	0.0247581	0.236508
AL731577.2	1.3	0.59	0.00314343	0.0405188
SELENOP	-1.3	4.11	4.11528e-20	5.2421e-18
AC015813.2	1.3	0.97	0.000799021	0.0121595
AL512598.2	-1.3	0.99	0.000307962	0.00522585
AL078604.4	1.3	0.03	0.0198767	0.197502
AC008875.2	1.3	0.21	0.0113515	0.122493
AL022069.3	1.3	1.44	6.90923e-05	0.00136057
KIAA1217	1.29	6.48	3.48712e-41	1.38515e-38
SSPN	-1.29	0.03	0.0122565	0.130724
NEURL2	-1.29	-0.02	0.0140422	0.146899
COL5A1	-1.29	7.86	4.87436e-45	2.28822e-42	Core matrisome	Collagens	collagen, type V, alpha 1	H7BY82:P20908
CTSL	1.29	9.19	1.04627e-43	4.65141e-41	Matrisome-associated	ECM Regulators	cathepsin L1	P07711:Q5T8F0
IL33	1.29	-0.25	0.0407498	0.35384
AGBL3	1.29	0.81	0.00150203	0.0213084
AKAP6	-1.29	4.73	2.82303e-26	5.76019e-24
CARHSP1	-1.29	0.84	0.000597297	0.00943004
NOXRED1	1.29	1.28	0.000185186	0.00330275
PCSK9	-1.29	-0.07	0.0166786	0.170338
NAALADL2	-1.29	4.31	1.63303e-21	2.35248e-19
CAMK1D	-1.29	1.65	6.02353e-06	0.000146031
CCDC159	-1.29	3.12	2.33367e-12	1.44254e-10
RELN	-1.29	-0.01	0.0141148	0.147337	Core matrisome	ECM Glycoproteins	reelin	H7C2B0:J3KQ66:P78509
SLC22A4	1.29	2.93	2.21295e-10	1.06952e-08
PRKAR2A-AS1	1.29	1.3	0.000155022	0.00282098
LINC01411	-1.29	3.65	4.03396e-16	3.62516e-14
AC005225.2	1.29	0.98	0.000869142	0.013079
ARSA	-1.28	5.01	8.87095e-29	2.10426e-26
PKDREJ	1.28	0.04	0.0216813	0.212229
NOTCH2	1.28	8.63	6.30332e-44	2.82095e-41
RPP14	1.28	3.31	1.52389e-12	9.57852e-11
BEST1	-1.28	3.02	1.59323e-11	8.9651e-10
SNTB1	1.28	2.4	7.31797e-08	2.48989e-06
HHIPL1	-1.28	4.66	4.119e-25	7.68078e-23
ADARB1	-1.28	4.12	1.74381e-19	2.08667e-17
AC016739.1	-1.28	1.87	1.46503e-06	3.96881e-05
AL360270.1	1.28	1.14	0.000426927	0.00700382
LINC01135	1.28	0.46	0.00567998	0.0675939
LINC00847	1.28	0.35	0.00825942	0.0933793
AL117348.2	1.28	0.38	0.00729013	0.0837417
LINC00933	-1.28	0.4	0.00382097	0.0480341
NAALAD2	1.27	1.12	0.000510921	0.00823484
RHBDL1	-1.27	1.15	0.000170643	0.00306526
TRIM16L	1.27	4.61	5.08005e-23	8.21745e-21
WWC1	-1.27	2.43	1.08833e-08	4.2158e-07
GBP1	-1.27	4.63	2.97042e-24	5.26132e-22
MICAL1	-1.27	5.68	3.13693e-30	8.06828e-28
PLEKHG4B	-1.27	-0.02	0.0162118	0.166254
HLA-V	1.27	0.23	0.0124762	0.132709
ZMIZ1-AS1	1.27	3.42	5.23171e-13	3.47383e-11
AL354740.1	1.27	3.93	2.01317e-16	1.85129e-14
RPL37AP1	-1.27	1.35	5.26384e-05	0.0010637
AC130371.2	-1.27	0.39	0.00386451	0.0484996
TWNK	1.26	3.57	7.21369e-14	5.21827e-12
PIK3C2B	-1.26	-0.4	0.0425788	0.365093
PHC2	1.26	3.34	3.14273e-12	1.91792e-10
ADAMTSL4	-1.26	2.81	2.58083e-10	1.23135e-08	Matrisome-associated	ECM Regulators	ADAMTS-like 4	F8WAD0:Q6UY14
PXDNL	1.26	1.27	0.000258418	0.00446757	Core matrisome	ECM Glycoproteins	peroxidasin homolog (Drosophila)-like	A1KZ92:H0YAV0:K4DIA6
ARMC4	-1.26	2.91	6.9385e-11	3.59122e-09
LBH	-1.26	7.37	5.45873e-43	2.30468e-40
KLF3-AS1	-1.26	0.85	0.000789028	0.0120217
EIF2AK3-DT	1.26	0.89	0.00146463	0.020835
AC110749.1	-1.26	2.02	8.04829e-07	2.29183e-05
TRMT9B	-1.26	2.81	2.39735e-10	1.152e-08
LINC02761	-1.26	-0.04	0.0172135	0.174976
AC009053.3	1.26	0.24	0.0126343	0.1342
AL121758.1	1.26	0.02	0.023932	0.22987
CYTH3	-1.25	7.16	2.88977e-42	1.20491e-39
ARVCF	-1.25	2.5	9.7606e-09	3.80505e-07
KAZALD1	-1.25	4.67	2.56827e-24	4.56106e-22	Matrisome-associated	ECM Regulators	Kazal-type serine peptidase inhibitor domain 1	Q96I82
SOCS2	-1.25	5.36	5.59493e-31	1.47869e-28
FRAS1	-1.25	6.91	8.9296e-41	3.48514e-38	Core matrisome	ECM Glycoproteins	Fraser syndrome 1	D6RCP6:H0Y8V2:H0Y930:H0Y9A6:H0Y9C9:Q86XX4
IL17RE	-1.25	2.93	8.4364e-11	4.31658e-09
CLMP	1.25	4.41	3.42643e-20	4.40644e-18
PTRHD1	-1.25	3.1	1.18823e-11	6.82924e-10
MYBL1	-1.25	4.78	3.59792e-25	6.74661e-23
ZNF490	1.25	1.12	0.000648208	0.0101102
CCDC152	-1.25	2.28	8.35569e-08	2.81868e-06
RPS20P14	-1.25	2.89	1.31955e-10	6.57132e-09
CROCC2	-1.25	-0.37	0.0407667	0.353941
HORMAD2-AS1	1.25	0.03	0.0251018	0.238782
AC073834.1	1.25	0.11	0.0194455	0.19408
SMIM3	1.25	5.88	1.89527e-35	5.89026e-33
LINC00520	1.25	0.08	0.0213155	0.209412
NBPF14	1.25	6.2	9.29793e-38	3.30249e-35
BAMBI	-1.24	4.01	1.56526e-17	1.58247e-15
EPHX2	-1.24	0.03	0.0162434	0.166501
ALDH1A2	1.24	2.24	7.24214e-07	2.07941e-05
CNKSR2	-1.24	4.66	8.34488e-24	1.42906e-21
POP5	-1.24	3.76	1.01194e-15	8.84526e-14
TUBA1A	-1.24	3.96	3.49906e-17	3.46449e-15
XKR6	1.24	0.73	0.00301142	0.0390943
EFHC2	-1.24	-0.07	0.0208206	0.205331
CYRIA	-1.24	-0.17	0.0257677	0.243872
C3orf35	1.24	1.09	0.000826892	0.0125331
AC091045.1	1.24	1.85	1.23853e-05	0.000280603
AC007541.1	1.24	0.97	0.00141222	0.020175
AL031058.1	-1.24	2.48	1.3175e-08	5.04817e-07
NBPF10	1.24	5.76	1.92882e-33	5.5811e-31
AC104472.4	1.24	0.05	0.0247606	0.236508
SLC9A7	1.23	5.73	1.55715e-32	4.3737e-30
FRY	-1.23	1.25	0.000146181	0.0026768
PROC	-1.23	1.88	2.95072e-06	7.57842e-05
TNFAIP3	-1.23	4.75	2.50213e-24	4.45538e-22
NACAD	-1.23	2.93	1.67577e-10	8.21727e-09
RIBC1	-1.23	-0.21	0.0306138	0.280139
ALDH4A1	-1.23	4.12	3.47715e-18	3.68172e-16
OLFML2B	-1.23	7.51	0.0198708	0.197502
FABP5	-1.23	1.46	4.53661e-05	0.000928483
CSDC2	-1.23	4.57	2.23346e-22	3.43882e-20
UBE2Q2P1	1.23	2.31	4.45469e-07	1.33145e-05
ZNF785	1.23	-0.01	0.0286144	0.265242
AL589935.1	1.23	-0.22	0.0455682	0.384296
CCDC188	-1.23	-0.56	0.0641161	0.503111
AC007923.3	1.23	0.98	0.00133195	0.0191751
AC244015.2	-1.23	2.74	1.10633e-09	4.91192e-08
AC022415.2	1.23	-0.12	0.0360585	0.320865
TUT7	1.22	6.66	2.64637e-38	9.50004e-36
TGM1	-1.22	0.09	0.014913	0.154731	Matrisome-associated	ECM Regulators	transglutaminase 1 (K polypeptide epidermal type I, protein-glutamine-gamma-glutamyltransferase)	B4DWR7:H0YKI6:H0YLJ6:H0YLT9:H0YMQ8:H0YN27:H0YNM4:P22735
PABPC1L	-1.22	2.04	1.24767e-06	3.42123e-05
PBLD	-1.22	3.21	9.34213e-12	5.45337e-10
ANAPC15	-1.22	3.1	3.04492e-11	1.64976e-09
XG	-1.22	5.56	7.70452e-32	2.06057e-29
C3	-1.22	4.66	8.49196e-23	1.35087e-20
MGARP	-1.22	1.85	4.4214e-06	0.000110174
GLIPR1	-1.22	5.96	1.58338e-35	4.96692e-33
RHOB	-1.22	7.4	0.00443959	0.0547472
FAM13C	-1.22	0.07	0.0160823	0.165128
FUOM	-1.22	3.33	1.40971e-12	8.89414e-11
FAM131B	-1.22	1.6	2.23159e-05	0.000482776
APOD	-1.22	2.29	1.61711e-07	5.22911e-06
LRRC73	-1.22	0.44	0.00488932	0.059633
SPANXB1	-1.22	-0.26	0.0354724	0.316616
ATXN1-AS1	-1.22	0.55	0.00327174	0.0420107
MYL12AP1	-1.22	-0.21	0.032236	0.292314
FAM66D	1.22	3.41	4.19718e-12	2.53835e-10
RPARP-AS1	1.22	0.57	0.005971	0.0705195
GPR63	-1.21	0.17	0.0120635	0.129055
CHURC1-FNTB	1.21	-0.22	0.0491743	0.409055
TTC9	-1.21	0.42	0.00533188	0.0641565
DUOXA1	-1.21	0.67	0.00243591	0.0324836
DUSP15	-1.21	0.9	0.00103955	0.0153306
LGI4	-1.21	-0.32	0.0425008	0.36484	Core matrisome	ECM Glycoproteins	leucine-rich repeat LGI family, member 4	A8MVC2:K7ENQ0:Q8N135
PTMS	-1.21	8	2.73273e-40	1.04232e-37
PPM1M	-1.21	4.9	3.54245e-25	6.66119e-23
PHYHD1	-1.21	3.85	7.42591e-16	6.54201e-14
JPT1	-1.21	5.32	3.6325e-29	8.74014e-27
S100A4	-1.21	9.62	4.4819e-38	1.60037e-35	Matrisome-associated	Secreted Factors	S100 calcium binding protein A4	P26447
ZNF300P1	1.21	-0.36	0.0633814	0.498219
LINC02052	-1.21	-0.32	0.041545	0.358427
AL138760.1	1.21	3.35	1.0783e-11	6.2348e-10
AL031602.2	1.21	1.42	0.000207452	0.00366287
PRKAR2B	-1.2	3.29	6.32763e-12	3.76239e-10
COL5A3	-1.2	2.03	2.11095e-06	5.55937e-05	Core matrisome	Collagens	collagen, type V, alpha 3	P25940
HEPH	-1.2	6.77	1.78491e-38	6.44198e-36
NDRG4	-1.2	4.39	1.02002e-19	1.24498e-17
CLDN15	1.2	3.35	2.08244e-11	1.15724e-09
SPARCL1	-1.2	0.68	0.00250513	0.0332746	Core matrisome	ECM Glycoproteins	SPARC-like 1 (hevin)	B4E2Z0:C9JJR8:D6RA29:E7EU82:E9PC64:F5H1Y9:F5H331:F5H4Y3:Q14515
COQ2	-1.2	3.12	5.28971e-11	2.76772e-09
DYNLT2	1.2	0.31	0.0136667	0.14353
RPL12P8	-1.2	2	2.63287e-06	6.83595e-05
CNOT6LP1	1.2	1.25	0.000543299	0.00869201
AC093627.1	1.2	0.89	0.00236882	0.0317403
AC091429.1	-1.2	2.54	2.04512e-08	7.61025e-07
Z95115.1	1.2	0.89	0.00232331	0.0312053
IFI35	-1.19	3.03	1.8749e-10	9.12043e-09
ERO1B	1.19	2.06	7.75677e-06	0.000183349
SEPTIN3	-1.19	-0.32	0.0459574	0.386946
C1orf198	-1.19	6.65	4.00957e-37	1.38032e-34
CD80	-1.19	-0.35	0.0479428	0.40055
AUNIP	-1.19	0.39	0.00695465	0.0804941
DUT	-1.19	6.02	3.62272e-34	1.07134e-31
PSMC3IP	-1.19	2.25	4.50727e-07	1.34392e-05
OSMR	1.19	6.52	4.14097e-36	1.33006e-33
DUSP2	-1.19	3.9	2.08825e-15	1.78351e-13
FNDC5	-1.19	2.32	1.88073e-07	6.02066e-06
MXRA8	-1.19	10.8	2.77498e-35	8.50614e-33
DCLK2	-1.19	3.21	2.68958e-11	1.47029e-09
FAM133A	-1.19	-0.27	0.0398355	0.347643
CES1	1.19	0.71	0.00462549	0.0567866
LRRC69	1.19	0.88	0.00242238	0.0323479
AL139383.1	-1.19	0	0.0226006	0.220072
LINC00702	-1.19	1.13	0.000478106	0.00776186
AC048341.1	1.19	2.44	3.11587e-07	9.59049e-06
ITGA8	-1.18	6.59	2.72897e-36	8.89299e-34
NRP1	1.18	9.38	1.4492e-36	4.84005e-34
HTR2A	-1.18	1.36	0.000159364	0.00288748
CPE	-1.18	3.37	3.50452e-12	2.13677e-10
TNFAIP6	1.18	2.19	2.86733e-06	7.38051e-05	Core matrisome	ECM Glycoproteins	tumor necrosis factor, alpha-induced protein 6	P98066
PSRC1	-1.18	2.54	3.30054e-08	1.18294e-06
MRAP2	-1.18	0.3	0.0094569	0.104725
LIMD1	1.18	3.23	1.83511e-10	8.94631e-09
TADA1	1.18	3.51	4.30118e-12	2.59656e-10
GRIN2C	1.18	0.34	0.0132919	0.140011
CKS1B	-1.18	4.11	7.19917e-17	6.88434e-15
BEX5	-1.18	-0.23	0.0386296	0.339336
PLEKHN1	1.18	0.07	0.0291251	0.268974
COL13A1	-1.18	6.35	3.00476e-35	9.16861e-33	Core matrisome	Collagens	collagen, type XIII, alpha 1	E7ES46:E7ES47:E7ES49:E7ES50:E7ES51:E7ES55:E7ES56:E7EX21:E9PEG9:G5E987:H7BYT9:H7BZB6:Q5TAT6
FANK1	-1.18	2.37	1.61082e-07	5.21129e-06
ZSCAN31	-1.18	0.17	0.0143919	0.15002
AP001505.1	1.18	-0.28	0.059107	0.472476
AP001350.2	1.18	-0.06	0.0385312	0.338737
SYNE2	-1.17	0.03	0.0230452	0.223204
LHPP	-1.17	3.7	6.17267e-14	4.51877e-12
RASSF8	1.17	7.7	3.4409e-37	1.19066e-34
F10	-1.17	5.59	1.11756e-29	2.80982e-27	Matrisome-associated	ECM Regulators	coagulation factor X	B7ZBK1:F8WBM7:P00742:Q5JVE8
AC008764.1	1.17	0.99	0.00214146	0.0290416
NCAM1	-1.17	0.13	0.0175152	0.17768
CEP170P1	1.17	4.91	1.87326e-22	2.91092e-20
C11orf65	1.17	0.12	0.0270204	0.253619
NUDT8	-1.17	0.98	0.00117337	0.0170998
PLAC8L1	1.17	-0.12	0.0460895	0.387805
DAB1	-1.17	1.69	2.80367e-05	0.000595979
UPP1	1.17	5.09	3.3859e-24	5.95014e-22
ZSCAN23	1.17	-0.05	0.0391325	0.342856
FAM66B	1.17	3.81	1.40306e-13	9.87742e-12
PAN3-AS1	1.17	1.07	0.00158897	0.0223909
NUDT18	-1.17	2.84	2.68688e-09	1.12943e-07
AL109615.4	1.17	0.58	0.00778127	0.0886252
SLC1A2	1.16	2.91	9.6616e-09	3.77083e-07
RECK	-1.16	7.75	2.53409e-37	8.90645e-35
STK33	-1.16	-0.35	0.054051	0.440934
RAPGEF5	1.16	1.8	5.18794e-05	0.00104931
ZCCHC2	1.16	4.63	8.92264e-20	1.09703e-17
FAHD2B	-1.16	1.58	6.04506e-05	0.00120632
TMC1	1.16	1.13	0.00128726	0.0185996
PLEKHA7	-1.16	0.54	0.00548221	0.0657062
CDC42BPG	-1.16	-0.02	0.0271651	0.254727
OPLAH	-1.16	3.26	3.69278e-11	1.97527e-09
AL353764.1	1.16	-0.03	0.0396069	0.346154
AL117190.1	-1.16	-0.08	0.0311387	0.284035
LINC02019	1.16	1.69	8.14652e-05	0.0015792
AL513497.1	1.16	0.28	0.0188465	0.189368
GYG2	-1.15	0.64	0.0040778	0.0508009
PDK3	1.15	3.34	9.97044e-11	5.04003e-09
RORA	1.15	2.46	5.38476e-07	1.5792e-05
DSP	-1.15	8.24	2.09583e-36	6.89672e-34
NFAT5	1.15	6.03	1.20426e-29	3.01286e-27
ADTRP	1.15	2.86	2.191e-08	8.10367e-07
ACVR2B	1.15	2.63	1.36366e-07	4.47204e-06
KMT2A	1.15	4.76	0.000165101	0.00297616
HELB	1.15	0.62	0.00777006	0.0885426
TNFRSF19	-1.15	3.57	1.23985e-12	7.88174e-11
PSMA1	1.15	0.28	0.0191016	0.191443
AGAP2	1.15	0.12	0.0301414	0.276533
CPEB2	1.15	0.35	0.0157244	0.161923
SLC46A3	-1.15	3.14	2.57544e-10	1.22965e-08
SELENBP1	-1.15	4.31	1.15167e-17	1.17853e-15
CBS	-1.15	1.01	0.00124736	0.0180737
MBOAT1	-1.15	3.71	1.74602e-13	1.21588e-11
CD163	1.15	-0.03	0.041444	0.357785
ERFE	-1.15	0.79	0.00267896	0.0352971
PDZD7	-1.15	0.31	0.0117204	0.125907
RPL10A	-1.15	9.23	2.05911e-35	6.36994e-33
AC099560.1	-1.15	0.82	0.00242059	0.0323308
AC023509.3	1.15	-0.17	0.0529529	0.433662
MSR1	-1.14	2.5	1.45686e-07	4.75675e-06
LAMB1	-1.14	7.93	8.53559e-36	2.71561e-33	Core matrisome	ECM Glycoproteins	laminin, beta 1	C9J296:E7EPA6:E9PCS6:G3XAI2:P07942
PLTP	-1.14	4.87	2.76308e-22	4.22518e-20
GABRR2	1.14	0.12	0.0307459	0.281123
SLC25A35	-1.14	0.69	0.00371461	0.0469873
PLPPR3	-1.14	0.35	0.0102914	0.112702
AMPD3	1.14	4.31	1.51305e-16	1.41071e-14
HNMT	-1.14	1.85	1.91893e-05	0.000421662
SLC25A27	-1.14	0.57	0.00543904	0.0652587
CMYA5	-1.14	1.89	1.46442e-05	0.000328125
SGCD	-1.14	7.21	5.56989e-36	1.78051e-33
CD7	1.14	0.27	0.0211226	0.207881
C19orf18	1.14	1.07	0.00210492	0.0285865
ZNF730	-1.14	0.74	0.00352456	0.0448623
CDNF	1.14	2.05	1.55149e-05	0.000346134
FANCA	-1.14	1.86	1.62619e-05	0.000361358
FAM72A	-1.14	1.37	0.000243238	0.00423239
PIWIL2	1.14	0.6	0.00884274	0.098985
PSMB10	-1.14	2.35	4.85177e-07	1.43543e-05
AC015987.1	1.14	0.13	0.0304986	0.27939
THAP7-AS1	1.14	1.01	0.00243931	0.0325161
RPL12P6	-1.14	2.93	2.58181e-09	1.08799e-07
AC104938.1	-1.14	-0.11	0.0360974	0.321169
CNN2	-1.13	7.51	1.7017e-35	5.31325e-33
GABRE	1.13	2.82	4.59234e-08	1.60995e-06
PLCD4	-1.13	-0.11	0.0377189	0.332861
CCR7	1.13	1.71	0.000131819	0.00244245
SPRY2	1.13	7.5	7.21099e-35	2.19038e-32
CDK15	-1.13	2.98	2.74117e-09	1.15009e-07
ZNF711	-1.13	-0.11	0.0377813	0.333324
UBN2	1.13	4.63	8.10646e-19	9.08492e-17
IL6R	1.13	4.42	3.41592e-17	3.39217e-15
NBPF20	1.13	4.69	3.01615e-19	3.52743e-17
GPRC5C	1.13	0.43	0.0147751	0.153466
NDUFA4	-1.13	7.81	2.17239e-35	6.68957e-33
C4orf47	1.13	0.56	0.0102247	0.112044
BTBD19	-1.13	3.63	1.27902e-12	8.11539e-11
FOXD2-AS1	1.13	1.35	0.00062671	0.0098205
SHISA9	-1.13	-0.23	0.0484731	0.40408
SBNO1-AS1	-1.13	-0.22	0.0462101	0.388586
ZNF426-DT	1.13	0.35	0.0182629	0.184221
AC233723.2	1.13	1.77	8.16513e-05	0.00158189
AC114490.2	1.13	2.06	1.94788e-05	0.000427185
APOL1	-1.12	3.26	1.89642e-10	9.21179e-09
SNTA1	-1.12	5.76	6.02625e-29	1.44479e-26
CST3	-1.12	7.61	1.07351e-34	3.2316e-32	Matrisome-associated	ECM Regulators	cystatin C	P01034
FOXF1	1.12	1.48	0.000403841	0.00665762
TIMELESS	-1.12	4.02	9.94055e-15	7.91912e-13
DPYSL3	-1.12	6.59	2.9995e-33	8.60497e-31
GJA3	-1.12	0.17	0.0207182	0.204603
PCED1A	-1.12	4.29	7.26931e-17	6.93166e-15
GABBR2	-1.12	0.99	0.00176268	0.0245241
PHIP	1.12	4.36	2.13999e-16	1.95718e-14
LRRC43	-1.12	0.85	0.00269095	0.0354203
KIF15	-1.12	2.73	3.26901e-08	1.17227e-06
MELTF	-1.12	2.65	6.5938e-08	2.26068e-06
HID1	1.12	0.11	0.0344422	0.308693
ACER2	1.12	1.37	0.000658116	0.0102468
PP2D1	1.12	-0.01	0.0441553	0.375633
DUSP8	-1.12	2	1.13062e-05	0.000258509
COL4A5	-1.12	4.04	9.55158e-15	7.62422e-13	Core matrisome	Collagens	collagen, type IV, alpha 5	H0Y998:H0Y9H0:H0Y9R8:P29400
TMEM26	-1.12	1.8	3.4967e-05	0.000731484
TAFA2	-1.12	0.78	0.00329581	0.0422551
DNASE1	1.12	-0.22	0.0649148	0.508131
HLA-F-AS1	-1.12	-0.09	0.0375712	0.331775
FAM66E	1.12	1.32	0.000799163	0.0121595
STEAP2-AS1	1.12	0.04	0.041043	0.355673
NUTM2E	1.12	0.1	0.0358787	0.319774
LRRC37A2	1.12	0.12	0.0341135	0.306071
AP003119.3	1.12	0.92	0.00399847	0.049966
AC079140.6	1.12	1.1	0.00214828	0.0291223
HECW1	-1.11	1.49	0.000184785	0.00329735
RPS20	-1.11	9.67	3.17493e-32	8.7709e-30
ORC1	-1.11	1.28	0.000549535	0.0087834
GSDMD	-1.11	4.24	3.06443e-16	2.77618e-14
EPHA4	1.11	3.05	1.12892e-08	4.36547e-07
CD160	1.11	1.23	0.00132054	0.0190251
FCHO1	1.11	0.12	0.0351156	0.313806
PRR5L	-1.11	3.05	2.66046e-09	1.11973e-07
ZNF214	1.11	0.81	0.00575058	0.0683371
APCDD1	-1.11	5.15	2.59135e-23	4.26366e-21
MAPK13	1.11	4.81	4.98539e-19	5.65319e-17
TCEAL7	-1.11	3.9	7.05771e-14	5.11094e-12
KRBA2	1.11	2.13	1.441e-05	0.00032331
ADAMTSL5	-1.11	4.03	1.11141e-14	8.81579e-13	Matrisome-associated	ECM Regulators	ADAMTS-like 5	K7EJ85:K7ELN4:K7ELV0:Q0VD77:Q6ZMM2:X6R4H8
NKAPL	1.11	2.13	1.55462e-05	0.000346716
ITGBL1	-1.11	5.78	2.22985e-28	5.14398e-26
VIM-AS1	1.11	2.26	5.30164e-06	0.00013008
LINC01293	1.11	2.49	1.16581e-06	3.21532e-05
AC078923.1	1.11	0.51	0.0131402	0.138718
AC008915.2	1.11	0.61	0.0100679	0.110615
SMG1P7	1.11	1.61	0.000254725	0.00440828
RAB33B-AS1	1.11	0.6	0.0107138	0.116681
MCM5	-1.1	4.64	6.36683e-19	7.18328e-17
CKM	1.1	0.01	0.0473233	0.396259
BST1	-1.1	3.71	1.74464e-12	1.0915e-10
CTH	1.1	1.2	0.00172958	0.0241537
XPNPEP2	-1.1	0.7	0.00488454	0.0595867
BTBD11	-1.1	0.76	0.00444062	0.0547472
LIPC	-1.1	1.9	2.67826e-05	0.0005718
[truncated: 6,211 more rows]

## Sheet: YoungCells_0mMR_10d VS 17d
Gene Symbol	edgeR_logFC	edgeR_logCPM	QLF_pvalue	QLF_FDR	Division	Category	Gene Name	UniProt_IDs
ADAMTS8	-7.16	0.28	3.23738e-12	3.60407e-10	Matrisome-associated	ECM Regulators	ADAM metallopeptidase with thrombospondin type 1 motif, 8	Q9UP79
AP000821.2	-6.02	-0.57	3.73698e-06	0.000169159
AC009301.1	-5.87	-0.68	1.3347e-05	0.000539101
MAP1LC3C	-5.7	-0.8	4.73621e-05	0.00166986
AQP7	-5.63	-0.85	7.56641e-05	0.00252201
ADH1B	-5.57	2.55	0.0152127	0.231151
TMPRSS6	-5.43	-0.98	0.00025221	0.00725402
ZCRB1P1	-5.4	-0.98	0.000276958	0.00787805
PPL	-5.39	4.5	0.000686283	0.0174376
AC011468.2	-5.22	-1.08	0.000696748	0.0176768
TYR	5.2	-1.36	0.000603428	0.0155621
AC012462.1	5.09	-1.36	0.000816758	0.0203825
AC120114.1	-5.04	-1.24	0.00197458	0.043446
SOX11	5.02	-1.42	0.00124855	0.0291938
VNN2	-4.99	-1.24	0.00224947	0.0485866
TVP23A	-4.98	-1.24	0.0023058	0.0495481
CLCNKB	-4.89	-1.3	0.00344381	0.0691726
CDH23	-4.86	-1.3	0.00367153	0.0729848
AC008013.2	4.85	-1.49	0.00237481	0.0508088
CHKB-CPT1B	-4.83	-1.3	0.00400527	0.07871
ADRB1	-4.82	-1.3	0.00409403	0.08029
AC099563.2	-4.81	-1.31	0.00419958	0.0820005
TACR3	-4.75	-1.36	0.0055426	0.102982
EEF1AKMT3	-4.73	-1.36	0.00576119	0.106314
ETV7	-4.72	-1.36	0.00585229	0.107752
OAS1	-4.72	-1.36	0.00595002	0.109252
TRABD2B	-4.7	-1.37	0.0061427	0.112283
AL139300.2	-4.69	-1.37	0.00628075	0.114418
BTC	-4.68	-1.37	0.00637747	0.115838	Matrisome-associated	Secreted Factors	betacellulin	H0Y8Q5:P35070
AC104653.2	4.66	-1.56	0.00444444	0.0859813
SEC14L5	-4.65	-1.43	0.0078634	0.137002
KANK4	4.63	3.91	0.00538093	0.100535
AL355304.1	-4.6	-1.43	0.00870486	0.149185
FAM90A1	-4.58	-1.43	0.00902732	0.153458
GRM7	4.58	-1.63	0.00655889	0.118546
CD247	-4.57	-1.43	0.00926841	0.156881
AL390066.2	-4.55	-1.43	0.00965652	0.16202
SPSB4	4.51	-1.64	0.00738626	0.130349
PICSAR	4.51	-1.64	0.00738636	0.130349
PKD1L2	-4.49	-0.21	6.63279e-07	3.47046e-05
LINC02823	-4.49	-1.49	0.0122864	0.19694
ELAVL2	4.48	-1.64	0.00782279	0.136472
DNAJC12	4.48	-1.64	0.00782279	0.136472
MED12L	-4.48	-1.49	0.0125455	0.199863
AC061992.2	-4.46	-1.49	0.0128722	0.203752
TGM5	-4.45	-1.49	0.013241	0.207618	Matrisome-associated	ECM Regulators	transglutaminase 5	O43548
AL023653.1	-4.45	-1.49	0.013241	0.207618
AL157996.1	-4.45	-1.49	0.0130558	0.205815
LINC02204	-4.45	-1.49	0.0131391	0.206563
GLYAT	-4.41	-1.5	0.0140468	0.217371
ERICH5	-4.41	-1.5	0.014134	0.21837
AC129492.5	4.41	-1.71	0.011065	0.18086
AC013460.1	4.37	-1.71	0.0117132	0.189609
AC007344.1	4.37	-1.71	0.0117132	0.189609
RUNDC3A	4.34	-1.71	0.012382	0.198047
RNU6-8	4.34	-1.71	0.012382	0.198047
LAPTM4BP2	4.34	-1.71	0.012382	0.198047
FAM27E3	4.34	-1.71	0.012382	0.198047
KCNIP2	4.32	-0.79	1.71396e-05	0.000674431
RPS27AP6	-4.31	-1.56	0.0189953	0.275352
PIGC	4.3	-1.71	0.0130715	0.205815
KCNJ10	4.3	-1.71	0.0130714	0.205815
NAP1L2	-4.3	-1.56	0.0193688	0.279362
AL365184.1	-4.3	-1.56	0.0192518	0.277957
MEF2C-AS2	4.3	-1.71	0.0130713	0.205815
LINC01455	-4.3	-1.56	0.0194863	0.280471
AL133352.1	4.3	-1.71	0.0130715	0.205815
AL442663.3	-4.3	-1.56	0.019228	0.277766
LINC01447	-4.29	-1.57	0.0197225	0.283506
CFTR	-4.28	-1.57	0.0199844	0.286412
SLAIN1	-4.28	-1.57	0.0200084	0.286634
PCARE	-4.28	-1.57	0.0201041	0.287452
CCDC189	-4.28	-1.57	0.0200084	0.286634
AC055764.2	-4.28	-1.57	0.0199844	0.286412
SLC22A3	4.27	-1.71	0.013781	0.214247
AC092295.1	4.27	-1.71	0.0137849	0.214258
AGGF1P2	4.27	-1.71	0.013781	0.214247
LINC02755	-4.27	-1.57	0.0202482	0.289178
MRGPRE	-4.26	-1.57	0.0205138	0.292372
AC105052.5	-4.25	-1.57	0.021002	0.298006
PWWP3B	4.17	-1.79	0.0200845	0.287415
AP000346.1	4.17	-1.79	0.0200845	0.287415
OLAH	-4.15	-1.64	0.0277943	0.370352
AC244636.3	-4.15	-1.64	0.0276333	0.368939
KLHL10	-4.14	-1.64	0.0283107	0.375222
RPL12P10	-4.14	-1.64	0.0281482	0.373584
AL390728.2	-4.13	-1.64	0.0286373	0.378952
AL445363.1	-4.13	-1.64	0.0286373	0.378952
CXorf58	-4.11	-1.64	0.0295239	0.387645
AL132657.1	-4.11	-1.64	0.0295239	0.387645
AC024587.2	-4.11	-1.64	0.0293272	0.385875
DLX5	4.1	-1.79	0.0222414	0.312359
MUC4	-4.1	-1.64	0.0296905	0.388566	Matrisome-associated	ECM-affiliated Proteins	mucin 4, cell surface associated	E7ENC5:E7EQG8:E7EQT2:E7ERK0:E7ETT5:E7EUL9:E7EW47:E7EWN1:E9PDY6:H0Y2Y1:H7BXN7:H7BZI3:Q99102
PPP1R3A	-4.1	-1.64	0.0298576	0.39033
JMJD7-PLA2G4B	4.1	-1.79	0.0222416	0.312359
GP1BA	-4.1	-1.64	0.0300253	0.392063
CDCA4P1	4.1	-1.79	0.0222415	0.312359
AC114316.1	-4.1	-1.64	0.0296905	0.388566
CSGALNACT2P2	4.1	-1.79	0.0222414	0.312359
AC005726.1	-4.1	-1.64	0.0296905	0.388566
LINC02352	-4.1	-1.64	0.0296905	0.388566
LINC02240	4.1	-1.79	0.0222415	0.312359
AC112484.3	-4.1	-1.64	0.0296905	0.388566
EPHA7	-4.09	-1.64	0.0304235	0.395341
RPL17-C18orf32	-4.09	-1.64	0.0303927	0.395271
HMGN2P13	-4.09	-1.64	0.030056	0.392312
AC116345.3	-4.09	-1.64	0.030056	0.392312
LINC02413	-4.09	-1.64	0.0304235	0.395341
AC005392.3	-4.09	-1.64	0.0303927	0.395271
IRF5	-4.08	-1.64	0.0305619	0.396601
AL139289.1	-4.08	-1.64	0.0305927	0.396694
AC069439.2	-4.08	-1.64	0.0305927	0.396694
SLAMF9	-4.07	-1.64	0.0309324	0.399941
NEXMIF	4.06	-1.8	0.0233599	0.324738
DGKE	4.06	-1.8	0.02336	0.324738
GAGE10	4.06	-1.8	0.02336	0.324738
LIMD1-AS1	4.06	-1.8	0.02336	0.324738
AC103796.1	4.06	-1.8	0.02336	0.324738
LINC01081	4.06	-1.8	0.0233597	0.324738
AC010197.2	4.06	-1.8	0.02336	0.324738
TECTB	4.03	-1.8	0.0245029	0.336415	Core matrisome	ECM Glycoproteins	tectorin beta	Q96PL2
KIF25	4.03	-1.8	0.0245029	0.336415
MUC6	4.03	-1.8	0.0245028	0.336415	Matrisome-associated	ECM-affiliated Proteins	mucin 6, oligomeric mucus/gel-forming	E9PJC5:H0YDA7:H0YEZ6:Q6W4X9
SBK1	4.03	-1.8	0.0245068	0.336415
LINC02217	4.03	-1.8	0.0245029	0.336415
AC008415.1	4.03	-1.8	0.0245029	0.336415
AC087269.1	4.03	-1.8	0.0245068	0.336415
AP003059.1	4.03	-1.8	0.0245027	0.336415
AC010182.1	4.03	-1.8	0.0245028	0.336415
AL691403.2	4.03	-1.8	0.0245028	0.336415
H3C7	4.03	-1.8	0.0245028	0.336415
SYT9	-4.02	-0.53	4.58921e-05	0.00162572
WSCD2	-3.95	-1.71	0.0415505	0.499246
PTGDR2	-3.95	-1.71	0.0415505	0.499246
TRIML2	-3.92	-1.72	0.0432135	0.512227
HLA-U	-3.92	-1.72	0.0429844	0.510174
AC121764.2	-3.92	-1.72	0.0429844	0.510174
AL034374.1	-3.92	-1.72	0.0432135	0.512227
KCNH3	-3.91	-1.72	0.0436734	0.513906
ZMYND15	-3.91	-1.72	0.0439423	0.514987
AFAP1L2	-3.91	-1.72	0.0436734	0.513906
LINC00652	-3.91	-1.72	0.0434432	0.513893
FSD2	-3.91	-1.72	0.0434432	0.513893
RPL7P33	-3.91	-1.72	0.0437115	0.513906
LINC02428	-3.91	-1.72	0.0436734	0.513906
PKIA-AS1	-3.91	-1.72	0.0437115	0.513906
HEXA-AS1	-3.91	-1.72	0.0436734	0.513906
AC079906.1	-3.91	-1.72	0.0434432	0.513893
LEXM	-3.9	-1.72	0.0444054	0.518694
NMUR1	-3.9	-1.72	0.0444054	0.518694
SFN	-3.9	-1.72	0.0444435	0.519049
KCTD9P6	-3.9	-1.72	0.0441736	0.516885
AC025470.2	-3.9	-1.72	0.0441736	0.516885
AC100803.3	-3.9	-1.72	0.0441736	0.516885
ITIH6	3.89	-1.88	0.0368841	0.458015	Matrisome-associated	ECM Regulators	inter-alpha (globulin) inhibitor H5-like	Q6UXX5
PDZK1IP1	-3.89	-1.72	0.0446759	0.520947
SERPINA12	3.89	-1.88	0.0368841	0.458015	Matrisome-associated	ECM Regulators	serpin peptidase inhibitor, clade A (alpha-1 antiproteinase, antitrypsin), member 12	Q8IW75
SLC25A41	-3.89	-1.72	0.0449088	0.52254
SOWAHD	-3.89	-1.72	0.0446759	0.520947
SFTA1P	-3.89	-1.72	0.0449088	0.52254
CASP4LP	-3.89	-1.72	0.0446759	0.520947
MTHFD2P1	3.89	-1.88	0.0368841	0.458015
AC060780.1	-3.89	-1.72	0.0449088	0.52254
AL356379.2	-3.89	-1.72	0.0446759	0.520947
AC016394.2	-3.89	-1.72	0.0449088	0.52254
AIF1L	-3.88	-1.72	0.0454143	0.526994
SLC52A1	-3.88	-1.72	0.0451422	0.524381
BHLHE22	-3.88	-1.72	0.0451905	0.52476
AC109583.3	-3.88	-1.72	0.0456106	0.528724
AL023553.1	-3.88	-1.72	0.0451422	0.524381
TEKT3	-3.87	-1.72	0.0461193	0.533056
TAF6L	-3.87	-1.72	0.0458838	0.530699
EGFL6	-3.87	2.38	1.18612e-09	9.62811e-08	Matrisome-associated	Secreted Factors	EGF-like-domain, multiple 6	Q8IUX8
LINC02393	-3.87	-1.72	0.0456488	0.528983
GDA	-3.86	-1.72	0.0463553	0.535139
ITIH5	-3.86	3.17	6.24423e-49	1.30992e-45	Matrisome-associated	ECM Regulators	inter-alpha (globulin) inhibitor H5	C9J2H1:G5E9D8:H7C5A6:J3KQ60:Q86UX2
CARMIL3	-3.86	-1.72	0.0463553	0.535139
SLC5A4-AS1	-3.86	-1.72	0.0466006	0.537416
AL445255.1	-3.86	-1.72	0.0463553	0.535139
LRRC31	3.85	-1.88	0.0385694	0.473511
CXCR5	3.85	-1.88	0.0385692	0.473511
CSRP3-AS1	3.85	-1.88	0.0385694	0.473511
GLP2R	3.81	-1.88	0.0402886	0.488282
FGF9	-3.81	1.72	2.64759e-21	7.7275e-19	Matrisome-associated	Secreted Factors	fibroblast growth factor 9 (glia-activating factor)	P31371
CIBAR2	3.81	-1.88	0.0402888	0.488282
SLC9C2	3.81	-1.88	0.0402888	0.488282
DMRTA1	3.81	-1.88	0.0402888	0.488282
ZNF366	3.81	-1.88	0.0402888	0.488282
MTHFD2P7	3.81	-1.88	0.0402889	0.488282
KRT18P59	3.81	-1.88	0.0402888	0.488282
ASTL	3.81	-1.88	0.0402889	0.488282	Matrisome-associated	ECM Regulators	astacin-like metallo-endopeptidase (M12 family)	Q6HA08
LINC02840	3.81	-1.88	0.0402886	0.488282
AC003986.1	3.81	-1.88	0.0402888	0.488282
LINC02392	3.81	-1.88	0.0402888	0.488282
AC026464.4	3.81	-1.88	0.0402888	0.488282
AC123912.5	3.81	-1.88	0.0402886	0.488282
TM4SF20	-3.8	-0.06	9.75862e-07	4.92924e-05
SSUH2	3.77	-1.88	0.0420317	0.502141
AIRE	3.77	-1.88	0.0420313	0.502141
SYK	3.77	-1.88	0.0420316	0.502141
NKX2-6	3.77	-1.88	0.0420313	0.502141
VN1R42P	3.77	-1.88	0.0420313	0.502141
AC092013.1	3.77	-1.88	0.0420313	0.502141
WBP11P3	3.77	-1.88	0.0420314	0.502141
AC076966.2	3.77	-1.88	0.0420313	0.502141
AC096637.2	3.77	-1.88	0.0420313	0.502141
LINC02507	3.77	-1.88	0.0420316	0.502141
LINC02237	3.77	-1.88	0.0420316	0.502141
AC022634.2	3.77	-1.88	0.0420314	0.502141
HOXB7	3.77	-1.88	0.0420313	0.502141
AL160272.2	3.77	-1.88	0.0420313	0.502141
AC095057.4	3.77	-1.88	0.0420316	0.502141
AP005717.2	3.77	-1.88	0.0420313	0.502141
H19	3.73	-1.88	0.0437961	0.513906
RDH16	3.73	-1.88	0.0437963	0.513906
NAT8	3.73	-1.88	0.0437961	0.513906
NLRP4	3.73	-1.88	0.0437959	0.513906
CHRNB2	3.73	-1.88	0.0437961	0.513906
TUBA3FP	3.73	-1.88	0.0437961	0.513906
OR11H4	3.73	-1.88	0.0437965	0.513906
LINC01068	3.73	-1.88	0.0437963	0.513906
MYL6P5	3.73	-1.88	0.0437962	0.513906
MYADM-AS1	3.73	-1.88	0.0437965	0.513906
LINC01814	3.73	-1.88	0.0437959	0.513906
AC074286.1	3.73	-1.88	0.0437965	0.513906
AP003774.2	3.73	-1.88	0.0437961	0.513906
DEFB109F	3.73	-1.88	0.0437962	0.513906
AC112206.2	3.73	-1.88	0.0437962	0.513906
AC106897.1	3.73	-1.88	0.0437961	0.513906
LINC02464	3.73	-1.88	0.0437962	0.513906
AC097639.1	3.73	-1.88	0.0437965	0.513906
LINC01899	3.73	-1.88	0.0437959	0.513906
AC026803.2	3.73	-1.88	0.0437961	0.513906
AL159169.3	3.73	-1.88	0.0437963	0.513906
VAMP9P	3.73	-1.88	0.0437965	0.513906
AP002762.2	3.73	-1.88	0.0437963	0.513906
AL135818.3	3.73	-1.88	0.0437962	0.513906
AC010327.8	3.73	-1.88	0.0437962	0.513906
AL589787.2	3.73	-1.88	0.0437959	0.513906
AL627443.3	3.73	-1.88	0.0437963	0.513906
AL136418.1	3.69	-1.13	0.00115994	0.0273796
SLC16A9	3.68	-1.18	0.00151522	0.0346691
AL512329.2	-3.64	-0.76	0.000609646	0.0156923
GBP4	-3.53	-0.84	0.00122189	0.0286102
GALNT9	3.52	-1.24	0.0030873	0.0632768
AL121749.2	3.52	-1.24	0.00308731	0.0632768
AC093899.2	-3.48	-0.85	0.00146321	0.0335813
AL136114.1	3.47	-1.29	0.00456576	0.0879735
TMPOP2	3.46	-1.29	0.0047408	0.0908087
DNM1P35	-3.45	-0.89	0.00186163	0.0411903
CBLN2	3.44	-0.48	9.31365e-06	0.00038832	Matrisome-associated	Secreted Factors	cerebellin 2 precursor	J3KST0:J3QS23:Q8IUK8
COL14A1	-3.42	1.85	1.63573e-20	4.50028e-18	Core matrisome	Collagens	collagen, type XIV, alpha 1	H0YBB2:J3QT75:J3QT83:Q05707:Q4G0W3
SYT7	-3.39	-0.93	0.00254374	0.0538509
AC009276.1	3.38	-1.36	0.00716339	0.127284
AC013701.2	3.38	-1.3	0.0058823	0.108216
AC026741.1	3.36	-0.88	0.000365894	0.0100769
AL133482.1	-3.36	2.29	4.4888e-26	1.8374e-23
CDH1	-3.34	-0.93	0.00304043	0.0625128
AADACL2-AS1	3.33	-1.36	0.0082408	0.142442
AC037450.1	3.33	-0.88	0.000418958	0.0113207
PDGFRL	-3.3	1.65	1.07844e-17	2.26236e-15
GCSAM	3.3	-1.36	0.00882147	0.150722
LINC01592	3.3	4.66	0.00247187	0.0525948
LINC00942	3.27	-1.36	0.00943062	0.158706
ATP10B	3.26	-1.36	0.00953699	0.160234
AL353613.1	-3.25	-0.98	0.00450191	0.0869178
B4GALNT3	3.24	-1.36	0.0100696	0.167944
AP002813.1	-3.22	-1.03	0.00556833	0.103374
CCKAR	3.18	-0.1	6.81901e-07	3.55128e-05
PRICKLE2-DT	3.18	-0.35	9.13079e-06	0.000381188
AC034195.1	-3.16	-1.07	0.00750177	0.131969
AC124784.1	3.15	-1.42	0.0147816	0.226085
RGS22	-3.14	-1.08	0.00793486	0.138068
MEST	-3.13	0.62	5.04888e-09	3.70143e-07
ABHD11-AS1	-3.13	-1.08	0.00824976	0.142508
POU3F2	3.11	-1.42	0.016257	0.243336
LINC01929	3.11	-1.42	0.016257	0.243336
MATR3	3.11	-1.42	0.0162574	0.243336
SUGT1-DT	3.1	-1.43	0.0165739	0.246697
KCNQ1	3.09	-1.42	0.0167443	0.248572
TTR	-3.09	3.02	4.31948e-35	3.08475e-32
RGS7	-3.09	1.99	5.19054e-20	1.35055e-17
NOX3	3.07	-0.75	0.000293683	0.00830103
ALDH3A1	-3.06	-0.57	0.000596987	0.0154197
LRRC4B	3.06	-1.49	0.021649	0.306215
HEY1	3.04	1.63	1.45491e-19	3.64433e-17
AC011451.4	3.04	-1.49	0.0223122	0.31309
LYPLAL1-DT	-3.03	-1.13	0.0120416	0.193711
LINC01239	-3.03	-1.13	0.0120416	0.193711
AC061975.5	3.03	-1.07	0.00280511	0.0584261
RNF144B	-3.02	2.38	2.78873e-24	1.04004e-21
IRAIN	-3.02	-0.61	0.000815537	0.0203596
AC023282.1	3.01	0.24	2.83683e-08	1.84531e-06
MTUS1	-3	0.86	5.65423e-10	4.83527e-08
UBE2QL1	3	-0.07	1.15396e-06	5.73816e-05
SRD5A2	-2.99	-0.64	0.00103426	0.0248585
NIPAL1	2.97	-1.49	0.0256886	0.348847
VNN1	-2.96	3.21	2.86377e-20	7.6898e-18
CYSRT1	-2.96	-0.64	0.00117409	0.0276549
AP000787.1	-2.96	-0.64	0.00113768	0.0269677
AC090809.1	2.95	-1.08	0.00363844	0.0724772
IP6K3	2.94	-1.49	0.0272134	0.364711
THEGL	-2.94	-1.19	0.0169636	0.250941
AL137796.1	-2.94	-1.19	0.0171961	0.253485
NUSAP1	2.93	-1.49	0.0274697	0.367269
USP12-AS2	2.93	-1.49	0.0274699	0.367269
PXYLP1	-2.92	-1.19	0.0178184	0.260894
TYRP1	2.9	-1.18	0.0063453	0.115374
ARHGEF16	2.89	-0.35	2.8486e-05	0.00106237
RSAD2	-2.89	-0.28	0.000171112	0.00517187
SLC14A1	-2.88	2.41	3.13038e-23	1.06671e-20
ETNPPL	-2.87	-1.19	0.0203279	0.290219
SAMD12	-2.86	0.45	3.08685e-07	1.70421e-05
LINC01655	2.85	1.26	1.6404e-14	2.4914e-12
MEGF11	2.84	-1.18	0.00765513	0.13421	Matrisome-associated	Secreted Factors	multiple EGF-like-domains 11	A6BM72:C9JYE7:H3BR81
ARC	-2.84	1.46	2.41702e-13	3.12826e-11
ZNF394	2.83	-1.56	0.0390392	0.478034
SLC34A3	-2.83	-1.24	0.025017	0.341686
AL132711.1	2.83	-1.56	0.0390393	0.478034
NFE2L3	2.82	-1.13	0.00671362	0.120688
SORBS2	2.82	1.06	1.22092e-12	1.43538e-10
RSPO1	-2.82	-0.06	3.81099e-05	0.00137692	Core matrisome	ECM Glycoproteins	R-spondin homolog (Xenopus laevis)	Q2MKA7
SPTB	2.8	0.36	3.11568e-08	2.01498e-06
TMEM255A	-2.8	-0.09	4.78235e-05	0.00168083
CILP	-2.8	1.1	1.52654e-10	1.39234e-08	Core matrisome	ECM Glycoproteins	cartilage intermediate layer protein, nucleotide pyrophosphohydrolase	O75339
AL356234.2	2.79	-1.56	0.0420822	0.502576
ABCA4	-2.78	-0.76	0.00335136	0.0676622
LINC02185	-2.78	-0.76	0.00336541	0.0678744
ZNF460-AS1	2.78	-1.18	0.00889161	0.151727
AC010335.1	-2.78	-1.25	0.0278139	0.370466
AC105053.1	2.77	0.53	3.47489e-09	2.61513e-07
LINC02580	-2.76	-1.24	0.0290938	0.383858
RHOXF1-AS1	2.76	-1.56	0.0443938	0.518694
AC009299.2	2.75	-1.56	0.0447708	0.521575
HS3ST2	2.72	0.43	2.52781e-08	1.66707e-06
KRT15	2.72	-0.92	0.00266213	0.0559178
GPR137C	2.72	3.39	2.99327e-42	4.22216e-39
AL158834.2	-2.72	-1.3	0.0363209	0.452949
TDO2	2.71	-0.45	0.000142678	0.00442811
HSD3BP5	2.71	-0.48	0.000163405	0.00497705
FGF22	-2.7	-1.3	0.0376581	0.465217	Matrisome-associated	Secreted Factors	fibroblast growth factor 22	K7ELB9:O60371:Q9HCT0
PLPP4	2.69	4.69	7.26215e-49	1.4773e-45
TNXA	-2.69	3.98	4.17651e-49	9.34563e-46
AL732509.1	-2.69	-1.3	0.0385257	0.473322
KCNK15	-2.68	0.46	6.72423e-07	3.51009e-05
GRIK4	-2.67	-1.3	0.0403047	0.488386
MUC13	-2.67	-1.3	0.039727	0.484101	Matrisome-associated	ECM-affiliated Proteins	mucin 13, cell surface associated	C9IZG1:Q9H3R2
RTN4RL1	-2.67	1.6	2.56644e-13	3.29417e-11
APOD	-2.67	3.63	5.62264e-41	6.86269e-38
KCNK15-AS1	-2.67	0.04	2.98268e-05	0.00110745
AC007637.1	-2.67	-1.3	0.0397272	0.484101
TSPAN8	-2.66	-0.8	0.00582577	0.107352
GRIA1	-2.66	2.35	7.59061e-19	1.76318e-16
LINC01561	2.66	0.29	2.32475e-07	1.30704e-05
AL596442.2	-2.66	-1.3	0.0412142	0.496271
PLEKHG4B	2.64	1.73	3.17226e-17	6.39502e-15
LINC00173	-2.64	-1.3	0.0422728	0.504134
GDF5	-2.63	2.89	7.76974e-27	3.43146e-24	Matrisome-associated	Secreted Factors	growth differentiation factor 5	P43026
FAM83C	-2.63	-1.3	0.0432577	0.512561
BTG4	-2.63	-1.31	0.0430791	0.510937
AC108751.2	2.62	-1.24	0.0165225	0.246227
AL365475.1	2.62	-1.24	0.0167366	0.248513
AC024598.1	2.62	-1.24	0.0163544	0.244352
RASSF7	-2.61	-0.5	0.00133249	0.0308875
AP000944.5	-2.61	2.89	1.58598e-26	6.86882e-24
KCNK3	2.6	-1.24	0.0174299	0.256482
CNTN1	-2.59	1.92	2.30215e-15	3.79713e-13
SUSD4	2.59	-1.3	0.0213627	0.302613
DNM1P51	2.59	-1.3	0.0213677	0.302619
RAB30	-2.58	-1.36	0.0530509	0.591677
TNXB	-2.58	6.5	0.00139308	0.0321476	Core matrisome	ECM Glycoproteins	tenascin XB	C9J7W4:E7EPZ9:P22105
AC097532.3	-2.58	-1.36	0.0530509	0.591677
BATF3	-2.57	1.23	2.67135e-10	2.3658e-08
RP1	2.56	0.08	4.25663e-06	0.000190118
FIBCD1	2.56	-1.02	0.00663819	0.119695
PLAAT4	-2.56	0.8	4.60671e-08	2.92849e-06
NOCT	-2.56	-1.36	0.0545325	0.604486
HSD17B13	-2.56	-0.89	0.00965965	0.162032
SOX7	2.56	-1.02	0.00663825	0.119695
ODF3B	-2.56	0.37	3.43274e-06	0.000156336
CLDN7	-2.56	-0.89	0.0097905	0.16394
DUS4L-BCAP29	-2.56	-1.36	0.0541195	0.600555
TNS4	-2.55	-0.01	8.49813e-05	0.00279321
AKR1C6P	2.55	-1.3	0.0237765	0.329232
TEX29	-2.55	-0.89	0.0100084	0.167089
GIP	-2.55	-1.36	0.055876	0.616022
AKNAD1	-2.55	-0.24	0.000407985	0.0110614
RIPPLY3	-2.55	-1.36	0.055876	0.616022
ZNF580	-2.55	-0.89	0.0100939	0.168224
AC079160.1	-2.55	-1.36	0.055876	0.616022
HEXA	-2.54	-1.36	0.0566377	0.621765
GALNT16	-2.52	3.37	1.73908e-32	1.05175e-29
PRELP	-2.51	5.83	1.56335e-99	1.04948e-94	Core matrisome	Proteoglycans	proline/arginine-rich end leucine-rich repeat protein	P51888
AC097451.1	2.51	-0.39	0.000228851	0.00666209
AC244230.2	2.51	-1.02	0.00767261	0.134411
GALNT14	-2.49	4.81	3.14955e-65	1.92209e-61
AL023806.4	2.49	-1.02	0.00820052	0.141992
CDKL2	-2.48	-0.93	0.0138026	0.214434
TMEM130	-2.48	1.48	1.54421e-11	1.55884e-09
AC012618.3	2.48	-1.3	0.028128	0.37339
AC026765.3	2.48	0.13	4.46506e-06	0.000198503
DRAXIN	2.47	-0.26	0.000115822	0.00367618
NTN1	-2.46	4.95	0.0124579	0.198882	Core matrisome	ECM Glycoproteins	netrin 1	H7BZF4:O95631
SEZ6L	-2.46	-0.06	0.000182979	0.00547875
AP003059.2	2.46	-1.07	0.0105598	0.174257
IL21R	2.45	0.45	2.36243e-07	1.32712e-05
WNT2	-2.45	2.06	1.73964e-15	2.92687e-13	Matrisome-associated	Secreted Factors	wingless-type MMTV integration site family member 2	C9JUI2:F8WDR1:P09544
AC138356.1	-2.45	-0.94	0.0148139	0.226425
RASD2	2.44	5.08	0.00356129	0.0711305
AL359764.2	-2.44	2.09	1.23572e-15	2.11079e-13
KCNA4	-2.43	-0.11	0.000259788	0.00744962
AL024508.1	-2.43	-0.94	0.0158352	0.238719
ST8SIA6	-2.42	-0.98	0.0181203	0.264784
BTBD11	2.42	1.96	4.79e-17	9.54162e-15
ANKRD33B	-2.42	1.78	4.16581e-13	5.15961e-11
PIFO	-2.42	1.03	1.66356e-08	1.12462e-06
LINC01515	2.42	-0.29	0.000178056	0.00535525
MBP	-2.41	2.9	6.02652e-24	2.18681e-21
BX537318.1	-2.41	-0.37	0.00122951	0.0287786
AC107881.1	2.41	-0.83	0.00431562	0.0839246
APOL3	-2.4	3.03	2.87277e-25	1.12122e-22
LINC01449	-2.4	-1.43	0.0789554	0.779589
AC095032.1	2.4	-0.88	0.00509389	0.0961623
EPHB6	-2.39	1.89	8.47668e-14	1.16846e-11
BZW1-AS1	2.39	-0.67	0.00183207	0.0406973
CCDC102B	-2.38	2.99	2.06064e-24	7.72799e-22
IFNA1	2.38	-1.36	0.0402215	0.488282	Matrisome-associated	Secreted Factors	interferon, alpha 1	P01562
AC104316.1	2.38	-1.36	0.0402216	0.488282
MSI1	2.37	-1.36	0.0414401	0.498275
KLHL30	-2.37	0.04	0.000127605	0.00401222
ZDHHC11B	2.37	-1.36	0.0410624	0.494644
AP002852.1	2.37	-0.88	0.00564238	0.104518
LINC02551	2.37	-1.36	0.0414401	0.498275
F2RL1	2.36	0.73	2.95365e-08	1.91574e-06
ZNF630	-2.36	-0.64	0.0055008	0.102432
AC022558.2	2.36	-1.36	0.0417976	0.50124
TRAC	2.36	-0.88	0.00597579	0.109665
THBS4	-2.35	4.87	2.51513e-52	6.49387e-49	Core matrisome	ECM Glycoproteins	thrombospondin 4	E7ES19:P35443
FPR1	2.35	-1.08	0.014741	0.225567
STAM-AS1	2.35	-1.36	0.0430446	0.510618
MROH7-TTC4	2.35	-1.36	0.0426515	0.507839
AC006058.4	2.35	-0.88	0.00603129	0.110502
RAB38	-2.34	0.04	0.000153426	0.0047202
COL21A1	-2.34	4.32	1.40508e-47	2.77421e-44	Core matrisome	Collagens	collagen, type XXI, alpha 1	A6PVD9:F5GZK2:H0Y4C9:H0YDH6:Q96P44
ANKRD1	-2.34	1.08	2.55718e-08	1.67968e-06
NLRP14	2.34	-1.36	0.0439132	0.514916
STMN2	-2.33	-0.4	0.00198528	0.0436528
ADRA2A	-2.33	3.19	1.86152e-26	7.90909e-24
IL16	-2.32	-0.4	0.00208515	0.04558	Matrisome-associated	Secreted Factors	interleukin 16 (lymphocyte chemoattractant factor)	H0YKB7:H0YLB1:H0YLH9:H0YLL1:H3BN12:H3BT15:H3BVH5:Q14005
LINC02725	2.32	-0.88	0.00689551	0.123472
AC064875.1	2.31	-0.52	0.00110102	0.0262097
DGKG	2.3	0.85	1.3789e-08	9.44546e-07
VAMP8	-2.3	-1.03	0.0270018	0.362821
MGARP	-2.3	2.41	2.44547e-17	5.02032e-15
HGF	-2.29	2.3	4.12312e-16	7.34179e-14	Matrisome-associated	Secreted Factors	hepatocyte growth factor (hepapoietin A; scatter factor)	C9JDP4:C9JJ35:C9JS80:C9WSJ3:P14210
PPFIA2	-2.29	2.84	1.95621e-21	5.78505e-19
ITIH3	-2.29	0.21	7.3318e-05	0.00245478	Matrisome-associated	ECM Regulators	inter-alpha (globulin) inhibitor H3	E7ET33:Q06033
NOG	2.29	5.76	0.0214105	0.303097
GPRIN3	2.29	-0.36	0.000508265	0.0133646
LINC02139	2.29	-0.93	0.00877795	0.150131
FAM13C	-2.28	-0.39	0.00250628	0.0531585
LRRC38	2.28	-1.13	0.0204348	0.291374
U91319.1	-2.28	-1.03	0.0286717	0.379331
SLC4A4	2.27	4.17	1.32049e-46	2.3958e-43
CCN3	-2.27	3.42	7.89737e-29	4.07808e-26
PSG1	-2.27	4.06	1.04116e-39	1.05899e-36
AC018450.1	-2.27	-0.01	0.000288067	0.00815754
AC008687.4	2.27	-1.42	0.0572847	0.627949
RBPMS2	2.26	-1.13	0.0218996	0.308614
AC008771.1	-2.26	-0.43	0.00292394	0.0604137
THBS4-AS1	-2.26	3.65	1.7882e-32	1.0718e-29
SBSN	-2.25	3.77	3.6689e-34	2.39119e-31
LINC00683	-2.25	2.15	1.68096e-14	2.54724e-12
AL513318.1	-2.25	-0.72	0.00978913	0.16394
STX11	-2.24	1.45	6.83775e-10	5.78108e-08
RETREG1	-2.24	1.25	1.02721e-08	7.20553e-07
SAMD11	2.24	3.86	0.0234537	0.325635
PRKCH	-2.23	-1.08	0.0352614	0.442614
LINC00504	2.23	-1.42	0.0616242	0.661681
CERS4	-2.22	-1.08	0.0359871	0.450198
CNTN5	-2.22	-0.25	0.00131956	0.0306763
LINC01191	2.21	-1.42	0.0640192	0.679679
AC022325.2	2.21	-1.42	0.0645529	0.683616
AC093519.2	-2.21	-0.25	0.00141726	0.0325936
BMF	2.2	4.65	2.51344e-41	3.18353e-38
CXCL6	2.2	-0.42	0.0010805	0.0258089	Matrisome-associated	Secreted Factors	chemokine (C-X-C motif) ligand 6 (granulocyte chemotactic protein 2)	D6RF92:P80162
NEK8	-2.2	-0.46	0.00406319	0.0797083
LINC01023	-2.2	-1.08	0.0377616	0.465981
AC004801.6	2.2	-0.42	0.00104571	0.0250889
SENP3-EIF4A1	-2.2	-1.08	0.0385236	0.473322
MX1	-2.19	3.9	0.0549189	0.607966
MX2	-2.19	2.29	2.52736e-13	3.25023e-11
KPRP	-2.19	-1.08	0.0392353	0.479757
DIAPH2-AS1	-2.19	-0.76	0.0133192	0.208516
AL365361.1	-2.19	-0.47	0.00424457	0.0827106
LHX2	2.18	-0.18	0.000291686	0.00824804
LOXL4	-2.18	5.81	1.15246e-78	1.93412e-74	Matrisome-associated	ECM Regulators	lysyl oxidase-like 4	Q96JB6
GBP5	2.18	-0.07	0.000133087	0.00416508
LINC02234	-2.18	-1.08	0.0397156	0.484101
AP001267.1	-2.18	-1.08	0.0400715	0.487436
AL023284.4	-2.18	-1.08	0.0403162	0.488437
EPHA3	2.17	-1.18	0.0320557	0.411611
CHRDL1	-2.17	2.33	3.54298e-15	5.75884e-13	Matrisome-associated	Secreted Factors	chordin-like 1	D3YTA8:Q9BU40
BST1	-2.17	3.95	2.50377e-35	1.86753e-32
DACT1	2.17	2.14	9.37513e-16	1.62623e-13
RCAN2	-2.17	6.35	1.40383e-90	4.71196e-86
GFAP	2.16	-0.79	0.00740421	0.130561
CX3CR1	-2.16	-1.08	0.0416214	0.499918
AC079807.1	-2.16	-1.08	0.0417702	0.50124
SPINT2	-2.15	1.71	7.41691e-11	6.99294e-09
PDE6G	-2.15	-1.13	0.0474683	0.544058
SAMD13	-2.15	-0.8	0.016721	0.248391
AL031599.1	-2.15	0.06	0.000320772	0.00896106
THRB-AS1	-2.15	-1.08	0.0433076	0.512921
LINC01293	2.15	0.99	2.02438e-08	1.35625e-06
PLEK2	2.14	-0.2	0.000403059	0.0109544
SGK2	-2.14	-0.28	0.00216223	0.0470023
ZNF711	2.14	1.73	1.14362e-12	1.34923e-10
CHDH	-2.13	2.11	5.10813e-13	6.2689e-11
SLC7A8	2.13	8.47	3.8531e-05	0.00138989
ADGRD1	-2.13	0.79	1.99551e-06	9.46705e-05
SECTM1	-2.13	4.26	3.14918e-40	3.46565e-37
JAG2	-2.13	-0.11	0.000954509	0.0233089
LINC00235	2.13	-0.45	0.00167609	0.0377951
ABCF2-H2BE1	-2.13	-1.13	0.0490244	0.557232
IBSP	2.12	-0.33	0.000958319	0.0233679	Core matrisome	ECM Glycoproteins	integrin-binding sialoprotein	P21815
DENND2D	-2.12	1.29	2.32387e-08	1.54304e-06
TLR5	-2.12	-1.13	0.0506942	0.571949
AC005899.8	2.12	-1.18	0.0361668	0.451742
AC011407.1	2.12	-1.49	0.0863066	0.823563
HAS3	-2.11	1.58	7.649e-10	6.44263e-08
CILP2	-2.11	-1.13	0.0513888	0.577264	Core matrisome	ECM Glycoproteins	cartilage intermediate layer protein 2	K7EPJ4:Q8IUL8
SP7	2.11	-0.07	0.00023049	0.00670689
ANKRD30B	-2.11	-0.28	0.00253955	0.0537792
LIPI	2.11	-0.98	0.017614	0.258719
AL357507.1	2.11	0.13	6.26569e-05	0.00213386
MMP21	2.1	-1.18	0.037463	0.463259	Matrisome-associated	ECM Regulators	matrix metallopeptidase 21	Q8N119
LINC02129	2.1	-0.79	0.00917818	0.155549
AC103718.1	2.1	-0.79	0.00924332	0.156574
FYB2	2.09	-1.23	0.0447077	0.521136
AC010904.2	2.09	-0.98	0.0190281	0.275648
FAM181B	-2.08	-1.13	0.0547156	0.606293
MICA	-2.08	-0.34	0.00345894	0.0693959
LDHD	-2.07	-0.81	0.0216745	0.306511
FRZB	-2.01	1.6	2.49933e-09	1.93518e-07	Matrisome-associated	Secreted Factors	frizzled-related protein	Q92765
THEM5	-2.07	0.17	0.000287619	0.00815366
RPS10P7	-2.07	-0.36	0.0038201	0.0755484
LURAP1L-AS1	2.07	0.26	3.01516e-05	0.00111766
AC010789.2	2.07	-1.24	0.047267	0.542603
AC100805.1	2.07	-1.24	0.0468603	0.539299
CHST2	-2.06	5.02	4.00699e-54	1.22268e-50
C16orf74	2.04	-1.02	0.025003	0.341565
BATF2	-2.04	-0.16	0.00184876	0.0410001
SVEP1	-1.99	7	1.95062e-68	1.87064e-64	Core matrisome	ECM Glycoproteins	sushi, von Willebrand factor type A, EGF and pentraxin domain containing 1	E9PBN8:Q4LDE5
ADAMTSL4	-1.96	3.27	2.79696e-21	8.09309e-19	Matrisome-associated	ECM Regulators	ADAMTS-like 4	F8WAD0:Q6UY14
KCTD16	-2.03	0.41	7.51648e-05	0.00250661
AL158071.3	2.03	-1.02	0.0252283	0.344005
MYB	2.02	-1.02	0.0260651	0.352915
ONECUT2	2.02	3.51	4.27537e-28	2.07975e-25
A1BG	2.02	-1.24	0.0526287	0.587554
TRIB1	-2.02	5.71	3.77194e-66	2.5321e-62
DAPK1	-2.02	3.89	2.10277e-30	1.15704e-27
RPL39P5	-2.02	-0.84	0.0270345	0.36311
LINC02102	2.02	-1.02	0.0262986	0.355288
NEUROG2-AS1	2.02	-0.26	0.00108777	0.0259587
CFAP298-TCP10L	-2.02	-0.84	0.026543	0.357941
PLCH1	-2.01	-0.84	0.0275334	0.367898
PODXL	2.01	8.81	0.0271985	0.364612
SLC14A2	2.01	-1.07	0.0303507	0.395083
PDGFA	-1.87	3.2	3.52775e-19	8.48809e-17	Matrisome-associated	Secreted Factors	platelet-derived growth factor alpha polypeptide	H7BYW6:P04085
CHRNA9	2.01	0.6	3.18119e-06	0.000145671
CHADL	-2	0.12	0.000496567	0.0131032	Core matrisome	Proteoglycans	chondroadherin-like	B0QYT2:H0Y4I5:Q6NUI6
RAMP1	-2	2.03	1.37943e-11	1.39459e-09
LNCOC1	2	-1.29	0.0633312	0.674615
SCARF1	-1.99	-0.4	0.00578836	0.106751
TDH	1.99	-0.29	0.0014454	0.0332067
CCL2	-1.83	2.97	2.08735e-15	3.47701e-13	Matrisome-associated	Secreted Factors	chemokine (C-C motif) ligand 2	J3KRT7:P13500
PSG6	-1.99	-0.04	0.0012135	0.0284336
ANXA3	-1.82	1.19	1.83182e-06	8.77106e-05	Matrisome-associated	ECM-affiliated Proteins	annexin A3	D6RA82:D6RAZ8:D6RCA8:D6RFG5:D6RFJ9:P12429
RNF175	-1.98	0.5	6.12646e-05	0.00208978
TMEM132E	1.98	-0.84	0.0156241	0.236241
SLC9A9	-1.98	4.54	1.36172e-40	1.60373e-37
OLFML2A	-1.98	4.09	1.57887e-32	9.6354e-30
AC138512.1	-1.98	-0.03	0.00124247	0.0290719
FNDC8	1.97	-0.56	0.00522126	0.0981252	Core matrisome	ECM Glycoproteins	fibronectin type III domain containing 8	Q8TC99
CLSPN	1.97	4.41	6.44924e-41	7.73103e-38
FAT3	1.97	1.87	5.45735e-12	5.85227e-10
DLL1	-1.97	-0.4	0.00658267	0.118853
AC010422.3	-1.97	-0.64	0.0146692	0.224725
RASSF2	-1.96	4.44	4.33314e-38	3.82742e-35
EFEMP1	-1.8	7.21	0.0247528	0.338906	Core matrisome	ECM Glycoproteins	EGF-containing fibulin-like extracellular matrix protein 1	C9J4H7:C9J4J8:C9J8S9:C9JPZ9:C9JQX7:C9JUM4:Q12805:Q580Q6
ABCA3	-1.96	0.85	5.31382e-06	0.000232086
MANCR	1.96	-0.08	0.000524	0.0137407
LINC01787	-1.96	-0.04	0.00144816	0.0332473
PTPRZ1	-1.95	-0.6	0.0146071	0.223875
KCNC3	1.95	-1.07	0.0357825	0.448398
MAP7	-1.95	4.36	2.94523e-36	2.32604e-33
DMKN	-1.95	3.63	1.38225e-25	5.45825e-23
NPTX1	-1.95	9.04	5.07748e-25	1.95891e-22
EXO1	1.95	3.81	1.33439e-30	7.40313e-28
OSBP2	-1.95	3.44	3.68063e-23	1.24161e-20
TMED7-TICAM2	1.95	-1.3	0.0706817	0.724433
AC009962.1	1.95	-0.45	0.00354217	0.0708539
LGI1	-1.94	-0.64	0.0164909	0.245953	Core matrisome	ECM Glycoproteins	leucine-rich, glioma inactivated 1	O95970
RHBDL3	1.94	-0.18	0.00105718	0.0253278
SMARCE1P5	1.94	-1.07	0.0372915	0.46176
ILRUN-AS1	-1.94	0.2	0.000468802	0.0124884
AL662907.1	-1.94	-0.64	0.0161118	0.241857
CCDC68	1.93	3	2.63887e-20	7.14305e-18
TENT5C	-1.93	4.77	4.0792e-43	5.95297e-40
C10orf67	1.92	-1.12	0.0443485	0.518485
AC104653.1	1.92	-1.12	0.0443489	0.518485
AC087645.2	-1.92	0.06	0.0010366	0.024897
TSPAN11	1.91	1.04	2.82955e-07	1.57372e-05
ITGB2	-1.91	4.57	1.15143e-38	1.10422e-35
SOST	1.91	0.68	5.47056e-06	0.000238312
LRRN4CL	-1.91	6.89	2.85098e-78	3.82773e-74
GOLGA8G	1.91	-0.75	0.0138006	0.214434
PPP3CB-AS1	-1.9	-0.08	0.00232926	0.0499564
LINC01705	1.9	2.98	2.97429e-19	7.2081e-17
SYNGR2	-1.89	2.53	5.70874e-14	8.11924e-12
ARFGEF3	-1.89	-0.64	0.0195946	0.281788
CLU	-1.89	5.49	7.16108e-56	2.64953e-52
SOX4	1.89	6.81	5.2123e-80	1.16634e-75
KIT	-1.89	5.64	1.38808e-46	2.45215e-43
LINC00551	1.89	-1.3	0.0798224	0.779589
IL18R1	1.88	0.13	0.000287145	0.00814367
LDB3	1.88	-0.38	0.00354762	0.0709419
AC079760.2	-1.88	-1.24	0.0980595	0.905056
RNASET2	-1.87	0.58	6.74205e-05	0.00227549
RHBDL1	-1.87	0.38	0.000220119	0.00644142
TTC29	-1.87	-0.94	0.0472767	0.542603
CD53	1.87	-0.93	0.028059	0.372843
ELMO1	-1.87	-0.93	0.0464088	0.535572
TBC1D24	-1.87	-0.68	0.0226182	0.316426
NTN4	-1.77	1.96	2.05856e-09	1.60965e-07	Core matrisome	ECM Glycoproteins	netrin 4	F8W0I7:Q9HB63
PLCXD2	1.87	1.93	2.1228e-11	2.12375e-09
PIM1	-1.86	5.47	2.97221e-54	9.50117e-51
DUOX2	-1.86	-0.68	0.0234305	0.325515
CDRT15P3	1.86	-0.93	0.0290831	0.383792
SNTG2-AS1	-1.86	-0.94	0.0474801	0.5441
AL137058.2	1.86	-0.6	0.0091722	0.155487
PSAT1	1.85	5.52	2.4247e-57	1.01731e-53
AC026333.4	1.85	-0.93	0.0297463	0.389178
MCM10	1.84	3.77	3.01889e-27	1.40735e-24
TNFRSF10C	-1.84	1.26	7.63977e-07	3.939e-05
YIPF7	1.84	-0.93	0.0304141	0.395341
LINC01133	-1.84	0.76	2.84472e-05	0.0010621
FST	-1.76	9.44	2.86822e-40	3.20906e-37	Matrisome-associated	Secreted Factors	follistatin	H0YA75:H0YAF9:P19883
CD70	-1.83	-0.3	0.00725098	0.128568
KCNK1	1.83	-0.27	0.00270534	0.0566645
ERMN	1.83	-0.93	0.0315065	0.405567
LGR5	-1.83	4.79	6.34931e-40	6.76554e-37
PKHD1L1	1.83	-0.97	0.0355243	0.44545
ZNF585B	1.83	-1.13	0.0554448	0.612878
LINC02511	-1.83	-0.47	0.0131383	0.206563
AC024563.1	1.83	-0.93	0.0317739	0.408517
H3C6	-1.83	-0.72	0.0277241	0.369783
ZNF426-DT	1.83	-1.13	0.055001	0.608774
CARD10	-1.82	3.27	4.56422e-19	1.07886e-16
PDGFD	-1.73	5.48	5.46841e-16	9.63503e-14	Matrisome-associated	Secreted Factors	platelet derived growth factor D	H0YD37:Q9GZP0
PFKFB1	1.82	-0.83	0.0239007	0.330474
TNFRSF13C	1.82	-0.24	0.00266579	0.0559407
AKR1C3	-1.82	4.71	2.09044e-38	1.89637e-35
AC025164.1	-1.82	0.02	0.00212785	0.0463925
ABCA7	-1.81	0.38	0.000358858	0.00990142
TGFBR3	-1.81	6.87	9.15699e-38	7.88088e-35
IQCA1	-1.81	-0.14	0.00420172	0.0820184
AC008013.1	1.81	-1.13	0.0573323	0.628157
LNCOG	1.81	2.1	1.03985e-11	1.07228e-09
ST8SIA1	-1.8	1.81	6.31579e-09	4.56906e-07
IGFBP2	-1.7	7.08	7.03474e-67	5.90302e-63	Core matrisome	ECM Glycoproteins	insulin-like growth factor binding protein 2, 36kDa	C9JMY1:C9JW52:H7C1H0:P18065
MYC	-1.8	5.92	1.17509e-07	6.89542e-06
LRRC56	-1.8	-0.01	0.0024508	0.0521962
FABP5P1	1.8	-0.63	0.0130433	0.205732
LINC02516	1.8	-0.79	0.022656	0.316854
SLC5A10	1.79	-0.79	0.0232792	0.324151
APCDD1	-1.79	6.87	3.04619e-71	3.40818e-67
KRTAP1-5	-1.79	0.1	0.00157547	0.0358513
LINC00933	-1.79	1.11	5.03749e-06	0.000221458
SPDL1	1.78	6.37	2.09684e-66	1.56401e-62
ZNF732	1.78	-0.63	0.0137105	0.213398
ZNF98	1.78	-0.79	0.0242307	0.334074
AC011379.2	1.78	0.55	3.89255e-05	0.00140111
ADAM33	-1.69	6.13	7.49904e-56	2.64953e-52	Matrisome-associated	ECM Regulators	ADAM metallopeptidase domain 33	A2A2L3:Q9BZ11
SLC35F2	1.77	4.71	3.81661e-39	3.76778e-36
ZNF730	1.77	1.58	7.35777e-09	5.26575e-07
HLA-F	-1.77	1.7	2.94668e-08	1.91407e-06
RASL11A	-1.76	1.73	2.73605e-08	1.78669e-06
TRIM47	-1.76	2.89	7.28089e-15	1.15004e-12
BMPER	-1.69	5.7	5.89371e-49	1.27627e-45	Core matrisome	ECM Glycoproteins	BMP binding endothelial regulator	C9JY72:F8WDG9:G5E9K4:Q8N8U9
SYNPO2	-1.76	6.49	1.63309e-19	4.0305e-17
MAPT	-1.76	1.79	1.3125e-08	9.02744e-07
RYR3	1.76	-0.55	0.0109812	0.179886
AL161757.5	1.76	-0.8	0.0255673	0.347788
SYN1	1.75	-0.56	0.0116621	0.188963
FRMPD3	1.75	2.45	3.10287e-13	3.93011e-11
IL21-AS1	1.75	-0.83	0.0290683	0.383672
AC063944.1	-1.75	0.2	0.00131932	0.0306763
AL645465.1	1.75	0.3	0.000261202	0.00748696
AC012349.1	-1.75	0.5	0.000246098	0.00709647
ARHGAP28	-1.74	0.08	0.00229414	0.0493765
CHST1	1.74	-0.23	0.00351458	0.0704279
RELN	-1.74	-0.53	0.0208201	0.295988	Core matrisome	ECM Glycoproteins	reelin	H7C2B0:J3KQ66:P78509
AC027682.6	-1.74	0.85	4.00715e-05	0.00143927
LGALSL	-1.73	0.92	2.69041e-05	0.00100954
PITX2	1.73	3.69	1.16495e-23	4.11596e-21
E2F7	1.73	6.01	1.07012e-58	4.78913e-55
AREG	-1.67	1.98	1.29747e-08	8.93322e-07	Matrisome-associated	Secreted Factors	amphiregulin	D6RFX5:P15514
C6orf132	-1.73	2.68	3.83094e-13	4.77126e-11
FENDRR	1.73	-0.15	0.00262479	0.0553572
EYA2	1.72	2.89	7.41376e-16	1.29606e-13
COL19A1	1.72	-0.67	0.0192537	0.277957	Core matrisome	Collagens	collagen, type XIX, alpha 1	Q14993:Q5JVU1
CELF4	1.72	-0.98	0.0478869	0.54764
CYP39A1	-1.72	-0.37	0.013459	0.210067
RXFP1	-1.72	1.78	3.81901e-08	2.44162e-06
AC012158.1	1.72	-0.79	0.0289046	0.381962
AP003120.1	-1.72	0.06	0.0026718	0.0560144
PRKCG	-1.71	-0.24	0.00852641	0.146801
TERF1P2	-1.71	-1.03	0.0801227	0.779589
AC096677.1	1.71	-0.15	0.00286704	0.0594944
WNT11	-1.65	4.84	2.20662e-34	1.45226e-31	Matrisome-associated	Secreted Factors	wingless-type MMTV integration site family, member 11	O96014
EFNB2	-1.7	3.38	3.47819e-18	7.70597e-16
CCDC148	-1.7	0.3	0.00105659	0.0253227
CXCL16	-1.7	1.47	5.90265e-07	3.1078e-05
RNF216P1	-1.7	0.57	0.000246614	0.00710829
MEX3A	1.7	2.71	2.03973e-14	3.07011e-12
ANO2	-1.69	-0.4	0.0156251	0.236241
FGFR3	1.69	0.54	0.000101773	0.00327203
BRINP1	-1.69	4.14	1.13174e-25	4.49548e-23
TNNC2	-1.69	-0.4	0.0159642	0.240124
GPC6	-1.64	5.6	1.63743e-39	1.64061e-36	Matrisome-associated	ECM-affiliated Proteins	glypican 6	Q9Y625
IGFBP5	-1.59	10.7	3.02173e-60	1.56038e-56	Core matrisome	ECM Glycoproteins	insulin-like growth factor binding protein 5	C9JXX4:P24593
LINC02593	1.69	1.99	6.03187e-10	5.13206e-08
MAP2K6	-1.68	2.62	3.41389e-12	3.77552e-10
OTULINL	1.68	1.84	3.32981e-09	2.52291e-07
ATOH8	1.68	6.19	0.0142778	0.220135
GPR27	-1.68	-0.57	0.0265948	0.358527
LINC01465	-1.68	-0.57	0.0269355	0.362142
AC025180.1	1.68	0.73	3.32776e-05	0.00122139
SYNDIG1	1.67	1.4	2.56548e-07	1.43757e-05
IL34	-1.59	1.86	1.04198e-07	6.16731e-06	Matrisome-associated	Secreted Factors	interleukin 34	H3BPB7:J3QQT3:Q6ZMJ4
DTL	1.67	5.25	1.15607e-43	1.7638e-40
LGI4	-1.67	-0.4	0.0171198	0.252638	Core matrisome	ECM Glycoproteins	leucine-rich repeat LGI family, member 4	A8MVC2:K7ENQ0:Q8N135
TNFRSF11B	-1.67	8.18	9.82266e-12	1.01759e-09
CHD7	1.67	-0.02	0.00215813	0.0469309
DOK7	1.67	0.7	4.35606e-05	0.00155296
RPS4XP1	-1.67	-0.8	0.0512103	0.576127
F10	-1.55	5.63	2.35975e-41	3.04635e-38	Matrisome-associated	ECM Regulators	coagulation factor X	B7ZBK1:F8WBM7:P00742:Q5JVE8
CDC6	1.66	4.7	4.58771e-35	3.20805e-32
APOL1	-1.66	4.11	1.51197e-24	5.70217e-22
PLPPR4	-1.66	4.22	4.33265e-26	1.78436e-23
CCDC87	1.66	-0.56	0.0165007	0.246045
TMEM229B	-1.66	-0.6	0.0303711	0.395195
VIT	-1.55	5.91	1.72704e-41	2.27326e-38	Core matrisome	ECM Glycoproteins	vitrin	B5MD45:C9J6F5:H7C587:Q6UXI7
PSG8	-1.65	2.08	5.75328e-09	4.19346e-07
CHL1	1.65	0.42	0.000269211	0.00768699
AC009518.1	1.65	-0.42	0.0126539	0.200912
AC087632.2	1.65	2.26	5.97084e-11	5.6935e-09
LINC00906	-1.65	0.57	0.000383159	0.0104943
AC091271.1	1.65	-0.59	0.0192195	0.277703
TNIP3	1.64	-0.49	0.0139342	0.216129
EFR3B	1.64	2.28	5.20696e-11	4.97925e-09
ADAMTS9	-1.53	1.81	4.23971e-07	2.28604e-05	Matrisome-associated	ECM Regulators	ADAM metallopeptidase with thrombospondin type 1 motif, 9	C9JWI2:H0Y859:Q9P2N4
STOX1	-1.64	-0.11	0.00753662	0.132482
ART5	-1.64	0.35	0.00111154	0.026432
DCN	-1.49	11.63	2.0169e-49	4.66878e-46	Core matrisome	Proteoglycans	decorin	F8VNV6:F8VNW0:F8VSI3:F8VU58:F8VUF6:F8VWU0:F8VX58:F8VXZ8:H0YI87:H0YIH3:P07585
AC147067.1	-1.64	-0.43	0.0202507	0.289178
LINC01915	-1.64	0.35	0.001123	0.0266763
AC006213.2	-1.64	0.61	0.00030289	0.00852536
IFI6	-1.63	4.06	1.86922e-23	6.43492e-21
ESCO2	1.63	3.93	9.75243e-24	3.46392e-21
AC145625.1	-1.63	-0.57	0.0323694	0.414935
AC135050.1	-1.63	-0.6	0.0335527	0.426024
MAMLD1	-1.62	5.11	3.14726e-37	2.60834e-34
TMTC1	-1.62	6.56	0.0107984	0.177323
USP53	-1.62	6.97	1.76773e-59	8.47626e-56
ADAMTS7P4	-1.62	0.16	0.00325716	0.0662184
AC078777.1	1.62	-0.21	0.00583999	0.107555
AL645608.6	1.62	-0.15	0.00478366	0.0914371
BCL3	-1.61	3.79	2.70028e-20	7.2799e-18
CNBD2	1.61	-0.88	0.0498109	0.564355
EGR3	-1.61	6.68	2.98697e-56	1.1795e-52
SIGIRR	-1.61	2.07	1.11387e-08	7.7647e-07
Z94721.1	1.61	0	0.00264164	0.0556085
LINC01060	1.61	0.96	1.54386e-05	0.000615802
HIVEP3	1.6	3.01	7.25238e-15	1.14824e-12
MARVELD2	-1.6	1.24	1.21773e-05	0.000496936
TMEM86B	-1.6	-0.84	0.066242	0.694708
BLM	1.6	2.83	8.19104e-14	1.13374e-11
ANKRD65	-1.6	3.04	7.07236e-14	9.93238e-12
PYGL	-1.59	5.5	1.35361e-41	1.81736e-38
IL15	-1.48	2.22	2.7978e-08	1.82346e-06	Matrisome-associated	Secreted Factors	interleukin 15	P40933
ITGA9	1.59	-0.49	0.0168946	0.250251
IGFBP6	-1.43	5.85	9.71675e-39	9.45341e-36	Core matrisome	ECM Glycoproteins	insulin-like growth factor binding protein 6	F8VVA5:F8VYK9:P24592
SEMA3B	-1.4	3.29	1.51635e-12	1.75808e-10	Matrisome-associated	ECM-affiliated Proteins	sema domain, immunoglobulin domain (Ig), short basic domain, secreted, (semaphorin) 3B	Q13214
IRF7	-1.59	1.13	2.93119e-05	0.00109135
GATA2-AS1	1.59	1.65	8.85703e-08	5.30868e-06
MYO15B	-1.59	0.32	0.00171887	0.0385911
AC004130.2	-1.59	0.13	0.00421516	0.0821852
AC245060.6	1.59	-0.63	0.0259615	0.351867
ADTRP	1.58	1.85	1.95001e-08	1.30998e-06
CD274	1.58	-0.76	0.0381515	0.469498
PRR5L	1.58	3.47	2.91917e-18	6.48887e-16
AJM1	-1.58	0.87	0.000132597	0.00415446
GPM6B	-1.57	3.9	4.91339e-20	1.28341e-17
MMP27	-1.57	0.21	0.00314627	0.0643537	Matrisome-associated	ECM Regulators	matrix metallopeptidase 27	Q9H306
GAS1	-1.57	6.75	1.54255e-54	5.17755e-51
AL691403.1	-1.57	0.07	0.00521083	0.0979567
PARD6A	-1.56	-0.16	0.0119231	0.192264
PRRG3	-1.56	0.57	0.000659033	0.0167983
HTR7	1.56	2.07	4.23285e-09	3.15023e-07
SAMD3	1.56	0.33	0.000847017	0.0210204
AATK	1.56	-0.3	0.0107925	0.177269
TMEM26	-1.56	2.62	6.1652e-11	5.8705e-09
AL136116.3	-1.56	0.17	0.00387418	0.0764699
LINC01509	-1.56	-0.64	0.0449133	0.52254
EXPH5	-1.55	0.99	9.079e-05	0.00295861
SPARCL1	-1.39	2.06	7.76857e-07	4.00233e-05	Core matrisome	ECM Glycoproteins	SPARC-like 1 (hevin)	B4E2Z0:C9JJR8:D6RA29:E7EU82:E9PC64:F5H1Y9:F5H331:F5H4Y3:Q14515
GNA14	-1.55	-0.43	0.0284354	0.376673
RAB11FIP1	-1.55	0.77	0.000266284	0.00760991
GIPC3	-1.55	0.97	0.000102878	0.00330598
ABI3BP	-1.39	7.76	5.74155e-13	6.95722e-11	Core matrisome	ECM Glycoproteins	ABI family, member 3 (NESH) binding protein	B4DSV9:D3YTG3:E9PPR9:E9PRB5:H0Y897:H0YCG4:H0YCP4:H0YDN0:H0YDW0:H0YEA0:H0YEL2:H0YF18:H0YF57:H7C4H3:H7C4N5:H7C4S3:H7C4T1:H7C4X4:H7C524:H7C556:H7C5S3:Q5JPC9:Q7Z7G0
SLC2A1-AS1	-1.55	-0.33	0.0205062	0.292329
LINC00607	1.55	0.41	0.000602521	0.0155447
MACORIS	-1.55	-0.01	0.00781495	0.136472
LINC02709	-1.55	-0.46	0.0305124	0.396112
AP002748.4	-1.55	0.92	0.000137625	0.0042911
CYP2B7P	1.55	0.05	0.00317327	0.0647679
AC011912.1	1.55	-0.52	0.0216959	0.306749
AL591845.1	-1.55	-0.16	0.0125785	0.200236
FGR	-1.54	-0.64	0.0484451	0.552612
SERPINB7	-1.36	3.92	2.58469e-16	4.74073e-14	Matrisome-associated	ECM Regulators	serpin peptidase inhibitor, clade B (ovalbumin), member 7	C9JA68:C9JM00:C9JZR8:O75635
S100A10	-1.36	8.57	2.05548e-46	3.44961e-43	Matrisome-associated	Secreted Factors	S100 calcium binding protein A10	P60903
GABRR2	1.54	-0.39	0.0154158	0.233551
SMAD9	1.54	6.68	1.43437e-53	4.1865e-50
KRT34	-1.54	-0.3	0.0209904	0.297904
NETO2	1.54	2.79	9.15663e-13	1.08601e-10
SHISA9	-1.54	1.88	2.25367e-07	1.27134e-05
AC008575.1	1.54	-0.05	0.00474328	0.0908204
COL11A1	-1.35	5.23	3.33687e-28	1.64709e-25	Core matrisome	Collagens	collagen, type XI, alpha 1	C9JMN2:H7C381:P12107
GINS3	1.53	3.1	2.86287e-14	4.24248e-12
PLAC9	-1.53	3.51	1.96428e-16	3.6426e-14
COL4A6	-1.53	0.61	0.0006768	0.0172097	Core matrisome	Collagens	collagen, type IV, alpha 6	A8MXH5:B4DZ39:F5H3Q5:F5H851:Q14031
AC006511.6	-1.53	0.17	0.00445009	0.0860315
RAD51AP1	1.52	4.02	6.73961e-22	2.08493e-19
HVCN1	1.52	-0.79	0.0497957	0.564278
SLC2A12	-1.52	1.88	2.72983e-07	1.52204e-05
EN1	1.52	0.08	0.00337199	0.067956
PHKG1	-1.52	1.64	1.73314e-06	8.34616e-05
HES4	-1.52	-0.08	0.0105051	0.173525
CAMK2B	1.51	0.84	9.29642e-05	0.00302066
PLD1	-1.51	3.23	8.12864e-14	1.12743e-11
CDC45	1.51	3.26	2.89875e-15	4.74617e-13
FAM20A	-1.51	-0.49	0.0360851	0.450846	Matrisome-associated	ECM Regulators	family with sequence similarity 20, member A	K7EIV7:K7EQL5:Q96MK3
AOX1	-1.51	6.07	7.98722e-45	1.24694e-41
SCG5	1.51	3.69	9.63203e-19	2.21747e-16
CLIC3	-1.51	1.11	7.13956e-05	0.0023928
DNER	1.51	0.23	0.00187592	0.0414517
RAD54B	1.51	1.81	9.52924e-08	5.67108e-06
AC092142.1	1.51	-0.36	0.0157	0.237107
ARMCX5-GPRASP2	1.51	-0.02	0.00505747	0.0956092
FER1L4	-1.5	-0.22	0.0179853	0.263097
SLC40A1	-1.5	4.2	1.4487e-21	4.34156e-19
TGFA	-1.5	0.34	0.00262727	0.0553921	Matrisome-associated	Secreted Factors	transforming growth factor, alpha	E7EPT6:F8VNR3:F8WA74:H0Y6S5:P01135
ZNF724	1.5	-0.24	0.0113836	0.184986
SARNP	-1.5	-0.53	0.0395431	0.482817
MMP12	1.5	0.55	0.000422775	0.011398	Matrisome-associated	ECM Regulators	matrix metallopeptidase 12 (macrophage elastase)	P39900
ACAN	-1.35	4.65	0.0692172	0.714415	Core matrisome	Proteoglycans	aggrecan	E7ENV9:E7EX88:H0YK70:H0YM81:H0YMF1:P16112:Q6PID9
DKK1	1.49	8.42	0.0444947	0.519466
MARCHF1	1.49	1.35	4.60313e-06	0.000203966
CHODL	-1.49	2.7	1.34662e-10	1.24003e-08
LRRC43	-1.49	0.74	0.000484786	0.0128631
HSPA4L	-1.49	4.66	7.4941e-27	3.33165e-24
C8orf82	-1.49	2.09	8.22209e-08	4.97075e-06
KIAA0040	1.49	2	3.27747e-08	2.11351e-06
CATSPERG	-1.48	-0.22	0.0194275	0.279925
SLC6A6	1.48	7.5	6.7264e-53	1.80617e-49
BRIP1	1.48	4.58	5.71373e-27	2.55709e-24
PRSS12	-1.31	5.93	8.69444e-34	5.61209e-31	Matrisome-associated	ECM Regulators	protease, serine, 12 (neurotrypsin, motopsin)	P56730
RNF150	-1.48	3.36	2.52306e-14	3.76384e-12
AL356273.3	1.48	-0.35	0.0176281	0.258799
ORC6	1.47	3.8	7.49019e-19	1.74589e-16
EGR2	-1.47	3.14	1.6069e-12	1.85665e-10
SYBU	-1.47	2.06	1.73871e-07	9.98457e-06
SIX2	-1.47	2.64	4.74418e-10	4.06818e-08
PGBD5	1.47	1.19	1.88527e-05	0.000735804
CHTF18	1.46	2.09	2.49345e-08	1.64749e-06
CSGALNACT1	-1.46	4.1	6.43945e-20	1.65625e-17
PTRH1	-1.46	-0.37	0.0305359	0.396341
CFD	-1.46	0.23	0.0049184	0.0934273
CYS1	-1.46	3.21	5.45527e-13	6.67053e-11
AC107884.1	-1.46	1.38	2.25601e-05	0.000865899
ZFHX4-AS1	-1.46	-0.33	0.0300981	0.392671
AC008083.2	1.46	-0.36	0.0199075	0.285676
LINC01730	-1.46	-0.36	0.0304447	0.395532
E2F2	1.45	1.05	5.68373e-05	0.00195766
ORC1	1.45	2.84	1.03346e-11	1.06733e-09
PTHLH	1.45	2.88	5.48578e-12	5.87337e-10
SALL1	1.45	4.84	3.53106e-29	1.86646e-26
RAB3D	-1.45	0.57	0.00140975	0.032462
PTCH2	-1.45	0.89	0.000328379	0.00913934
TRPC6	-1.45	3.32	2.00856e-13	2.64381e-11
CDCA5	1.45	4.04	2.51349e-20	6.85896e-18
ACE	-1.45	3.58	2.20828e-15	3.66029e-13
AQP3	-1.45	-0.53	0.0468404	0.539249
RRAD	-1.45	6.01	3.1088e-35	2.26841e-32
AC060234.1	-1.45	-0.53	0.0466518	0.537822
AL158206.1	-1.45	1.66	3.49728e-06	0.000158866
AC006538.2	1.45	-0.39	0.0217482	0.30736
EEPD1	-1.44	4.3	2.73374e-21	7.94443e-19
EPSTI1	-1.44	1.9	1.25437e-06	6.2007e-05
HERC6	-1.44	3.52	1.27998e-12	1.49695e-10
LUM	-1.3	9.8	4.4932e-42	6.15568e-39	Core matrisome	Proteoglycans	lumican	P51884
CENPU	1.44	5.22	4.43749e-33	2.784e-30
C1R	-1.44	8.68	4.64389e-29	2.41662e-26
CPAMD8	-1.44	-0.11	0.0168472	0.249659	Matrisome-associated	ECM Regulators	C3 and PZP-like, alpha-2-macroglobulin domain containing 8	F8W7D1:M0QXH3:M0R0Z5:M0R3G7:Q8IZJ3
UBA7	-1.44	4.2	1.87249e-20	5.13063e-18
GNG2	1.44	3.98	1.05792e-19	2.71062e-17
AC016745.1	-1.44	0.57	0.0015479	0.0353318
VLDLR-AS1	1.44	-0.18	0.0121942	0.195649
LINC02257	1.44	-0.39	0.0227984	0.318514
AC105046.1	-1.44	-0.36	0.0334493	0.425195
RRAGD	-1.43	2.1	2.08696e-07	1.18727e-05
CD82	-1.43	3.37	1.01852e-13	1.38689e-11
MET	1.43	7.1	5.47355e-50	1.36089e-46
PMEPA1	1.43	6.45	1.09184e-45	1.78769e-42
RIBC2	1.43	1.17	3.8831e-05	0.00139846
CELSR2	-1.43	0.02	0.0121449	0.195011
PSD2	1.43	-0.67	0.0487331	0.555388
PDE1C	-1.43	4.51	3.28069e-23	1.11229e-20
EML5	1.43	1.31	1.32108e-05	0.000533919
HAPLN1	-1.27	2.96	1.19692e-08	8.29197e-07	Core matrisome	Proteoglycans	hyaluronan and proteoglycan link protein 1	D6RAK7:D6RBS1:D6RBX9:D6RC59:D6RFI7:D6RG04:P10915
STAP2	-1.43	1.07	0.000189547	0.00566279
AKR7L	1.43	-0.36	0.0217737	0.307526
AC004917.1	1.43	3.06	1.04537e-12	1.23548e-10
BCAS1	-1.42	1.94	7.52873e-07	3.88772e-05
ESR1	-1.42	1.19	0.000112484	0.00358892
LHX6	1.42	0.27	0.00295976	0.0610481
SIPA1L2	-1.42	5.79	3.29505e-37	2.69752e-34
TCF21	1.42	-0.39	0.024662	0.338077
CPNE5	1.42	0.78	0.000305717	0.00859053
VASH2	1.42	1.45	6.90382e-06	0.000294818
ATP6V1C2	1.42	-0.49	0.0313144	0.403946
TRIL	-1.42	2.22	8.61012e-08	5.17455e-06
AC132938.3	1.42	0.01	0.00734406	0.129875
LAMC3	-1.41	-0.4	0.038866	0.476805	Core matrisome	ECM Glycoproteins	laminin, gamma 3	H7BY04:Q5JTC4:Q9Y6N6
CDON	-1.41	5.65	9.60378e-35	6.64641e-32
FAT2	1.41	-0.12	0.0117787	0.190531
LFNG	1.41	3.25	1.83568e-13	2.44502e-11
UNC5B	1.41	6.08	3.7595e-40	4.07056e-37
SLC4A3	-1.41	1.56	1.26575e-05	0.000513414
SGO1	1.41	2.5	1.17603e-09	9.56936e-08
UCN2	1.41	0.35	0.00215626	0.0469183
C1QTNF7	-1.41	0.39	0.00360017	0.0718001	Matrisome-associated	ECM-affiliated Proteins	C1q and tumor necrosis factor related protein 7	J3KPK0:Q9BXJ2
FABP5	1.41	2.61	4.00771e-10	3.48044e-08
TCTEX1D4	1.41	-0.18	0.0142872	0.220179
VGLL3	-1.41	8.48	8.9795e-50	2.15283e-46
AL157388.1	1.41	-0.39	0.0257706	0.349703
PNMA2	-1.41	2.3	5.31236e-08	3.32294e-06
LASTR	1.41	0.45	0.00140113	0.0322889
AP004609.3	1.41	0.1	0.00591632	0.108693
AL356776.2	-1.41	-0.56	0.0560338	0.617254
EPGN	-1.26	1.7	3.86546e-05	0.0013936	Matrisome-associated	Secreted Factors	epithelial mitogen homolog (mouse)	A0PK19:H3BM13:Q6UW88
SDK2	1.4	0.35	0.00227844	0.0490702
TTC39A	-1.4	1.3	6.94772e-05	0.0023355
PDLIM2	-1.4	0.53	0.00220861	0.0478378
RGMA	-1.4	2.47	1.37569e-08	9.43308e-07
DPP4	-1.4	8.08	0.000742261	0.0186972
DNASE1	1.4	-0.23	0.0173316	0.255203
TNFRSF25	-1.4	-0.03	0.0155261	0.234957
AL157935.1	1.4	-0.07	0.0106898	0.175971
PDE4DIPP4	-1.4	-0.57	0.0566965	0.622308
AC127526.3	1.4	-0.84	0.0777252	0.7722
AC016831.6	1.4	0.98	0.000139638	0.00433978
CASS4	-1.39	0.66	0.00142056	0.0326583
MOB3B	-1.39	-0.14	0.021897	0.308614
SNAI1	-1.39	6.45	1.06385e-35	8.11548e-33
IL15RA	-1.39	2.87	3.11927e-10	2.73364e-08
TM7SF2	-1.39	1.5	2.37669e-05	0.000907032
ADAMTS7	-1.24	5.07	6.06531e-23	2.01567e-20	Matrisome-associated	ECM Regulators	ADAM metallopeptidase with thrombospondin type 1 motif, 7	Q9UKP4
IGFBP4	-1.24	11.59	4.03683e-36	3.11485e-33	Core matrisome	ECM Glycoproteins	insulin-like growth factor binding protein 4	B4E351:P22692
FAM86FP	-1.39	-0.27	0.0308995	0.399823
NAV2	1.39	7.26	2.10078e-47	4.0293e-44
MYOZ1	1.39	1.35	2.63353e-05	0.000990413
MAF	-1.39	4.06	7.05088e-18	1.51541e-15
GPX3	-1.39	2.31	8.38234e-08	5.06031e-06
P4HA2-AS1	1.39	0.71	0.000553388	0.0144156
LINC01670	1.39	-0.71	0.060561	0.653543
AL359834.1	1.39	0.1	0.00645987	0.117235
STYK1	-1.38	1.57	1.62051e-05	0.000642555
BHLHE40	-1.38	6.44	7.06334e-40	7.2948e-37
C7orf25	1.38	0.39	0.00226389	0.0488039
PDE7B	1.38	0.03	0.00854615	0.14699
OFCC1	1.38	-0.3	0.0225804	0.315994
AL158151.3	1.38	0.39	0.00215686	0.0469183
AL161421.1	-1.38	0.05	0.0132054	0.207218
AL162493.1	-1.38	-0.01	0.015987	0.240414
SLC6A4	1.37	-0.39	0.0296012	0.388339
CCN1	-1.37	8.75	2.39875e-47	4.473e-44
PGM2L1	1.37	5.28	5.69877e-31	3.18799e-28
CTSK	-1.23	10.39	2.38931e-37	2.03031e-34	Matrisome-associated	ECM Regulators	cathepsin K	P43235:Q5QP40
FAM225B	1.37	0.53	0.00135373	0.0313366
AC125494.2	1.37	0.33	0.0029576	0.0610341
PREX2	-1.36	0.54	0.0030651	0.0629236
NCAPH	1.36	4.34	8.37455e-21	2.36212e-18
ACVR2A	-1.36	5.02	1.0396e-26	4.53171e-24
MYCBPAP	-1.36	-0.16	0.0257443	0.349488
ADM	-1.36	6.93	3.01897e-42	4.22216e-39
SFRP2	-1.21	5.72	1.25175e-27	6.00213e-25	Matrisome-associated	Secreted Factors	secreted frizzled-related protein 2	Q96HF1
JCAD	1.36	6.98	2.89289e-35	2.13406e-32
FGF18	-1.21	1.29	0.000534038	0.0139562	Matrisome-associated	Secreted Factors	fibroblast growth factor 18	O76093
MTSS1	-1.36	0.24	0.00816572	0.141535
RRM2	1.36	6.28	2.37035e-40	2.69697e-37
MUC1	-1.21	1.31	0.00050249	0.0132346	Matrisome-associated	ECM-affiliated Proteins	mucin 1, cell surface associated	B1AVQ5:B1AVQ7:P15941
AL353764.1	1.36	-0.52	0.0427077	0.508096
AC011294.1	1.36	0.27	0.00421198	0.0821709
RABGAP1	-1.35	7.64	3.18728e-45	5.09434e-42
SERPINI1	-1.2	1.8	4.78071e-05	0.00168083	Matrisome-associated	ECM Regulators	serpin peptidase inhibitor, clade I (neuroserpin), member 1	C9JDY5:C9JQU8:H7C5T9:Q99574
SGSM3	-1.35	-0.43	0.0498784	0.565024
NRXN2	-1.35	2.77	2.05972e-09	1.60965e-07
BMPR1B	1.35	-0.35	0.0290999	0.383863
ACKR3	-1.35	4.18	3.97068e-18	8.71084e-16
SLIT2	-1.17	7.18	4.0934e-32	2.43177e-29	Core matrisome	ECM Glycoproteins	slit homolog 2 (Drosophila)	E9PCX4:F5H0U4:H0Y968:H0Y9Z6:O94813:X6R3P0
SLC47A2	-1.35	-0.06	0.0200566	0.28714
C2orf66	1.35	-0.52	0.0436798	0.513906
SLC44A3-AS1	-1.35	0.34	0.00612825	0.112095
AL139243.1	-1.35	-0.43	0.0494358	0.560958
PDE6C	1.34	0.03	0.0104863	0.173386
GIMAP2	-1.34	-0.06	0.0210884	0.298979
HDHD3	-1.34	1.23	0.000182158	0.00545663
RFC3	1.34	4.69	5.91666e-24	2.15862e-21
VAV3	1.34	2.11	2.56946e-07	1.43859e-05
OSR1	-1.34	5.37	2.12826e-29	1.13389e-26
GFRA1	-1.34	3.21	2.55523e-11	2.51961e-09
NDST3	-1.34	1.58	2.85186e-05	0.00106299
CDT1	1.34	2.73	7.8768e-10	6.61789e-08
CCNE2	1.34	3.21	3.57782e-12	3.94382e-10
SCGB2B2	1.34	0.12	0.00817427	0.141647
AC007920.2	-1.34	1.15	0.000275547	0.00784124
TACR1	1.33	3.1	2.01598e-11	2.02292e-09
RASGRP3	-1.33	3.78	6.7347e-15	1.06879e-12
ANGPTL4	-1.14	3.54	2.58755e-10	2.29461e-08	Matrisome-associated	Secreted Factors	angiopoietin-like 4	M0QZ51:M0R0N8:M0R2X8:M0R369:M0R3A2:Q9BY76
CD14	-1.33	1.27	0.000165614	0.00503288
FRMD3	1.33	2.69	1.48309e-09	1.18523e-07
LACTB2-AS1	1.33	-0.16	0.0191572	0.276922
PEBP1P2	-1.33	-0.31	0.0405723	0.490654
AC004784.1	-1.33	3.22	3.67001e-11	3.56023e-09
ITGA2	1.32	9.35	1.51623e-43	2.26187e-40
LCTL	1.32	-0.1	0.0166004	0.246982
DPP4-DT	-1.32	1.94	5.25541e-06	0.000229685
AL023806.3	1.32	-0.24	0.0251296	0.342876
AC021733.4	-1.32	-0.46	0.0587609	0.639633
BIRC3	-1.31	2.82	4.52152e-09	3.34652e-07
EPHX2	-1.31	-0.34	0.0468048	0.538937
MT2A	1.31	5.33	1.06564e-28	5.46078e-26
ZGRF1	1.31	3.43	4.54139e-13	5.58358e-11
COL5A3	-1.12	3.46	1.21501e-09	9.83882e-08	Core matrisome	Collagens	collagen, type V, alpha 3	P25940
SLC9B1	1.31	2.38	4.6127e-08	2.92915e-06
MASP1	-1.11	3.95	9.66953e-12	1.00327e-09	Matrisome-associated	ECM Regulators	mannan-binding lectin serine peptidase 1 (C4/C2 activating component of Ra-reactive factor)	C9J1C7:C9JLU5:C9JMA2:F8W876:P48740
GNG4	1.31	0.3	0.00523515	0.0982052
FEN1	1.31	-0.46	0.0432914	0.51282
FMNL1	-1.31	-0.19	0.0329828	0.421099
PRR19	-1.31	0.04	0.0192771	0.278235
PSG3	-1.31	2.64	1.77207e-08	1.19557e-06
AC004943.2	1.31	-0.35	0.0341416	0.431587
AL360270.2	1.31	-0.53	0.0496461	0.562773
MIR924HG	1.31	0.92	0.000433917	0.0116376
AL391834.2	-1.31	0.46	0.00497976	0.0943887
CENPM	1.3	1.78	4.0272e-06	0.000181076
CACNG7	1.3	1.22	0.000125869	0.00396322
SPON1	-1.1	1.61	0.00041925	0.0113211	Core matrisome	ECM Glycoproteins	spondin 1, extracellular matrix protein	Q9HCB6
CARMIL2	1.3	0.41	0.00355901	0.071106
FAM83H	1.3	0.25	0.00637773	0.115838
MAFB	1.3	6.86	1.81222e-40	2.09749e-37
PPP1R3G	-1.3	2.54	5.05877e-08	3.17675e-06
ASIP	1.29	0.99	0.000383741	0.0105057
IFIH1	-1.29	3.84	2.17905e-14	3.26516e-12
PARD3B	-1.29	6.38	3.6299e-36	2.83343e-33
PPP1R3C	1.29	6.11	4.5866e-35	3.20805e-32
ADRA1A	1.29	0.56	0.0022663	0.0488401
ACVR1C	-1.29	1.95	5.74653e-06	0.00024856
TMEFF2	-1.29	0.99	0.000949181	0.0232126
LINC01141	1.29	0.35	0.00491183	0.0933553
AC106782.1	-1.29	-0.33	0.0491861	0.558596
AC126474.1	1.29	0.23	0.00748723	0.131782
AL161935.3	-1.29	0	0.0227245	0.317613
GPRC5A	-1.28	4.17	2.14532e-16	3.96737e-14
POLQ	1.28	3.54	2.75522e-13	3.51631e-11
RARB	1.28	0.05	0.0136392	0.212386
PTPRC	-1.28	0.55	0.00471226	0.0903811
NPTX2	1.28	3.09	1.30253e-10	1.20108e-08
ASIC1	-1.28	2.33	5.2069e-07	2.76753e-05
NPAS1	1.28	2.87	1.1431e-09	9.33535e-08
SMCO2	1.28	0.48	0.00318312	0.0649294
DSCAM	1.28	-0.46	0.0484364	0.552606
LIN9	1.28	3.19	3.03179e-11	2.9625e-09
AC104461.1	1.28	3.29	1.09067e-11	1.11441e-09
ENPP4	-1.27	0.37	0.00873292	0.149551
RAD51	1.27	3.46	1.25868e-12	1.47461e-10
LIMS2	-1.27	4.72	5.95565e-21	1.69408e-18
XYLT1	1.27	6.51	7.59176e-37	6.14018e-34
MCM4	1.27	6.72	2.28412e-38	2.04444e-35
ASF1B	1.27	4.01	4.70416e-16	8.35423e-14
ZWINT	1.27	4.75	3.98285e-22	1.27928e-19
SORL1	-1.27	1.33	0.000218873	0.00641398
DUOXA1	-1.27	-0.22	0.0413711	0.497982
IGSF3	-1.27	1.86	1.33803e-05	0.00054012
CST3	-1.09	7.24	6.80962e-30	3.68653e-27	Matrisome-associated	ECM Regulators	cystatin C	P01034
KCNJ6	-1.27	0.64	0.00329926	0.0668004
CHAF1A	1.27	4.45	1.56563e-19	3.89262e-17
HSPB3	-1.27	4.1	9.86533e-16	1.70685e-13
RIMS2	1.27	1.68	1.29939e-05	0.000526422
KCNIP4	-1.27	1.94	8.56699e-06	0.000359439
AL158071.2	1.27	1.56	2.45282e-05	0.000933963
B3GALT4	-1.27	1.2	0.000429299	0.0115414
L1TD1	1.27	2.46	6.19854e-08	3.83864e-06
MTRNR2L6	-1.27	-0.22	0.0409041	0.493565
AC021087.5	1.27	1.82	5.71058e-06	0.000247323
MSR1	-1.26	2.78	1.79215e-08	1.20771e-06
NCAPG	1.26	5.33	3.26038e-27	1.4991e-24
RARRES1	1.26	0.3	0.00694156	0.124131
TCF19	1.26	5.25	2.6679e-26	1.1124e-23
CSRNP1	-1.26	6.97	1.36048e-38	1.28633e-35
CDC25C	1.26	2.02	1.86751e-06	8.91017e-05
TLR3	-1.26	2.08	3.73977e-06	0.000169172
ZNF804A	1.26	5.34	3.15288e-27	1.45967e-24
CREG2	1.26	0.14	0.011633	0.188537
PCSK5	-1.08	2.87	5.24414e-07	2.78292e-05	Matrisome-associated	ECM Regulators	proprotein convertase subtilisin/kexin type 5	B1AMG5:B1AMG8:Q5JSG7:Q92824
LINC00511	1.26	2.7	7.89143e-09	5.62369e-07
LINC02762	-1.26	2.04	5.5412e-06	0.00024092
AL157935.2	-1.26	-0.22	0.0427501	0.508292
AL133367.1	-1.26	0.45	0.00713341	0.126918
AC036176.1	-1.26	0.66	0.0034563	0.0693637
CU633906.2	1.26	1.79	7.32613e-06	0.00031186
ARHGAP6	-1.25	1.73	3.77444e-05	0.00136592
GLRA2	1.25	0	0.0180369	0.263737
PODNL1	-1.05	3.85	2.02781e-10	1.82476e-08	Core matrisome	Proteoglycans	podocan-like 1	B7Z3M0:K7EJ07:K7EMV0:K7EPI2:K7EPR1:K7ER84:K7ERE6:K7ESB1:Q6PEZ8
CAPN9	-1.25	-0.25	0.0468479	0.539249
AFF2	1.25	3.95	3.50374e-15	5.70888e-13
TEDC2	1.25	1.16	0.000298747	0.00842288
CDC25A	1.25	3.18	1.18272e-10	1.09663e-08
OSR2	-1.25	8.65	6.86281e-40	7.19844e-37
SKA3	1.25	4.05	8.31681e-16	1.45015e-13
VAMP5	-1.25	4.79	5.91665e-21	1.69015e-18
MIR31HG	1.25	4.41	1.38654e-18	3.1552e-16
ADGRE1	-1.25	-0.11	0.0338431	0.428658
BEND3	1.25	1.97	2.99366e-06	0.000138025
LDLRAD2	-1.25	2.11	4.40327e-06	0.000195886
LRRK2	-1.25	5.34	6.7616e-26	2.73437e-23
IFITM10	1.25	1.43	7.08523e-05	0.00237607
AP001458.2	1.25	-0.3	0.037863	0.466895
LINC01003	-1.25	1.1	0.000791841	0.0198123
RAD54L	1.24	1.51	5.42466e-05	0.00188001
SSX2IP	1.24	5.9	4.86836e-31	2.74633e-28
ADAMTSL5	-1.02	4.5	4.18302e-13	5.17139e-11	Matrisome-associated	ECM Regulators	ADAMTS-like 5	K7EJ85:K7ELN4:K7ELV0:Q0VD77:Q6ZMM2:X6R4H8
COL22A1	1.02	1.11	0.00337323	0.0679606	Core matrisome	Collagens	collagen, type XXII, alpha 1	H0YAX7:Q8NFW1
ARHGEF19	1.24	1.58	3.55755e-05	0.00130005
ZFPM2	1.24	-0.15	0.0281693	0.373791
KIF24	1.24	2.69	1.34901e-08	9.2596e-07
MT-RNR1	-1.24	9.88	1.80525e-38	1.66009e-35
TEX26-AS1	-1.24	1.32	0.000321722	0.00898011
CU638689.4	1.24	1.63	2.54832e-05	0.000962141
GINS1	1.23	3.93	1.0201e-14	1.58885e-12
ITGB8	-1.23	5.65	4.26245e-24	1.58087e-21
ADAM19	1.03	2.86	7.01021e-07	3.64238e-05	Matrisome-associated	ECM Regulators	ADAM metallopeptidase domain 19 (meltrin beta)	E5RIS2:E7ENW4:E9PD32:H0YC66:Q9H013
SLC45A1	-1.23	-0.03	0.030277	0.394353
ATF3	-1.23	8.61	1.47141e-38	1.37189e-35
KLF15	-1.23	0.15	0.0198848	0.285472
TC2N	1.23	0.61	0.00277806	0.0579706
P2RY1	-1.23	2.69	7.51815e-08	4.57979e-06
HPDL	1.23	-0.36	0.0474534	0.544058
PSG5	-1.23	7.25	2.74356e-37	2.30219e-34
NR4A1	-1.22	6.57	1.26064e-33	7.98365e-31
RAB3IP	-1.22	-0.01	0.0309704	0.400201
TSPAN2	1.22	0.56	0.00369644	0.0734005
MRAP2	1.22	0.14	0.014329	0.220671
FZD1	1.22	6.59	1.26967e-34	8.60941e-32
CMBL	-1.22	5.5	2.12959e-26	8.99118e-24
FN3K	-1.22	2.52	4.35384e-07	2.34381e-05
FRMPD4	-1.22	0.82	0.00266884	0.0559697
FZD8	1.22	4.28	5.2165e-17	1.02995e-14
MAFF	-1.22	6.28	4.80148e-32	2.8274e-29
NOXA1	-1.22	-0.13	0.0404234	0.489217
XRCC2	1.22	3.1	8.02135e-10	6.70577e-08
PSG7	-1.22	0.2	0.0188578	0.273772
PSMB9	-1.22	3.19	1.20283e-09	9.75196e-08
MAP3K8	-1.21	4.05	3.18739e-14	4.69231e-12
SLC2A9	-1.21	1.56	0.000151269	0.0046624
GALNT18	1.21	0.35	0.00809206	0.140428
TEK	1.21	1.19	0.00038869	0.0106111
SYTL2	-1.21	4.49	1.78681e-17	3.70211e-15
INTS12	1.21	-0.08	0.0266793	0.359418
RSPO2	1.03	1.93	0.000133513	0.00417649	Core matrisome	ECM Glycoproteins	R-spondin 2 homolog (Xenopus laevis)	E5RGU9:E5RH25:E5RHC3:E5RJA2:E5RJU7:Q6UXX9
ABCA5	-1.21	3.92	2.0278e-13	2.66391e-11
ANGPT1	1.03	4.35	6.15298e-13	7.41561e-11	Matrisome-associated	Secreted Factors	angiopoietin 1	B4DTQ9:E5RFF4:E7ERK4:Q15389
ZNF524	-1.21	2.53	4.05854e-07	2.19618e-05
KNDC1	-1.21	0.06	0.027122	0.364044
NXPH4	1.21	-0.3	0.0438849	0.514673
P4HA2	1.04	7.06	6.47532e-28	3.12725e-25	Matrisome-associated	ECM Regulators	prolyl 4-hydroxylase, alpha polypeptide II	A8MXE0:C9JCP0:C9JFJ1:C9JIG4:C9JN43:C9JX45:E7ENX0:E7EPI9:E7ERI1:O15460
LRRC73	-1.21	-0.03	0.0338353	0.42864
EMX2OS	-1.21	4.07	2.75931e-14	4.09806e-12
GPR162	-1.21	0.61	0.00558684	0.103603
AL021368.4	-1.21	-0.04	0.0334172	0.425028
AC068279.2	1.21	1.37	0.000156359	0.00479285
NOX4	1.2	3.25	2.47584e-10	2.21015e-08
P4HA3	1.05	4.91	8.00759e-17	1.54913e-14	Matrisome-associated	ECM Regulators	prolyl 4-hydroxylase, alpha polypeptide III	E9PM97:H0YCC3:Q7Z4N8
CMYA5	-1.2	3.87	6.49379e-13	7.81233e-11
TNK1	-1.2	-0.16	0.0449538	0.522825
PKP3	-1.2	0.47	0.00930348	0.157355
FAM111B	1.2	4.2	1.02133e-15	1.76251e-13
ECT2L	-1.2	5.73	3.92514e-27	1.79248e-24
AC005618.1	1.2	-0.32	0.0494999	0.561397
PALMD	-1.19	3.87	1.30563e-12	1.5243e-10
SLCO4A1	-1.19	0.3	0.0159256	0.239812
ZMIZ1	1.19	8.36	1.49745e-36	1.19671e-33
HELLS	1.19	4.11	7.87945e-15	1.24166e-12
DCLK1	-1.19	4.77	3.83098e-19	9.08741e-17
CLCA2	-1.19	2.1	1.10092e-05	0.000453681
GPAT3	1.19	0.49	0.00551045	0.102548
TNFRSF11A	1.19	0.33	0.00949597	0.159685
PLK4	1.19	4.52	6.39458e-18	1.38922e-15
STAC	-1.19	3.47	1.24469e-10	1.15091e-08
PLB1	-1.19	-0.14	0.0466279	0.537639
MT-TD	1.19	-0.32	0.0502617	0.568266
LINC00211	-1.19	-0.13	0.0454072	0.526994
PSG4	-1.19	0.61	0.00669233	0.120425
AC093801.1	1.19	4.99	9.31323e-22	2.8418e-19
AC083837.1	1.19	0.16	0.0159331	0.239859
IFI35	-1.18	3.49	1.17973e-10	1.09537e-08
CAPS	-1.18	1.61	0.000153902	0.0047327
CENPF	1.18	6.93	1.23279e-34	8.44461e-32
ARHGAP29	-1.18	7.2	1.36278e-34	9.14836e-32
KLF10	-1.18	8.68	2.48345e-35	1.86753e-32
BTG2	-1.18	5.36	1.36005e-23	4.75521e-21
TTC25	-1.18	1.84	5.08238e-05	0.00177606
LINC00957	-1.18	-0.14	0.0478591	0.547416
AC116535.1	1.18	0.31	0.010979	0.179886
AC093334.1	-1.18	-0.28	0.0627744	0.670487
AC041040.1	1.18	0.86	0.00173483	0.0388586
TTK	1.17	4.44	6.2522e-17	1.22722e-14
ADAMTS4	1.1	3.85	7.90193e-12	8.26256e-10	Matrisome-associated	ECM Regulators	ADAM metallopeptidase with thrombospondin type 1 motif, 4	O75173:Q5VTW1
MYO10	1.17	6.89	3.74259e-05	0.00135659
KLHL35	-1.17	-0.06	0.0415475	0.499246
FRAS1	1.12	7.11	0.0230049	0.321198	Core matrisome	ECM Glycoproteins	Fraser syndrome 1	D6RCP6:H0Y8V2:H0Y930:H0Y9A6:H0Y9C9:Q86XX4
LRATD1	-1.17	0.65	0.00640101	0.116229
TP53I11	-1.17	4.76	1.46843e-18	3.30791e-16
ATAD5	1.17	3.05	4.46908e-09	3.31502e-07
MEIOC	1.17	-0.02	0.0282397	0.374503
ROBO2	-1.17	8.06	3.79449e-35	2.73897e-32
AL049569.1	1.17	1.24	0.000481472	0.0127813
PDC-AS1	1.17	0.41	0.00828788	0.143061
AC009630.1	1.17	0.03	0.0252553	0.344241
AC009113.1	1.17	1.27	0.000389176	0.0106201
BRCA2	1.16	3.61	1.25916e-11	1.27492e-09
ZCCHC14	1.16	7.64	2.06792e-34	1.37445e-31
SYT14	1.16	5.65	5.8978e-26	2.39951e-23
LACTB2	-1.16	-0.08	0.0447902	0.521646
MKI67	1.16	6.5	2.9767e-31	1.70791e-28
KALRN	1.16	3.17	1.97935e-09	1.55226e-07
IFITM2	-1.16	4.92	2.22087e-19	5.42136e-17
WDHD1	1.16	4.95	1.63218e-20	4.50028e-18
SNAP25-AS1	1.16	-0.1	0.0340314	0.430637
LINC02202	-1.16	0.64	0.00692997	0.123957
AC018730.1	1.16	-0.42	0.0667076	0.698343
PHEX	-1.15	1.3	0.000863762	0.0213728
MANSC1	-1.15	3.28	2.77414e-09	2.12832e-07
EPHB2	1.15	2.82	4.90287e-08	3.09333e-06
VPS37D	-1.15	1.33	0.000793894	0.0198562
PPFIA3	1.15	0.71	0.00378559	0.0749195
PDXDC2P-NPIPB14P	1.15	-0.12	0.0384292	0.472309
MIR1915HG	-1.15	3.43	5.72933e-10	4.88704e-08
LINC01786	-1.15	-0.03	0.0429057	0.509775
AC126121.3	1.15	3.06	1.00419e-08	7.05138e-07
CU634019.5	1.15	0.89	0.00211562	0.0461664
AC136475.9	-1.15	3.04	3.25016e-08	2.09792e-06
KDM7A	1.14	5.09	6.95452e-21	1.96986e-18
ACHE	1.14	-0.27	0.0550846	0.609499
FKBP5	1.14	3.48	1.48234e-10	1.35387e-08
PKMYT1	1.14	2.1	1.02839e-05	0.000426313
CHI3L1	1.14	1.11	0.00119174	0.0279967
ARHGAP20	-1.14	3.96	2.39328e-12	2.70929e-10
C1RL	-1.14	5.55	1.35113e-23	4.74875e-21
IL17RD	-1.14	4.49	1.11783e-15	1.91918e-13
KCTD15	1.14	3.8	3.7326e-12	4.10097e-10
LRP5	-1.14	6.05	2.86318e-27	1.34409e-24
EMCN	1.14	2.41	1.58703e-06	7.68666e-05	Matrisome-associated	ECM-affiliated Proteins	endomucin	D6RHW5:H0YAA7:Q9ULC0
PAPPA	1.14	7.93	9.28635e-34	5.93707e-31	Matrisome-associated	ECM Regulators	pregnancy-associated plasma protein A, pappalysin 1	F5GZ19:Q13219
LDLRAD4	1.14	2.11	1.14552e-05	0.000470616
ADRB2	-1.14	2.5	1.72034e-06	8.29051e-05
LGI2	1.17	1.88	1.98059e-05	0.000766766	Core matrisome	ECM Glycoproteins	leucine-rich repeat LGI family, member 2	H0YA65:Q8N0V4
MAOA	-1.14	2.46	2.43488e-06	0.000113746
CHSY3	1.14	4.15	3.91754e-14	5.68001e-12
ANKRD35	-1.14	3	4.29198e-08	2.73619e-06
AP001107.9	-1.14	-0.31	0.0755847	0.759731
AC233266.2	1.14	0.97	0.00185492	0.0410808
TXNIP	-1.14	5.79	1.51991e-08	1.03376e-06
EPOP	1.14	1.04	0.00140074	0.0322889
E2F1	1.13	4.33	4.25747e-15	6.87029e-13
RND2	-1.13	1.06	0.002492	0.0529297
PASK	1.13	2.12	1.04516e-05	0.000432828
HIP1	1.13	6.56	6.00997e-30	3.28008e-27
BIN1	-1.13	5.09	5.25475e-20	1.36197e-17
FANCI	1.13	4.55	1.31306e-16	2.49e-14
FANCD2	1.13	2.74	1.39323e-07	8.11168e-06
GFOD1	-1.13	1.97	4.98234e-05	0.00174564
ZNF215	1.13	2.05	1.58863e-05	0.00063178
PRXL2C	-1.13	6	1.76558e-26	7.54924e-24
SIM2	1.13	0.63	0.00550541	0.10249
FANCB	1.13	3.18	4.49538e-09	3.33085e-07
SOCS3	-1.13	7.78	7.64566e-33	4.70874e-30
FAM155A	1.13	3.8	5.38751e-12	5.78661e-10
AL391422.1	-1.13	0.32	0.021069	0.29879
CEBPD	-1.13	3.59	2.39812e-10	2.14361e-08
AP000688.1	-1.13	1.19	0.00170773	0.0383795
AF165147.1	-1.13	1.28	0.00108842	0.0259649
AC041005.1	1.13	0.31	0.0143151	0.220558
ATP2A3	-1.12	1.47	0.00052343	0.0137311
PGF	1.25	4.18	1.02271e-16	1.95596e-14	Matrisome-associated	Secreted Factors	placental growth factor	G3XA84:P49763
LRP5L	1.12	1.34	0.000533946	0.0139562
GNGT1	1.12	3.37	1.05877e-09	8.71018e-08
NRG1	1.31	5.02	2.66719e-26	1.1124e-23	Matrisome-associated	Secreted Factors	neuregulin 1	B7Z1E3:E5RHP6:E5RHQ1:E5RIG8:E7EX30:F8W9E3:H0YBA3:H0YCP0:H0YDC2:H7BXY2:Q02297
SLC18B1	-1.12	3.55	4.67738e-10	4.02039e-08
HNMT	-1.12	2.31	1.02879e-05	0.000426313
IL6R	-1.12	4.87	9.63605e-18	2.03418e-15
ZC3H12A	-1.12	4.11	7.36263e-13	8.81021e-11
ARHGEF3	-1.12	4.86	4.69485e-18	1.0266e-15
MELK	1.12	5.34	4.74613e-22	1.50999e-19
AXIN2	-1.12	3.38	2.94533e-09	2.24938e-07
SHCBP1	1.12	5.27	1.37246e-21	4.13153e-19
PARD6G	-1.12	-0.22	0.0666662	0.698066
PSG9	-1.12	1.34	0.000925934	0.0227269
ZNF681	1.12	1.1	0.00139183	0.0321299
TOMM20P1	-1.12	0.02	0.0429782	0.510174
KIFC1	1.12	4.66	3.13901e-17	6.34705e-15
APOBEC3G	-1.12	2.22	1.65876e-05	0.000656172
MEF2C-AS1	-1.12	0.77	0.00678152	0.121658
RBPMS-AS1	-1.12	0.04	0.0421064	0.502638
AC092111.1	1.12	0.31	0.0151699	0.230658
PTGS2	-1.11	5.28	2.59087e-20	7.04151e-18
CDH17	-1.11	-0.11	0.0573103	0.628121
POLE2	1.11	3.05	2.94824e-08	1.91407e-06
SLC29A1	-1.11	4.69	1.60681e-16	3.01299e-14
VAX2	1.11	0.61	0.00724641	0.128521
MARK1	1.11	2.43	2.23177e-06	0.000104989
RHOJ	-1.11	1.68	0.000267798	0.0076499
MMP16	1.33	5.55	7.55408e-32	4.40961e-29	Matrisome-associated	ECM Regulators	matrix metallopeptidase 16 (membrane-inserted)	E5RJA7:P51512
KLF2	-1.11	7.35	3.29714e-31	1.87574e-28
TBX3	1.11	7.1	1.62295e-31	9.3921e-29
RTP4	-1.11	0.42	0.0182504	0.26622
DNA2	1.11	2.9	7.11661e-08	4.35099e-06
BUB1B	1.11	4.35	9.28066e-15	1.45563e-12
SLC9B2	1.11	6.43	2.35953e-28	1.19094e-25
LIPC	-1.11	2.25	1.81653e-05	0.000713958
RHEBL1	1.11	0.23	0.0203944	0.290984
PCDH7	1.11	2.02	2.43699e-05	0.000928989
PARP10	-1.11	3.94	5.68477e-12	6.05744e-10
PER1	-1.11	5.59	1.39974e-22	4.60611e-20
AC012464.1	-1.11	0.48	0.0144073	0.221522
LINC01355	1.11	0.9	0.00291449	0.0602732
RAB7B	-1.11	3.7	1.38511e-10	1.27373e-08
LZTS1	1.1	0.74	0.00514566	0.096972
CDHR3	-1.1	4.34	5.8637e-14	8.32199e-12
SERGEF	-1.1	2.22	2.39546e-05	0.000913679
CMPK2	-1.1	0.43	0.0188434	0.273653
ANO3	1.1	1.4	0.000492955	0.0130284
CENPO	1.1	2.37	4.19196e-06	0.000187354
ESM1	1.36	3.1	9.04271e-12	9.39685e-10	Core matrisome	Proteoglycans	endothelial cell-specific molecule 1	M0R154:Q9NQ30
HPSE	1.1	-0.13	0.0480534	0.54917	Matrisome-associated	ECM Regulators	heparanase	D6RAQ1:D6RHG4:Q9Y251
EPS8L2	-1.1	3.39	4.05989e-09	3.02822e-07
CHST15	-1.1	2.11	4.69043e-05	0.00165633
ZNF816-ZNF321P	-1.1	-0.01	0.047896	0.547651
AC073136.1	1.1	1.18	0.00131677	0.0306394
TAF1A-AS1	1.1	0.4	0.0129946	0.20506
GBP1P1	-1.1	-0.01	0.0489198	0.556513
CXCL8	1.37	2.79	1.90971e-10	1.72542e-08	Matrisome-associated	Secreted Factors	interleukin 8	C9J4T6:P10145
TBC1D3L	-1.1	-0.01	0.0488132	0.555835
AC017104.4	1.1	-0.36	0.0737202	0.746882
TRIB2	1.09	5.45	1.57547e-21	4.67969e-19
IGFBP3	1.44	12.64	6.48668e-38	5.6552e-35	Core matrisome	ECM Glycoproteins	insulin-like growth factor binding protein 3	B3KWK7:C9JMX4:H0Y485:H0Y5K2:P17936
CCNE1	1.09	2.62	8.622e-07	4.39814e-05
ACCS	-1.09	2.88	4.05998e-07	2.19618e-05
GPAM	1.09	5.15	1.50258e-19	3.74975e-17
PTGER2	-1.09	3.99	1.00856e-11	1.04321e-09
CENPJ	1.09	4.38	1.45873e-14	2.24597e-12
PITPNC1	1.09	6.54	2.51237e-28	1.25862e-25
B3GNT7	-1.09	0.4	0.0206961	0.294661
TNFRSF14	-1.09	3.87	3.13553e-11	3.05498e-09
SCUBE2	-1.09	0.78	0.00785981	0.136975	Matrisome-associated	Secreted Factors	signal peptide, CUB domain, EGF-like 2	E7EQD6:H0YD28:H0YDN3:H0YEB3:H0YEI5:Q9NQ36
LINC01139	-1.09	0.41	0.020193	0.288539
LINC02813	1.09	0.81	0.004504	0.0869332
NRSN2-AS1	-1.09	2.51	4.30607e-06	0.000191943
XIST	1.09	5.29	0.127566	1
UBE2F-SCLY	-1.09	2.81	6.89728e-07	3.58648e-05
ELN	1.54	7.79	0.0176087	0.258716	Core matrisome	ECM Glycoproteins	elastin	E7EN51:E7EN65:E7ENM0:E7ENW7:E7EP82:E7EQH8:E7ETP7:E7EWS8:E9PGX4:F8WAH6:G3V0G6:G5E950:H7C3K0:P15502
SEPTIN3	-1.08	0.26	0.03045	0.395532
FLT1	1.08	3.04	6.42387e-08	3.96719e-06
QPCT	-1.08	5.28	1.23041e-19	3.09354e-17
CCDC102A	-1.08	2.89	4.87036e-07	2.60516e-05
ENPP2	-1.08	7.07	4.48158e-29	2.35038e-26
CCNA2	1.08	4.79	6.96745e-17	1.35967e-14
SKA1	1.08	3.69	1.21521e-10	1.1252e-08
PLPP3	-1.08	6.19	2.06765e-25	8.11704e-23
ZNF219	-1.08	4.18	2.28521e-12	2.59132e-10
KIFC2	-1.08	2.16	4.86667e-05	0.0017069
SPSB1	-1.08	4.56	1.04585e-14	1.62143e-12
ISG15	-1.08	2.64	2.17887e-06	0.000102716
UHRF1	1.08	5.36	1.01224e-20	2.81958e-18
CBFB	1.07	7.55	1.10872e-29	5.95427e-27
GADD45B	-1.07	6.42	3.84355e-26	1.5927e-23
RASGRF2	1.07	1.69	0.000209073	0.00616383
KIF14	1.07	4.07	3.32832e-12	3.68697e-10
RGN	-1.07	3.33	1.45808e-08	9.94721e-07
FLOT2	-1.07	5.19	9.96775e-19	2.28374e-16
ITGA7	-1.07	4.7	1.713e-15	2.88929e-13
SPC24	1.07	3.36	5.05066e-09	3.70143e-07
SLITRK5	-1.07	2.35	1.69698e-05	0.000668534
CTNND2	-1.07	1.99	0.000115618	0.00367144
REPS2	-1.07	0.63	0.0128031	0.202754
MARCKSL1	1.07	5.31	4.62865e-20	1.21375e-17
TMPO-AS1	1.07	1.63	0.000250282	0.00720164
AC008014.1	1.07	3.29	9.22829e-09	6.54166e-07
AC007114.1	-1.07	0.2	0.0378279	0.466713
AC145207.5	1.07	0.79	0.00536028	0.10018
ANK1	-1.06	2.77	1.68017e-06	8.10853e-05
UPK2	1.06	0.19	0.0288457	0.381333
GINS2	1.06	3.45	2.46064e-09	1.90742e-07
LRRC32	1.06	1.46	0.000639593	0.0163565
KIF11	1.06	6.18	3.01976e-25	1.17177e-22
LRIG3	-1.06	5.83	2.27279e-22	7.40643e-20
SLC7A1	1.06	6.85	3.94893e-28	1.93498e-25
MMS22L	1.06	4.75	3.95846e-16	7.10364e-14
SPC25	1.06	3.27	1.61703e-08	1.09648e-06
CDH2	1.06	6.69	1.58545e-27	7.54829e-25
AURKB	1.06	3.07	7.86092e-08	4.77128e-06
FUCA1	-1.06	4.17	4.83085e-12	5.22214e-10
AC073834.1	1.06	0.49	0.0131641	0.206727
LINC01182	-1.06	0.07	0.0507787	0.572614
CRIM1-DT	-1.06	1.64	0.000500267	0.0131902
DCBLD2	1.05	4.3	3.78195e-13	4.719e-11
GABRE	1.05	2.12	4.11141e-05	0.00147357
DTX4	-1.05	2.25	4.41312e-05	0.00156997
PLSCR4	-1.05	5.87	2.42767e-22	7.87292e-20
CENPK	1.05	4.26	8.60656e-13	1.02258e-10
STAT5A	-1.05	4.28	1.58049e-12	1.82928e-10
CRISPLD2	1.54	6.62	1.78025e-53	4.97951e-50	Core matrisome	ECM Glycoproteins	cysteine-rich secretory protein LCCL domain containing 2	H3BS62:H3BSZ9:H3BTI0:H3BTP0:J3QKP2:Q9H0B8
INA	-1.05	2.07	0.000103859	0.00333293
SCUBE3	1.59	6.03	1.87619e-46	3.22945e-43	Matrisome-associated	Secreted Factors	signal peptide, CUB domain, EGF-like 3	Q8IX30
PPP1R16A	-1.05	0.53	0.0180412	0.263742
MINAR1	1.05	2.88	3.9465e-07	2.14517e-05
KCND2	-1.05	3.81	4.51131e-10	3.8876e-08
TLCD2	-1.05	4.17	6.66261e-12	7.04348e-10
LINC02798	1.05	0.62	0.0102446	0.169973
AC068633.1	-1.05	1.74	0.000430204	0.0115565
AC010343.3	1.05	0.78	0.00671486	0.120688
C8orf37-AS1	1.05	0.59	0.0108178	0.177554
AC092645.1	-1.05	3.23	9.31282e-08	5.55706e-06
AC119674.2	-1.05	4.51	9.65842e-14	1.32051e-11
USP2	-1.04	0.63	0.0152214	0.231231
FGFR2	1.04	1.51	0.000618818	0.0158918
HMCN1	1.64	6.94	2.42324e-61	1.3556e-57	Core matrisome	ECM Glycoproteins	hemicentin 1	Q5TCP6:Q96RW7
GLI2	1.04	4.44	8.75254e-14	1.20401e-11
TIMELESS	1.04	4.77	1.08624e-15	1.86972e-13
GMNN	1.04	4.86	2.49597e-16	4.59053e-14
NEIL1	-1.04	1.18	0.00366547	0.0729292
ATAD2	1.04	6.54	6.92661e-26	2.78433e-23
ANTXR1	1.04	11.2	4.91167e-27	2.22784e-24
FOXC2	-1.04	3.86	2.93608e-10	2.58661e-08
B3GNT8	-1.04	0.04	0.0567223	0.622489
HSD17B8	-1.04	1.86	0.000263969	0.0075566
TRIQK	-1.04	0.04	0.0562978	0.619249
PSMB10	-1.04	2.2	6.86472e-05	0.00231224
FAHD2CP	-1.04	1.56	0.000884768	0.0218282
HLA-B	-1.04	8.56	1.65812e-28	8.43252e-26
USP2-AS1	-1.04	0.83	0.00891872	0.152068
SPCS3-AS1	1.04	1.26	0.0016646	0.0375865
AC083843.3	1.04	1.4	0.000948173	0.0231964
AL031681.2	-1.04	0.14	0.0473841	0.543557
TYMP	-1.03	3.37	4.83677e-08	3.05736e-06
ASPM	1.03	6.05	2.89294e-23	9.90833e-21
TACR2	-1.03	0.75	0.01271	0.201656
HROB	1.03	1.8	0.000224578	0.00655191
PLXNA2	1.66	4.26	2.75652e-28	1.37071e-25	Matrisome-associated	ECM-affiliated Proteins	plexin A2	O75051
SULF1	1.98	9.44	0.00931508	0.157472	Matrisome-associated	ECM Regulators	sulfatase 1	E9PI06:E9PJL8:E9PLS5:E9PPQ3:E9PS14:H0YDR1:Q8IWU6
MEGF10	2.03	1.25	5.02967e-09	3.69411e-07	Matrisome-associated	Secreted Factors	multiple EGF-like-domains 10	Q96KG7
DCK	1.03	5.8	7.61315e-22	2.34436e-19
HK2	1.03	5.04	4.96841e-17	9.83863e-15
SPATA18	-1.03	5.88	9.06287e-22	2.77804e-19
ZNF367	1.03	5.52	6.29619e-20	1.62563e-17
PCBD1	-1.03	3.62	3.6254e-09	2.71926e-07
MIDN	-1.03	7.27	5.16746e-27	2.32813e-24
KCNAB3	1.03	0.7	0.00937115	0.158022
ZNF876P	1.03	0.14	0.0387937	0.476091
MIR503HG	1.03	0.36	0.0215739	0.305281
LINC00857	-1.03	0.66	0.0149842	0.228301
CNTF	-1.03	0.37	0.0302683	0.394316	Matrisome-associated	Secreted Factors	ciliary neurotrophic factor	P26441
LY6E-DT	-1.03	2.26	5.26144e-05	0.00182816
LIMA1	-1.02	8.28	2.13045e-27	1.00716e-24
MYBL2	1.02	3.89	1.46625e-10	1.341e-08
GALK1	-1.02	3.22	2.01127e-07	1.14615e-05
DHX58	-1.02	3.03	7.39587e-07	3.82795e-05
SGK1	-1.02	6.93	1.2858e-16	2.4452e-14
PYROXD2	-1.02	3.79	1.22607e-09	9.91636e-08
ASS1	-1.02	5.21	2.1855e-17	4.50039e-15
PER2	-1.02	2.59	1.07339e-05	0.000443939
TICRR	1.02	0.82	0.00745464	0.131312
ZDHHC12	-1.02	2.33	3.95966e-05	0.0014245
PCDH19	1.02	0.94	0.00534467	0.0999686
MMP3	2.03	4.31	3.60387e-41	4.48015e-38	Matrisome-associated	ECM Regulators	matrix metallopeptidase 3 (stromelysin 1, progelatinase)	E9PKX2:H7C139:P08254
KCNMB3	1.02	0.33	0.0258471	0.350529
ZNF519	1.02	2.15	6.3104e-05	0.00214707
SCN5A	1.02	0.14	0.0405625	0.490624
COL24A1	2.07	3.75	5.63168e-33	3.50051e-30	Core matrisome	Collagens	collagen, type XXIV, alpha 1	E9PNK8:F8WDM8:H0YCZ7:Q17RW2
FANCA	1.02	2.98	4.12029e-07	2.22344e-05
AP001831.1	-1.02	0.71	0.0149334	0.227836
AL356534.1	-1.02	1.54	0.00112733	0.0267695
AL109615.4	1.02	0.29	0.0280936	0.373108
BRCA1	1.01	4.76	5.69499e-15	9.10249e-13
FNIP2	1.01	3.73	1.08327e-09	8.88999e-08
PALM	-1.01	2.88	2.53741e-06	0.000118289
MCM5	1.01	5.19	1.58041e-17	3.29482e-15
SNTA1	-1.01	5.5	8.57963e-19	1.98604e-16
CAV1	-1.01	10.02	1.61202e-26	6.93685e-24
KIAA1549L	1.01	4.21	8.34737e-12	8.71476e-10
SMC2	1.01	6.23	5.31341e-23	1.77457e-20
KLF4	-1.01	9.58	9.517e-27	4.17566e-24
PARP9	-1.01	5.38	6.79302e-18	1.47102e-15
ARSG	-1.01	3.37	6.43646e-08	3.97132e-06
RADX	1.01	1.6	0.000621359	0.0159449
DONSON	1.01	4.66	3.61541e-14	5.28763e-12
GXYLT2	-1.01	4.54	4.07232e-13	5.06249e-11
ZNF594	1.01	2.37	1.96105e-05	0.000760396
SHC4	1.01	2.39	1.86749e-05	0.000730563
CCDC152	1.01	2.65	4.25966e-06	0.000190127
LINC00862	1.01	1.08	0.00390745	0.0769905
GAS1RR	-1.01	2.35	4.77733e-05	0.00168083
AC073114.1	-1.01	1.18	0.004794	0.0916087
ADCY2	1	0.14	0.0437774	0.513906
CNTNAP1	-1	2.66	1.01009e-05	0.000419599
SLC15A3	-1	2.72	8.5523e-06	0.000359047
ST6GALNAC5	-1	4.4	3.51562e-12	3.88164e-10
FAM182A	-1	0.82	0.0119772	0.192859
BST2	-1	0.91	0.0102608	0.170118
AMPD3	1	3.06	4.62258e-07	2.47854e-05
GSTM5	-1	4.78	2.9537e-14	4.36745e-12
KIAA1614	-1	2.48	2.98678e-05	0.00110836
THSD7B	-1	1.07	0.00664366	0.119696
PRPS1	1	7.31	5.17859e-22	1.63211e-19
HMGA2	1	6.47	5.64037e-24	2.06906e-21
MRAS	1	7.12	9.7993e-26	3.91564e-23
AGPAT2	-1	3.98	4.59136e-10	3.95151e-08
SPHK1	1	6.19	3.51972e-22	1.13596e-19
ALS2CL	-1	1.83	0.000540725	0.0141076
PCP4	1	0.1	0.048124	0.549696
SHOX	1	1.48	0.00113505	0.0269149
THSD4	-1	4.73	7.32171e-14	1.02483e-11	Core matrisome	ECM Glycoproteins	thrombospondin, type I, domain containing 4	Q6ZMP0
KLF3-AS1	1	0.6	0.0152987	0.232209
AL691447.2	1	0.38	0.0256125	0.348314
RFC2	0.99	4.59	2.08901e-13	2.73363e-11
PDK3	0.99	3.34	7.00943e-08	4.2972e-06
MAP2	-0.99	2.77	7.67149e-06	0.000325529
CTSH	-0.99	0.96	0.00928093	0.157053	Matrisome-associated	ECM Regulators	cathepsin H	E9PKT6:E9PN60:E9PN84:P09668
SCN1B	-0.99	3.57	2.4768e-08	1.63811e-06
GRB14	0.99	5.4	1.36697e-14	2.11439e-12
AKAP12	-0.99	6.8	5.60424e-24	2.0671e-21
TROAP	0.99	1.99	0.000196128	0.00584119
COL8A1	-0.99	8.12	1.72944e-23	5.9844e-21	Core matrisome	Collagens	collagen, type VIII, alpha 1	C9JTN9:P27658
ZNF66	0.99	0.43	0.0248906	0.340376
PKN3	-0.99	1.54	0.00158821	0.0360569
NAGS	-0.99	0.28	0.0440171	0.515684
NTNG1	0.99	7.49	9.48914e-22	2.88238e-19	Core matrisome	ECM Glycoproteins	netrin G1	A6NK56:B4DKF0:F5GYT0:F8WEB5:Q9Y2I2
MFAP4	-0.99	6.84	0.0132748	0.208015	Core matrisome	ECM Glycoproteins	microfibrillar-associated protein 4	K7ES70:P55083
NEMP1	0.99	5.6	4.85051e-19	1.14251e-16
MGAT5B	0.99	0.62	0.0151558	0.230496
VWA3B	0.99	0.21	0.0404506	0.489446	Core matrisome	ECM Glycoproteins	von Willebrand factor A domain containing 3B	B7Z7Q7:F8W737:F8WBX4:F8WD48:F8WD56:H0YCW7:H0YDS6:H0YEM4:H0YF54:Q502W6
CTPS1	0.99	5.34	1.50114e-17	3.13929e-15
MAMSTR	-0.99	2.04	0.000273869	0.00780009
PCED1B	0.99	1.63	0.000761495	0.0190957
TCN2	-0.99	2.41	4.84775e-05	0.00170142
TEAD4	-0.99	1.89	0.000439617	0.011781
S100A6	-0.99	8.11	5.20448e-25	1.99644e-22	Matrisome-associated	Secreted Factors	S100 calcium binding protein A6	P06703:R4GN98
FAM72D	0.99	1.36	0.00189005	0.0417364
MEG9	0.99	1.12	0.00425267	0.0828203
MCM2	0.98	4.44	1.7116e-12	1.97016e-10
NDC80	0.98	4.74	6.57049e-14	9.28583e-12
ICAM1	-0.98	2.94	3.655e-06	0.000165672
KIF4A	0.98	4.38	5.20328e-12	5.60668e-10
WDR76	0.98	4.88	8.33667e-15	1.31063e-12
KCNK6	-0.98	4.65	5.16885e-13	6.33184e-11
CENPI	0.98	3.5	2.61817e-08	1.71638e-06
NMI	-0.98	4.02	5.66439e-10	4.83779e-08
XG	-0.98	6.32	5.23076e-22	1.64084e-19
EREG	-0.98	6.23	0.0486644	0.554899	Matrisome-associated	Secreted Factors	epiregulin	O14944
SLC25A19	-0.98	1.56	0.00173047	0.0387869
NAAA	-0.98	5.81	1.22377e-19	3.08841e-17
LRMDA	-0.98	1.75	0.000869424	0.021505
JAM2	-0.98	3.44	9.07767e-08	5.42157e-06
RECQL4	0.98	1.82	0.000428017	0.0115161
KIF15	0.98	3.8	1.86073e-09	1.46609e-07
NPNT	-0.98	0.55	0.0262909	0.355255	Core matrisome	ECM Glycoproteins	nephronectin	D6RE63:D6RH31:H0Y8M1:H0YA60:H0YAK9:Q6UXI9
TMEM154	0.98	1.31	0.00259493	0.0548309
CFAP46	0.98	0.33	0.0311137	0.401743
COL4A5	-0.98	4.5	2.85287e-12	3.19188e-10	Core matrisome	Collagens	collagen, type IV, alpha 5	H0Y998:H0Y9H0:H0Y9R8:P29400
MFAP5	-0.98	7.14	1.1935e-24	4.55226e-22	Core matrisome	ECM Glycoproteins	microfibrillar associated protein 5	B3KW70:F5GYX4:F5H1C0:F5H2W4:F5H413:F5H7Z2:H0YG03:H0YGS3:Q13361:Q7Z490
PAPSS2	0.98	6.48	8.52433e-23	2.81891e-20
DUXAP8	0.98	3.22	2.64853e-07	1.4804e-05
DNAJC9	0.98	3.82	1.47191e-09	1.1777e-07
UBE2T	0.97	3.86	1.32941e-09	1.07006e-07
CBX7	-0.97	4.33	2.5292e-11	2.50051e-09
MID1	-0.97	4.98	1.61694e-14	2.46693e-12
CXCL12	0.97	9.97	1.29345e-24	4.90563e-22	Matrisome-associated	Secreted Factors	chemokine (C-X-C motif) ligand 12 (stromal cell-derived factor 1)	P48061
EHD1	-0.97	6.38	6.73589e-22	2.08493e-19
FABP3	-0.97	4.39	2.19699e-11	2.1947e-09
TNFRSF19	-0.97	4.75	3.09665e-13	3.92964e-11
MICAL1	-0.97	5.97	3.98981e-20	1.05864e-17
DDX60	-0.97	4.57	2.40463e-12	2.71755e-10
PDPN	-0.97	3.93	1.70561e-09	1.3534e-07
KNTC1	0.97	5.15	4.11643e-16	7.34179e-14
LRRC66	0.97	0.37	0.0302557	0.394229
TMEM170B	-0.97	3.24	7.04124e-07	3.65567e-05
LINC00954	-0.97	0.75	0.017645	0.258909
LINC01435	0.97	0.76	0.0126723	0.201157
SERPINB9P1	0.97	0.21	0.0439212	0.51492
H4C14	-0.97	0.86	0.0143251	0.220661
AC016877.3	-0.97	1.41	0.00314918	0.0643937
HK2-DT	0.97	0.62	0.0174168	0.256345
CELF2	-0.96	5.45	6.82891e-17	1.33651e-14
ALDH3A2	-0.96	6.06	3.23144e-20	8.6082e-18
LTBP4	-0.96	4.95	3.78963e-14	5.50645e-12	Core matrisome	ECM Glycoproteins	latent transforming growth factor beta binding protein 4	E7ENG9:E7EUU1:F5GXC9:F8WAA0:M0QXV3:M0QYE9:M0QZX0:M0R351:Q8N2S1
FBXO5	0.96	4.83	5.04193e-14	7.23216e-12
FBXO6	-0.96	1.77	0.000967043	0.0235465
LRP4	0.96	4.27	8.22911e-10	6.86236e-08
NUF2	0.96	4.43	7.12284e-12	7.51011e-10
CNIH3	0.96	5.31	1.88709e-16	3.51889e-14
CNGA3	0.96	1.21	0.00411967	0.080684
TMEM171	-0.96	2.14	0.000265436	0.00759532
SPTBN4	-0.96	2.3	0.000128033	0.00402192
FDXR	-0.96	4.15	3.62652e-10	3.15756e-08
PLEKHF1	-0.96	2.73	1.56648e-05	0.000624268
MCM7	0.96	6.34	1.4742e-21	4.39836e-19
HTRA3	-0.96	4.2	2.2153e-10	1.99081e-08	Matrisome-associated	ECM Regulators	HtrA serine peptidase 3	P83110
GAA	-0.96	5.94	2.8107e-19	6.83631e-17
GRAMD1C	0.96	3.79	4.20998e-09	3.13669e-07
C5orf38	-0.96	2.66	1.94315e-05	0.000754524
TRABD2A	0.96	1.04	0.00700722	0.125072
KIAA1671	-0.96	3.58	6.54593e-08	4.03516e-06
NBPF2P	-0.96	0.71	0.0209542	0.297577
AC087457.1	0.96	0.28	0.0425769	0.50713
AC025287.1	0.96	1.05	0.00712165	0.126777
PHTF2	0.95	7.32	6.66121e-24	2.40413e-21
TRIP13	0.95	4.11	3.20634e-10	2.80628e-08
ZNF446	-0.95	1.45	0.00341253	0.0686289
WHRN	0.95	3.83	3.37003e-09	2.54763e-07
DBP	-0.95	2.21	0.00025264	0.00726326
RAB11FIP2	-0.95	7.2	1.60381e-23	5.57843e-21
PDE10A	0.95	2	0.000328625	0.00914238
MSX2	-0.95	3.46	2.28513e-07	1.288e-05
RUNX2	0.95	4.86	8.09967e-14	1.12743e-11
GCH1	-0.95	1.39	0.00421334	0.0821735
IL1RN	0.95	2.24	0.000123665	0.00389932	Matrisome-associated	Secreted Factors	interleukin 1 receptor antagonist	P18510
UBASH3B	0.95	0.23	0.0472333	0.542529
FZD5	-0.95	2.1	0.000400595	0.0108918
CXCL3	0.95	0.81	0.0131872	0.207029	Matrisome-associated	Secreted Factors	chemokine (C-X-C motif) ligand 3	P19876
RFC4	0.95	4.02	6.64299e-10	5.63061e-08
SLC3A2	0.95	7.71	8.33509e-24	2.99217e-21
PKIG	-0.95	5.6	3.72026e-17	7.47727e-15
CDK1	0.95	5.79	9.6455e-19	2.21747e-16
C1S	-0.95	9.83	8.43602e-24	3.01229e-21
PLCXD1	0.95	2.81	6.20578e-06	0.000267562
DNM1P46	-0.95	0.65	0.0244503	0.336415
YWHAEP5	-0.95	0.68	0.0235142	0.326138
AC092910.3	0.95	0.66	0.0184798	0.269041
AC139887.2	0.95	1.3	0.00359079	0.0716344
SMILR	-0.95	2.09	0.000384975	0.0105268
FBXL19-AS1	0.95	1.11	0.00624426	0.113845
AC105052.4	0.95	3.16	1.01281e-06	5.10052e-05
DOCK3	0.94	2.83	7.14106e-06	0.000304368
PHGDH	0.94	5.07	9.45813e-15	1.48001e-12
MMP11	-0.94	5.44	3.96822e-16	7.10364e-14	Matrisome-associated	ECM Regulators	matrix metallopeptidase 11 (stromelysin 3)	E9PED7:F8WDI7:H7C3I7:P24347
DRP2	0.94	2.62	2.0173e-05	0.000780077
CRYM	0.94	2.48	4.18623e-05	0.00149878
LIG1	0.94	4.21	1.95125e-10	1.76058e-08
KCNC4	0.94	4.6	3.31477e-12	3.67802e-10
PTGFRN	-0.94	6.98	1.67362e-22	5.4805e-20
SQOR	-0.94	4.89	2.473e-13	3.18642e-11
CCDC150	0.94	2.6	2.28138e-05	0.000875138
STK32B	-0.94	5.67	2.91837e-17	5.94203e-15
TENT5B	-0.94	0.36	0.0454575	0.527222
GALNT10	0.94	1.97	0.00043115	0.0115726
NIPSNAP3B	-0.94	1.31	0.00557757	0.103517
PTCH1	-0.94	2.18	0.000300927	0.00847723
C3orf70	0.94	0.39	0.0344446	0.434392
SERTAD1	-0.94	6.18	1.09166e-19	2.78644e-17
TCEA3	-0.94	5.31	1.64188e-15	2.77632e-13
HLA-H	-0.94	5.47	2.17963e-16	4.01974e-14
LINC00840	0.94	1.32	0.00371107	0.07364
LMCD1-AS1	-0.94	0.75	0.0220688	0.310647
VPS13B-DT	-0.94	2.06	0.000536893	0.0140185
MIR4713HG	0.94	1.02	0.00864029	0.148381
AL138756.1	-0.94	2.47	8.79414e-05	0.00287695
AC018521.5	-0.94	1.44	0.0037323	0.0740174
HIPK2	0.93	6	3.78262e-19	9.00451e-17
NTHL1	-0.93	2.73	2.74777e-05	0.00102992
MTHFD2	0.93	4.3	1.28764e-10	1.18898e-08
RBL1	0.93	5.19	6.23225e-15	9.91401e-13
SLC4A11	-0.93	0.57	0.0334053	0.425028
RBBP8	0.93	5.61	4.9382e-17	9.80774e-15
HSF4	-0.93	0.75	0.021979	0.309643
DMPK	-0.93	5.02	7.63516e-14	1.06559e-11
CASP2	0.93	4.93	7.32785e-14	1.02483e-11
EZH2	0.93	4.41	3.46721e-11	3.37324e-09
NEIL3	0.93	2.35	9.54928e-05	0.00308937
TNS2	-0.93	5.94	1.71756e-18	3.85619e-16
MCM3	0.93	6.47	9.00752e-21	2.52149e-18
DCLRE1B	0.93	3.81	1.03414e-08	7.2465e-07
STIL	0.93	4	2.30042e-09	1.79567e-07
TOP2A	0.93	7.66	5.0499e-23	1.695e-20
SERPINF1	-0.93	7.03	4.02395e-22	1.28632e-19	Matrisome-associated	ECM Regulators	serpin peptidase inhibitor, clade F (alpha-2 antiplasmin, pigment epithelium derived factor), member 1	I3L107:I3L1U4:I3L2R7:I3L3Z3:I3L425:I3L4F9:I3L4N7:I3L4Z0:P36955
TFAP2A	0.93	5.26	1.79181e-15	2.9996e-13
KNL1	0.93	5.04	3.29697e-14	4.84301e-12
NOVA1	-0.93	4.6	1.11629e-11	1.13885e-09
CDCA7	0.93	2.52	3.96896e-05	0.00142708
CDH18	-0.93	4.91	2.89832e-13	3.68493e-11
SHC3	-0.93	5.55	1.89442e-16	3.52278e-14
NR3C2	-0.93	2.59	5.74196e-05	0.00197468
GDPD5	-0.93	3.3	1.13061e-06	5.63043e-05
SHANK2	-0.93	0.57	0.0327301	0.418429
CDC42EP3	-0.93	3.07	4.59408e-06	0.000203699
KIAA0895	-0.93	1.68	0.00196218	0.0432013
NDRG2	-0.93	2.68	3.76802e-05	0.00136433
SPTLC3	-0.93	1.66	0.00217477	0.0471856
CABCOCO1	-0.93	1.6	0.00244859	0.0521745
KCNJ12	-0.93	1.8	0.00137109	0.0317055
GSAP	-0.93	1.49	0.00336591	0.0678744
ALPK2	-0.93	6.24	1.78602e-19	4.39179e-17
NPEPL1	-0.93	1.36	0.00519045	0.0976282
HAUS6P1	0.93	1.23	0.00538519	0.100559
AC009509.1	0.93	0.81	0.0145391	0.22314
AL596244.1	-0.93	1.72	0.00171327	0.0384912
LINC01443	-0.93	1.82	0.0012669	0.0295816
AC012213.5	0.93	1.27	0.00467389	0.0897221
SOX8	0.92	1.92	0.000653113	0.0166642
IFFO1	-0.92	5.22	1.50534e-14	2.31244e-12
DNAH5	-0.92	1.47	0.00428326	0.0833677
VEGFA	-0.92	6.21	0.085869	0.82032	Matrisome-associated	Secreted Factors	vascular endothelial growth factor A	A2A2V4:H0YBI8:H0YBZ0:H3BLW8:J3KPA4:P15692
CDH6	-0.92	5.33	4.56352e-15	7.3465e-13
EPHA4	0.92	3.8	1.17869e-08	8.17411e-07
ZNF214	0.92	0.73	0.0195094	0.280683
TENM4	0.92	2.23	0.00018094	0.00542739
TMSB15B	0.92	1.29	0.00494012	0.0937868
CHAF1B	0.92	3.97	3.7067e-09	2.77403e-07
SCNN1D	-0.92	1.18	0.00966453	0.162073
ADGRL4	0.92	4.89	2.31803e-13	3.02154e-11
TMEM150A	-0.92	3.35	1.04712e-06	5.2497e-05
SUGCT	-0.92	3.73	6.37209e-08	3.93885e-06
DUSP8	-0.92	2.72	3.79721e-05	0.00137342
LINC00632	0.92	2.27	0.000155218	0.00476811
AC079298.3	-0.92	1.41	0.00507035	0.0958257
RPS6KA2	-0.91	7.58	4.9186e-22	1.55748e-19
IRAG1	-0.91	1.47	0.00463942	0.0892134
WDR62	0.91	2.54	5.66336e-05	0.00195366
ASAP3	-0.91	4.97	4.11967e-13	5.1119e-11
PSME1	-0.91	6.42	1.58282e-19	3.92083e-17
LMNB1	0.91	5.3	6.11103e-15	9.74426e-13
SNX21	-0.91	4.5	8.64645e-11	8.14076e-09
MIF4GD	-0.91	3.03	8.89701e-06	0.000372587
RALGPS1	-0.91	2.34	0.000257937	0.00740286
MAGI1	0.91	5.44	1.78502e-15	2.99571e-13
C21orf58	0.91	2.56	5.38176e-05	0.00186707
CACNB2	-0.91	0.91	0.0186216	0.27093
TMEM100	0.91	0.77	0.0186749	0.271529
CYB5A	-0.91	5.45	2.15397e-15	3.5791e-13
CKAP2L	0.91	3.89	1.0778e-08	7.53673e-07
GRIK1	0.91	1.3	0.00524922	0.0984301
MACROD2	-0.91	2.28	0.000327854	0.00912953
KCTD12	-0.91	6.91	2.87114e-21	8.2721e-19
METTL7A	-0.91	4.9	1.16838e-12	1.37603e-10
ENO4	-0.91	0.55	0.0365604	0.454837
TPK1	-0.91	1.95	0.00102697	0.0247011
COL6A6	-0.91	5.16	5.57831e-14	7.96749e-12	Core matrisome	Collagens	collagen, type VI, alpha 6	A6NMZ7:F8W6Y7:H0Y940:H0YA33
MAST3	-0.9	1.57	0.00344472	0.0691726
TSPAN13	0.9	3.23	1.8048e-06	8.64786e-05
INHBA	0.9	4.4	1.39153e-10	1.27788e-08	Matrisome-associated	Secreted Factors	inhibin, beta A	P08476
RIN2	0.9	8.75	1.12858e-21	3.41269e-19
DOCK2	0.9	4.22	9.84368e-10	8.11802e-08
SMAD6	0.9	5.72	1.85117e-16	3.46152e-14
HERC5	-0.9	2.31	0.000316586	0.00885887
PSD3	0.9	6.95	3.67404e-21	1.05401e-18
RALGDS	-0.9	1.99	0.00090716	0.0223314
LSS	-0.9	6.19	1.89052e-18	4.23036e-16
LY6E	-0.9	6.66	4.36037e-20	1.14895e-17
AL353743.1	-0.9	1.47	0.00505657	0.0956092
CAVIN2	-0.9	3.42	9.64504e-07	4.88289e-05
CHRNB1	-0.9	1.43	0.00534404	0.0999686
LINC00324	-0.9	0.41	0.0507313	0.572273
CREB3L2	0.9	8.92	6.6327e-22	2.07094e-19
ALDH1A3	-0.9	0.76	0.0262354	0.354791
PLCD1	-0.9	5.53	2.24444e-15	3.71106e-13
EIF4EBP1	0.9	3.94	1.16322e-08	8.07519e-07
NFKBIL1	-0.9	2.94	1.84883e-05	0.000724531
CENATAC-DT	0.9	0.42	0.0400326	0.487198
AC239859.5	-0.9	0.65	0.0332282	0.423162
HSD17B6	0.89	0.63	0.0276765	0.36932
ICAM5	0.89	1.79	0.00131568	0.0306247
LIMK1	0.89	6.68	1.20432e-19	3.05078e-17
FMOD	-0.89	5.43	1.53175e-14	2.34763e-12	Core matrisome	Proteoglycans	fibromodulin	Q06828
SERAC1	-0.89	4.91	2.47687e-12	2.78513e-10
TOX2	0.89	2.54	7.62742e-05	0.00253731
ID1	-0.89	8.55	2.58154e-21	7.56764e-19
STRIP2	0.89	1.95	0.000846038	0.0210175
PSMC3IP	0.89	2.79	2.52921e-05	0.000955463
CENPE	0.89	5.8	1.41202e-16	2.66261e-14
ACVRL1	-0.89	5.28	5.36908e-14	7.68499e-12
EDNRA	0.89	5.65	7.31293e-16	1.28177e-13
ENAH	0.89	8.93	2.48865e-21	7.32734e-19
SERTAD3	-0.89	6.18	4.7801e-18	1.04185e-15
CDC42EP5	-0.89	3.87	5.05672e-08	3.17675e-06
TM4SF1	-0.89	3.94	4.67657e-08	2.96448e-06
FKBP1C	0.89	6.4	3.68949e-19	8.84555e-17
FADS3	-0.89	5.35	3.62655e-14	5.29239e-12
AP002414.2	0.89	1.73	0.00168508	0.0379595
AC048341.1	0.89	2.39	0.000158662	0.00485018
LINC02861	-0.89	2.53	0.000160364	0.00489551
POLA1	0.88	4.82	5.83811e-12	6.21097e-10
BCAT2	-0.88	3.74	1.8876e-07	1.08118e-05
STIM2	0.88	5.35	1.713e-14	2.58995e-12
TNFAIP6	0.88	2.62	6.90176e-05	0.00232122	Core matrisome	ECM Glycoproteins	tumor necrosis factor, alpha-induced protein 6	P98066
PPARG	-0.88	3.51	9.77511e-07	4.93386e-05
NFKBIE	-0.88	3.44	1.48698e-06	7.24392e-05
CACNA1C	0.88	4.93	2.42934e-12	2.73627e-10
BANK1	0.88	0.74	0.0245567	0.336909
FAM167A	-0.88	1.67	0.00306932	0.062991
ADCY8	-0.88	1.61	0.00398303	0.0783649
CXCL13	-0.88	1.94	0.00155203	0.0353949	Matrisome-associated	Secreted Factors	chemokine (C-X-C motif) ligand 13	O43927
EFNA5	-0.88	6.15	2.921e-17	5.94203e-15
PRELID2	-0.88	3.8	1.4917e-07	8.64747e-06
THBS2	-0.88	5.5	3.33994e-13	4.21448e-11	Core matrisome	ECM Glycoproteins	thrombospondin 2	P35442:Q5RI53
PRC1	0.88	1.07	0.0121457	0.195011
HLA-E	-0.88	8	9.0147e-21	2.52149e-18
RPSAP45	-0.88	1.71	0.00305226	0.062682
AC017104.1	-0.88	1.01	0.0177976	0.260692
PRR5-ARHGAP8	-0.88	0.99	0.0192506	0.277957
GMDS-DT	-0.88	3.05	1.69974e-05	0.00066923
TACC3	0.87	4.99	1.3225e-12	1.54131e-10
TRHDE	0.87	4.33	1.08194e-09	8.88989e-08
PIR	-0.87	1.65	0.00366013	0.0728643
TPX2	0.87	6.39	3.76479e-18	8.28623e-16
RIPK3	-0.87	1.29	0.0103842	0.171868
GALNT15	-0.87	4.21	7.2102e-09	5.18779e-07
BTG1	-0.87	7.87	3.07954e-20	8.23624e-18
MTFR2	0.87	2.24	0.000412841	0.0111728
NCAPG2	0.87	5.61	2.39126e-15	3.93445e-13
UGCG	-0.87	5.9	2.91953e-16	5.31974e-14
NMNAT2	0.87	2.25	0.000394281	0.0107419
PPP1R32	-0.87	0.32	0.0688994	0.712338
DNAI3	-0.87	2.51	0.000207281	0.00611908
DISC1	-0.87	2.39	0.000365968	0.0100769
SGCD	0.87	8.73	1.46129e-20	4.05357e-18
MTBP	0.87	3.34	2.03361e-06	9.63415e-05
CYP7B1	-0.87	3.32	0.000502531	0.0132346
COLEC10	0.87	1.78	0.00191229	0.042186	Matrisome-associated	ECM-affiliated Proteins	collectin sub-family member 10 (C-type lectin)	Q9Y6Z7
BCAM	-0.87	1.13	0.0149534	0.227986
MAN2A2	-0.87	4.86	1.08568e-11	1.11101e-09
SH3D21	-0.87	3.16	1.15344e-05	0.000473581
OSER1-DT	-0.87	2.94	3.22297e-05	0.00118617
AP001347.1	0.87	1.1	0.012639	0.200865
AC099066.2	0.87	1.09	0.0132923	0.208241
AL360270.1	0.87	1.06	0.0132438	0.207618
AMY2B	0.87	0.92	0.0176869	0.25941
AP001432.1	0.87	1.89	0.00140642	0.0323997
AP002495.1	0.87	2.6	8.07926e-05	0.00267173
LINC00565	0.87	1.74	0.00216666	0.0470401
AP001033.1	-0.87	1.07	0.01726	0.254316
AL133216.2	0.87	1.38	0.00589411	0.108344
REV3L	-0.86	0.58	0.0464529	0.535896
FHL1	-0.86	7.28	1.12872e-19	2.8701e-17
BTN3A1	-0.86	4.68	1.43258e-10	1.31199e-08
CENPQ	0.86	4.06	2.12049e-08	1.41499e-06
ACACB	-0.86	3.01	3.10348e-05	0.00114786
PITPNM3	-0.86	3.64	6.83706e-07	3.55792e-05
LAMA1	0.86	3.42	1.43556e-06	7.02911e-05	Core matrisome	ECM Glycoproteins	laminin, alpha 1	P25391
PIM2	-0.86	2.58	0.000175111	0.00527612
TNFSF13B	-0.86	0.97	0.0236575	0.328058	Matrisome-associated	Secreted Factors	tumor necrosis factor (ligand) superfamily, member 13b	Q9Y275
CEP152	0.86	3.64	2.91921e-07	1.61956e-05
PINK1-AS	0.86	0.59	0.0352358	0.442375
UTP25	0.86	6.37	8.35153e-18	1.77417e-15
ZFP36	-0.86	8.93	4.3644e-20	1.14895e-17
TES	-0.86	0.52	0.0511706	0.575895
SSTR1	-0.86	3.62	7.44871e-07	3.8522e-05
AFF3	0.86	4.95	4.33355e-12	4.72258e-10
INCENP	0.86	3.9	5.49998e-08	3.42816e-06
FCSK	-0.86	2.65	0.000125705	0.00395992
MYOZ3	0.86	0.68	0.0311818	0.402468
KIF6	-0.86	2.27	0.000611402	0.0157312
EMX2	-0.86	6.69	1.43293e-18	3.24231e-16
HSPB7	0.86	8.78	4.5112e-17	9.01301e-15
SLC29A2	-0.86	0.69	0.0389282	0.477219
RMI2	0.86	2.95	2.09889e-05	0.000807441
HIC1	-0.86	3.89	1.14745e-07	6.75094e-06
PHLDA2	-0.86	3.56	1.17079e-06	5.80895e-05
ZNF530	0.86	1.87	0.00168999	0.0380574
PRKD1	0.86	5.35	1.02891e-13	1.3982e-11
TRIM69	-0.86	4.19	1.09089e-08	7.6124e-07
KIF18B	0.86	3.13	1.11931e-05	0.000460695
SAPCD2	-0.86	0.77	0.0332327	0.423162
ARID5A	-0.86	5.05	4.07029e-12	4.44291e-10
CH17-340M24.3	-0.86	1.34	0.0100787	0.168013
PRIM1	0.86	2.73	6.601e-05	0.00223349
AL121594.1	0.86	0.76	0.0258202	0.350235
FAM72C	0.86	1.38	0.00622527	0.11356
AF038458.3	0.86	0.58	0.0377497	0.46592
DEPDC1	0.85	4.77	5.3461e-11	5.10503e-09
DAPK2	-0.85	4.57	5.79771e-10	4.93909e-08
NOP14	0.85	0.75	0.0280573	0.372843
MARCHF2	-0.85	3.66	7.79791e-07	4.01437e-05
FIG4	-0.85	5.5	5.61831e-14	8.00758e-12
DUSP22	-0.85	3.59	1.01243e-06	5.10052e-05
PLEKHG1	-0.85	2.09	0.00134415	0.0311352
SLC2A4RG	-0.85	5.4	2.19271e-13	2.86374e-11
TMEM35A	-0.85	4.8	6.82755e-11	6.46451e-09
APOBEC3F	-0.85	2.81	8.50071e-05	0.00279321
AOC3	-0.85	1.85	0.00263685	0.0555419
AMIGO2	0.85	3.77	1.99678e-07	1.13886e-05
NUDT7	-0.85	0.91	0.0271079	0.363951
PDSS1	0.85	3.05	1.98175e-05	0.000766772
EXTL1	0.85	1.64	0.00366813	0.0729388
IER2	-0.85	6.94	5.85968e-19	1.37059e-16
CDCP1	0.85	0.98	0.0179991	0.263241
STRBP	-0.85	3.98	1.08698e-07	6.41201e-06
OTUD1	-0.85	5.18	2.09862e-12	2.38376e-10
RHOD	-0.85	3.75	4.03053e-07	2.18554e-05
ASB13	-0.85	3.66	6.81695e-07	3.55128e-05
RFX8	0.85	5.27	7.33705e-13	8.79529e-11
MT-TK	0.85	0.83	0.0252328	0.344005
AC009312.1	-0.85	1.6	0.00571191	0.105602
LINC01301	-0.85	0.75	0.0364338	0.45385
AC124016.1	0.85	0.85	0.023121	0.32238
AC242852.2	-0.85	2.79	9.63079e-05	0.00310825
CELSR3	0.84	0.67	0.0348136	0.438222
SEMA3A	-0.84	4.76	1.64762e-10	1.49871e-08	Matrisome-associated	ECM-affiliated Proteins	sema domain, immunoglobulin domain (Ig), short basic domain, secreted, (semaphorin) 3A	C9J9C4:C9JD25:Q14563
DSP	0.84	8.42	1.81755e-19	4.45299e-17
SLC25A23	-0.84	5.14	4.98034e-12	5.37509e-10
SHFL	-0.84	3.1	3.13336e-05	0.00115764
RAI2	-0.84	0.6	0.047738	0.54631
ECHDC3	-0.84	1.05	0.0231336	0.322391
TNS3	0.84	7.6	3.41934e-19	8.25685e-17
GMPR	-0.84	2.77	0.000117169	0.00371719
SLC20A1	0.84	7.47	5.49742e-19	1.29036e-16
ZFP36L2	-0.84	6.47	2.99325e-17	6.0706e-15
CACNA2D3	-0.84	0.24	0.0894454	0.847371
HPD	-0.84	0.84	0.0334377	0.425128
PPM1K	-0.84	4.21	2.22031e-08	1.4772e-06
TKT	-0.84	8.24	3.75241e-19	8.96439e-17
C18orf54	0.84	4.18	1.51142e-08	1.02902e-06
NYAP1	-0.84	1.23	0.0155478	0.235232
RRM1	0.84	7.15	1.02585e-18	2.34236e-16
SDC2	-0.84	6.21	2.73895e-16	5.00997e-14	Matrisome-associated	ECM-affiliated Proteins	syndecan 2	E5RHU3:E5RJB8:E7ESK6:E9PBI9:P34741
S1PR1	0.84	0.7	0.0331047	0.422253
ZIK1	0.84	2.93	3.73182e-05	0.00135405
CCDC85B	-0.84	6.15	3.04243e-16	5.50507e-14
DALRD3	-0.84	4.02	1.04274e-07	6.16731e-06
UPP1	-0.84	3.77	4.40703e-07	2.37054e-05
STK40	-0.84	4.69	2.80954e-10	2.48164e-08
CD55	-0.84	6.34	8.98202e-17	1.72275e-14
ARHGAP11A	0.84	2.43	0.000312589	0.00875067
AL021707.2	-0.84	0.36	0.0719957	0.734621
HLA-K	-0.84	1.08	0.0208365	0.296157
ELOA-AS1	0.84	1.83	0.00217661	0.0472102
RBM14-RBM4	0.84	1.41	0.00723589	0.128368
FLJ20021	-0.84	0.95	0.026785	0.360625
AC009779.2	-0.84	2.49	0.000357455	0.00986677
H4C15	-0.84	0.78	0.0362645	0.452413
FAM106A	0.84	2.23	0.000674377	0.0171676
LENG9	-0.84	1.21	0.0152996	0.232209
FRY	-0.83	2.12	0.00164315	0.0371397
PDPR	0.83	1.74	0.00327018	0.0664148
HCFC1R1	-0.83	5.36	1.36105e-12	1.58349e-10
LACTB	-0.83	0.6	0.0522713	0.584439
GLIS3	0.83	4.26	1.2185e-08	8.42407e-07
CTSC	-0.83	5.37	8.46577e-13	1.00764e-10	Matrisome-associated	ECM Regulators	cathepsin C	H0YCY8:H0YDA2:P53634
SLC2A1	-0.83	5.15	7.76186e-12	8.12876e-10
RECK	-0.83	8.94	1.43448e-18	3.24231e-16
MPST	-0.83	3.9	3.14432e-07	1.73441e-05
APOL2	-0.83	4.76	2.26189e-10	2.02724e-08
RRAS2	-0.83	7.13	3.75112e-18	8.28331e-16
SLC37A2	0.83	0.74	0.0338804	0.428888
KIF20B	0.83	5.48	2.41854e-13	3.12826e-11
BARD1	0.83	4.43	2.88549e-09	2.20619e-07
GAS8	-0.83	2.32	0.00082438	0.0205422
MALL	0.83	2.19	0.000934734	0.0229177
SLC25A4	-0.83	3.69	1.03719e-06	5.20767e-05
SLC66A3	-0.83	6.24	5.01338e-16	8.85652e-14
MAD2L1	0.83	5	1.24002e-11	1.25744e-09
SCARA3	-0.83	6.62	2.73471e-17	5.59699e-15
ZWILCH	0.83	4.29	9.34711e-09	6.61193e-07
RTTN	0.83	3.99	8.22658e-08	4.97075e-06
ACBD7	-0.83	1.18	0.0191141	0.276537
VWA1	-0.83	2.08	0.001726	0.0387143	Core matrisome	ECM Glycoproteins	von Willebrand factor A domain containing 1	J3QLP3:J3QRR0:Q6PCB0
CDCA2	0.83	4.03	6.16451e-08	3.82108e-06
[truncated: 4,056 more rows]

## Sheet: YoungCells_15mMR_10d VS 17d
Gene Symbol	edgeR_logFC	edgeR_logCPM	QLF_pvalue	QLF_FDR	Division	Category	Gene Name	UniProt_IDs
KLHL30	-6.84	0.62	2.40184e-07	0.00019426
KRT14	-6.63	0.46	1.0196e-06	0.00056103
CBLN2	6.45	0.3	3.6685e-06	0.00148652	Matrisome-associated	Secreted Factors	cerebellin 2 precursor	J3KST0:J3QS23:Q8IUK8
ITIH3	-6.04	0.01	5.27626e-05	0.011613	Matrisome-associated	ECM Regulators	inter-alpha (globulin) inhibitor H3	E7ET33:Q06033
XIRP1	-6.02	0.01	5.08307e-05	0.0113203
OTOA	-5.74	-0.17	0.000289878	0.0394716
KCNA4	-5.7	-0.21	0.000291823	0.0395521
EDN3	-5.6	-0.26	0.00033197	0.0422868
AL365434.1	-5.52	-0.32	0.000565304	0.0596519
RNF175	-5.49	-0.32	0.000486907	0.0537599
EMID1	-5.34	-0.42	0.0012424	0.0989351	Core matrisome	ECM Glycoproteins	EMI domain containing 1	B0QYK2:B0QYK3:B0QYK4:B0QYK5:F8WDX7:H0Y6W4:Q96A84
DCAF4L1	5.28	-0.38	0.00132177	0.103536
AP001107.5	-5.09	-0.55	0.00393379	0.203605
TTR	-5.07	2.66	1.33351e-08	2.05733e-05
APOC1	-4.99	-0.61	0.0030192	0.173082
LINC00944	4.99	-0.54	0.00339823	0.186835
RGS22	-4.98	-0.61	0.00351694	0.190859
VWA3A	-4.98	-0.61	0.00313361	0.178411	Core matrisome	ECM Glycoproteins	von Willebrand factor A domain containing 3A	A6NCI4:H3BTG8:H3BTX3:H3BUS3:H7BXL8
AC013451.2	4.97	-0.62	0.00399418	0.205417
CD70	-4.96	-0.61	0.0031628	0.17872
LGI1	-4.94	-0.62	0.00362325	0.193757	Core matrisome	ECM Glycoproteins	leucine-rich, glioma inactivated 1	O95970
LUZP2	-4.94	-0.61	0.00331632	0.184139
PRKAG3	-4.92	-0.62	0.00511158	0.239738
CDKL2	-4.88	-0.67	0.00527626	0.244671
VMO1	-4.88	-0.67	0.00714941	0.292468
MMP23B	-4.86	-0.67	0.00502045	0.237066	Matrisome-associated	ECM Regulators	matrix metallopeptidase 23B	B4DMZ6:D6REP6:H0Y6I4:H0YA69:H0YAE5:J3KRS4:O75086:O75900
MMP23A	-4.84	-0.67	0.00491722	0.235444
AL355076.2	4.84	-0.64	0.00449307	0.222762
AL390719.1	-4.83	-0.68	0.004362	0.218118
ANK3	-4.82	-0.68	0.00460437	0.226254
DMRTA1	-4.72	-0.74	0.00738724	0.29921
U91319.1	-4.71	-0.74	0.00645631	0.276235
PMFBP1	-4.69	-0.74	0.0070326	0.28948
NEUROG2-AS1	4.69	-0.71	0.00791172	0.311692
KRT32	-4.67	-0.75	0.00692146	0.287523
CYP2D7	4.66	-0.76	0.00793738	0.311782
AC012435.3	4.66	-0.76	0.00793738	0.311782
ACAN	-4.63	3.98	4.90752e-18	3.29442e-13	Core matrisome	Proteoglycans	aggrecan	E7ENV9:E7EX88:H0YK70:H0YM81:H0YMF1:P16112:Q6PID9
MROH7-TTC4	4.62	-0.76	0.00907976	0.336461
AC105180.2	4.62	-0.72	0.00927329	0.340918
AL136040.2	-4.57	-0.81	0.0127571	0.413115
RPS17P2	-4.56	-0.81	0.0140541	0.436178
MDFI	-4.54	-0.81	0.0102247	0.361063
PPIAP54	-4.54	-0.81	0.0127219	0.41237
CLDN12	4.53	-0.77	0.0110606	0.378493
AC012020.1	4.52	-0.78	0.0111871	0.380604
AC010619.2	-4.5	-0.82	0.0126964	0.412143
AC137834.1	4.49	-0.83	0.0130062	0.418154
AL929236.1	4.46	-0.88	0.0219666	0.551465
AC008875.2	4.42	-0.84	0.0132887	0.422381
ACP3	4.41	-0.89	0.0174293	0.492334
LINC02391	4.41	-0.84	0.0176069	0.493668
MSLN	-4.39	-0.88	0.0221644	0.553129
AC078850.1	4.39	-0.84	0.0161059	0.471415
AC068831.6	4.39	-0.84	0.0186408	0.507445
CP	-4.38	-0.89	0.0176714	0.493668
SLC35F3	-4.38	-0.89	0.0176714	0.493668
AL023553.1	-4.38	-0.89	0.0162827	0.473389
ITGA2B	-4.37	-0.89	0.0152419	0.456384
AL356379.2	4.37	-0.89	0.0178033	0.494879
AC105020.2	-4.36	-0.89	0.0216188	0.547219
AC243960.3	-4.36	-0.89	0.0153423	0.458154
AL442663.4	-4.35	-0.89	0.0165629	0.477827
H3-3A-DT	-4.35	-0.89	0.0145771	0.444911
DUSP19	-4.33	-0.89	0.0187793	0.508798
AC006486.1	-4.33	-0.89	0.0187793	0.508798
AC097713.1	4.32	-0.95	0.0270318	0.616807
LINC00345	-4.32	-0.89	0.0157295	0.465438
CD79A	4.31	-0.95	0.034874	0.717247
AC009301.1	-4.31	-0.89	0.0184348	0.504496
LINC02199	4.28	-0.9	0.018488	0.504923
REELD1	4.28	-0.9	0.018488	0.504923
AC079030.1	4.27	-0.91	0.0183454	0.503405
AC061975.1	4.24	-0.91	0.0205358	0.532394
SLC5A11	4.23	-0.91	0.0239725	0.577629
TERB1	4.21	-0.91	0.0226143	0.558741
TSPAN32	-4.2	0.08	0.000189508	0.0283179
TESC-AS1	4.2	-0.91	0.0221906	0.553129
AC025449.2	-4.18	-0.96	0.0291343	0.643563
AC112484.5	4.18	-0.92	0.0224475	0.556687
CASP4LP	-4.17	-0.96	0.0263846	0.612024
AC007032.1	-4.17	-0.96	0.02909	0.643059
RAMP1	-4.16	1.86	2.1325e-09	4.6853e-06
AL121749.1	-4.16	-0.97	0.023954	0.577597
GLRXP3	-4.15	-0.97	0.0267375	0.614985
AC024587.2	-4.15	-0.97	0.0228537	0.561966
YTHDF3-AS1	-4.15	-0.97	0.0228537	0.561966
AL358472.5	-4.15	-0.97	0.0228537	0.561966
MYO3A	-4.14	-0.97	0.0229478	0.563554
AC010359.2	-4.14	-0.97	0.0230011	0.564556
EPCAM	-4.13	-0.97	0.0265724	0.613459
NOTUM	-4.13	-0.97	0.0223241	0.555044
STUM	-4.13	-0.97	0.0265724	0.613459
AC087294.1	4.13	-0.97	0.0270175	0.61669
LINC01936	-4.13	-0.97	0.023187	0.56736
MEFV	4.12	-0.98	0.031668	0.680714
BAAT	-4.12	-0.97	0.0232402	0.567726
SORCS3	-4.12	-0.97	0.0232402	0.567726
AC004805.1	-4.12	-0.97	0.0232402	0.567726
TRIM63	-4.11	0.01	0.000335852	0.0426195
LINC00547	-4.11	-0.97	0.0269006	0.615868
Y_RNA	-4.1	-0.97	0.0275324	0.621887
UBOX5	-4.09	-0.97	0.0292175	0.644764
USP12PY	4.09	-0.98	0.0283435	0.634327
AL035587.2	-4.09	-0.02	0.000773637	0.0737019
AL451069.3	-4.08	-0.98	0.041	0.777714
AC008264.2	4.08	-0.98	0.0273232	0.619873
AL356234.2	4.04	-0.98	0.0294128	0.64744
AC007225.1	4.04	-0.98	0.0294128	0.64744
AC011503.1	4.04	-0.98	0.0294128	0.64744
AC017100.1	4.03	-1.04	0.0455702	0.822788
AC107871.1	4.03	-0.99	0.034712	0.715009
AC090921.1	4.02	-0.99	0.0338658	0.703626
CFAP97D1	4.02	-0.99	0.0338658	0.703626
LINC00942	4.02	-0.99	0.0338658	0.703626
AL583856.2	4.02	-0.99	0.0338658	0.703626
AC138409.3	4.02	-0.99	0.0338658	0.703626
LRRN4	4	-0.99	0.0324149	0.689047
DQX1	4	-0.99	0.0324149	0.689047
METTL21EP	4	-0.99	0.0324149	0.689047
KANK3	3.99	-1.04	0.0458541	0.824894
TRIM52-AS1	3.99	-0.99	0.0322558	0.68781
AC012651.1	3.99	-1.04	0.0458541	0.824894
AC018521.4	3.99	-1.04	0.0458541	0.824894
LINC00664	3.99	-0.99	0.0322558	0.68781
AC005162.2	3.99	-1.04	0.0458541	0.824894
AL589794.2	3.99	-1.04	0.0458541	0.824894
BCL2L2	3.97	-0.99	0.033168	0.696454
CLEC18A	3.97	-0.99	0.033168	0.696454	Matrisome-associated	ECM-affiliated Proteins	C-type lectin domain family 18, member A	A5D8T8:F8W692:H3BNR9
AC092691.1	3.97	-0.99	0.033168	0.696454
AC008875.1	3.97	-0.99	0.033168	0.696454
A2ML1	3.95	-0.99	0.0354556	0.722567	Matrisome-associated	ECM Regulators	alpha-2-macroglobulin-like 1	A8K2U0:F5GXP1:F5GYG7:F5H2Z2:H0YGG5:H0YH14
C9orf152	3.95	-0.99	0.0354556	0.722567
AF241728.1	3.95	-0.99	0.0354556	0.722567
AP003390.1	3.95	-1.05	0.0445296	0.812744
LINC01910	3.95	-1.05	0.0445296	0.812744
AL021155.4	3.95	-0.99	0.0354556	0.722567
AC005772.2	3.95	-1.05	0.0445296	0.812744
SMIM2-AS1	3.94	-1	0.0432628	0.798993
AC073349.2	3.94	-1	0.0432628	0.798993
AC097527.1	3.94	-1	0.0432628	0.798993
EEF1AKMT3	3.93	-1.05	0.0401702	0.770465
WNT7B	3.93	-1.05	0.0401702	0.770465	Matrisome-associated	Secreted Factors	wingless-type MMTV integration site family, member 7B	A8K0G1:B8A595:B8A597:B8A598:P56706
CLIC3	-3.92	2.2	2.10241e-10	8.30206e-07
LINC02755	-3.92	-1.05	0.03959	0.76458
LEFTY2	-3.91	-1.05	0.0397573	0.766046	Matrisome-associated	Secreted Factors	left-right determination factor 2	O00292
GBP4	-3.91	-1.05	0.0363769	0.731817
CLMN	-3.91	-1.05	0.0363769	0.731817
AC009238.1	3.91	-1.05	0.0407027	0.77485
THRAP3P1	3.91	-1.05	0.0407027	0.77485
AC009237.6	3.91	-1.05	0.0407027	0.77485
PGA5	-3.91	-1.05	0.0413286	0.781301
AC097641.1	-3.91	-1.05	0.0413286	0.781301
HRK	-3.9	-1.05	0.035488	0.722568
CD36	-3.9	-0.13	0.000914976	0.082139
LINC02265	-3.9	-1.05	0.035488	0.722568
AC022826.2	-3.9	-1.05	0.0415846	0.78349
FGR	-3.89	-1.05	0.0366723	0.734195
TBL1Y	-3.89	-1.05	0.0366723	0.734195
AC025062.1	-3.89	-1.05	0.040104	0.769854
ANKRD1	-3.88	1.42	3.98487e-08	4.69306e-05
HJV	-3.88	-1.05	0.0358513	0.726222
AC103982.1	-3.88	-1.05	0.0358513	0.726222
AC005703.3	-3.88	-1.05	0.042023	0.78755
AL645728.2	-3.88	-1.05	0.0358513	0.726222
B4GALNT3	-3.87	-1.05	0.040522	0.773675
PLXDC1	-3.87	-1.05	0.0405941	0.773732	Matrisome-associated	ECM-affiliated Proteins	plexin domain containing 1	B3KSI0:B4E173:C9JCL2:C9JWQ3:J3KS04:J3QR40:J3QRR7:Q8IUK5
SRL	-3.87	-1.05	0.0405941	0.773732
RAMP2-AS1	-3.87	-1.05	0.0405941	0.773732
AC078883.1	-3.87	-1.05	0.040522	0.773675
TMA7	-3.87	-1.05	0.040522	0.773675
AC104304.2	-3.87	-1.05	0.0405941	0.773732
HDAC10	-3.86	0.38	9.38727e-05	0.0170179
TNN	-3.86	-1.06	0.0408447	0.775646	Core matrisome	ECM Glycoproteins	tenascin N	Q9UQP3
GPR182	-3.86	-1.06	0.0408447	0.775646
AKR1C4	-3.86	-1.06	0.0408447	0.775646
TSEN15P1	-3.86	-1.06	0.0408447	0.775646
AC008972.1	-3.86	-1.06	0.0408447	0.775646
C5orf46	-3.85	-1.06	0.0428095	0.796287
AL160287.1	3.85	-1.06	0.0423487	0.790564
AL360270.3	3.85	-1.06	0.0423487	0.790564
AC006206.2	3.83	-1.06	0.0417132	0.784742
Z96074.1	3.82	-1.06	0.0433966	0.799894
FO393418.1	3.8	-1.07	0.0497888	0.859872
CASZ1	3.77	-1.07	0.0491627	0.854334
GRAP	3.77	-1.07	0.0491627	0.854334
SMCO1	3.77	-1.07	0.0491627	0.854334
AL513210.1	3.77	-1.07	0.0491627	0.854334
GCSAM	3.76	-1.07	0.0478039	0.843383
UMODL1	3.76	-1.07	0.0478039	0.843383
LINC00643	3.76	-1.07	0.0478039	0.843383
OSTCP2	3.76	-1.07	0.0478039	0.843383
AL121972.1	3.76	-1.07	0.0478039	0.843383
ALOX12P1	3.76	-1.07	0.0478039	0.843383
AC069234.5	3.76	-1.07	0.0478039	0.843383
GSTO3P	3.74	-1.07	0.0483454	0.846711
WAKMAR2	3.74	-1.07	0.0483454	0.846711
CICP16	3.74	-1.07	0.0483454	0.846711
AC106795.3	3.74	-1.07	0.0483454	0.846711
AC087672.2	3.74	-1.07	0.0483454	0.846711
GVINP2	3.74	-1.07	0.0483454	0.846711
AP003721.4	3.74	-1.07	0.0483454	0.846711
AL359715.4	3.74	-1.07	0.0483454	0.846711
AC015909.5	3.74	-1.07	0.0483454	0.846711
ANO2	-3.71	0.3	9.65446e-05	0.0171911
CXCL6	3.57	0.22	0.000297784	0.0398211	Matrisome-associated	Secreted Factors	chemokine (C-X-C motif) ligand 6 (granulocyte chemotactic protein 2)	D6RF92:P80162
ARC	-3.55	1.36	6.10848e-05	0.0127349
NKX6-1	3.47	-0.42	0.00854634	0.325051
EEF1AKMT2	-3.46	-0.38	0.00649527	0.276392
TBC1D8B	3.45	-0.31	0.00501042	0.237066
ST6GALNAC2	-3.44	-0.39	0.00702518	0.28948
TSSK3	3.41	-0.39	0.00767152	0.304547
CHADL	-3.37	0.05	0.0010795	0.0911228	Core matrisome	Proteoglycans	chondroadherin-like	B0QYT2:H0Y4I5:Q6NUI6
MYH3	3.36	-0.36	0.00702823	0.28948
MYOZ1	-3.36	1.18	1.71682e-06	0.000823214
AF064860.2	-3.36	-0.44	0.00809153	0.314879
H2BC4	-3.34	-0.44	0.00953735	0.346077
COX14	-3.29	-0.48	0.0141461	0.437617
TMEM86B	-3.29	-0.49	0.0123352	0.405117
GALNT9	3.28	-0.48	0.0140971	0.437167
GAS2	-3.27	-0.49	0.0131086	0.420037
LINC00906	-3.26	-0.01	0.00180707	0.124164
MIOS-DT	3.24	-0.42	0.0104688	0.366296
C1QTNF7	-3.22	-0.04	0.00198805	0.131875	Matrisome-associated	ECM-affiliated Proteins	C1q and tumor necrosis factor related protein 7	J3KPK0:Q9BXJ2
LINC02421	3.22	-0.46	0.0114746	0.386025
LINC02328	-3.22	0.33	0.000350342	0.0436236
PRKXP1	3.21	-0.42	0.0125865	0.410007
PRKCG	-3.19	-0.55	0.0173623	0.491579
AL109659.1	-3.19	-0.07	0.00502069	0.237066
PCSK9	-3.18	-0.05	0.00254867	0.155115
LINC02126	3.18	-0.46	0.0136362	0.428972
LIPG	-3.17	-0.06	0.00312508	0.178087
EFHD1	-3.16	2.04	1.36696e-08	2.05733e-05
SOAT2	-3.16	-0.55	0.0161164	0.471415
CX3CL1	-3.14	-0.55	0.0157318	0.465438	Matrisome-associated	Secreted Factors	chemokine (C-X3-C motif) ligand 1	H3BSR6:H3BV86:J3QRA1:P78423
EPHX2	-3.13	0.31	0.000392734	0.0471632
ASMTL-AS1	-3.11	-0.55	0.0171307	0.488784
WTAPP1	3.11	-0.55	0.0200908	0.527694
AC022211.2	3.11	-0.55	0.0200908	0.527694
AC010168.2	3.08	-0.48	0.0187085	0.508798
GIMAP2	-3.07	-0.13	0.00399774	0.205417
KYNU	3.07	-0.52	0.0177146	0.493833
AL137026.3	3.07	-0.56	0.0210141	0.538016
SAPCD2	-3.05	0.2	0.000998521	0.0872796
GPC3	-2.99	1.65	4.74324e-07	0.000315261	Matrisome-associated	ECM-affiliated Proteins	glypican 3	H0Y3U6:P51654
AC090625.2	3.04	-0.52	0.0195903	0.520102
NEK8	-3.03	-0.61	0.0260557	0.607123
GAS6-AS1	3.02	-0.53	0.0224731	0.556687
ZFP37	3.01	-0.57	0.0226465	0.558919
KRT15	3.01	-0.57	0.0226465	0.558919
PLCG2	-3.01	-0.62	0.0259378	0.605426
PICSAR	-3	-0.62	0.0242052	0.579811
AC011912.1	3	-0.17	0.0317925	0.68229
ABCB5	-2.99	-0.61	0.0249386	0.58969
PCSK1N	-2.99	-0.17	0.00704653	0.289731
WFDC1	-2.89	4.52	4.72996e-08	5.29204e-05
FAM181B	-2.99	-0.61	0.0246213	0.585695
KCNMB2-AS1	-2.98	-0.62	0.0266685	0.614152
ECI2-DT	2.96	-0.57	0.0252731	0.5945
SEZ6L	-2.95	-0.18	0.00648579	0.276392
AC011997.1	2.95	0.23	0.00137316	0.105478
AC092999.1	2.95	-0.54	0.0312666	0.675548
AC009486.2	2.92	-0.62	0.0319508	0.68351
AC104653.1	-2.9	-0.68	0.0359282	0.726902
AC019197.1	-2.9	0.6	0.000303178	0.040088
HAS3	-2.85	1.62	9.6762e-07	0.000543444
ATF7	2.89	-0.59	0.031394	0.676775
LINC01449	-2.89	-0.67	0.0398027	0.766482
C9	2.88	-0.59	0.0324936	0.690282
CHRNA7	2.88	-0.62	0.0322967	0.687843
EGFL6	-2.87	-0.68	0.0371652	0.739042	Matrisome-associated	Secreted Factors	EGF-like-domain, multiple 6	Q8IUX8
AC073140.1	-2.87	-0.67	0.0429757	0.797391
COL11A1	-2.74	4.59	4.01976e-14	8.99488e-10	Core matrisome	Collagens	collagen, type XI, alpha 1	C9JMN2:H7C381:P12107
LINC01090	-2.84	-0.68	0.0359243	0.726902
AP003086.1	2.84	-0.63	0.0339365	0.704875
KCNH1	-2.83	0.07	0.00325655	0.182025
MEIG1	2.83	-0.63	0.0454201	0.821183
LINC02204	2.83	-0.63	0.0362038	0.729838
AL022162.1	-2.83	0.05	0.00454084	0.224137
RBAK-RBAKDN	2.81	-0.68	0.0419725	0.787044
SERPINA10	2.78	-0.68	0.0470549	0.83815	Matrisome-associated	ECM Regulators	serpin peptidase inhibitor, clade A (alpha-1 antiproteinase, antitrypsin), member 10	G3V2W1:Q9UK55
AC008687.8	-2.78	-0.67	0.0442969	0.809598
AL731553.1	2.78	-0.65	0.049104	0.854334
PDGFRL	-2.77	0.41	0.00143628	0.108382
SLCO4A1	2.76	-0.21	0.00999947	0.357245
IGFBPL1	-2.7	1.66	1.42413e-06	0.000718811	Core matrisome	ECM Glycoproteins	insulin-like growth factor binding protein-like 1	Q8WX77
AC034139.1	2.74	-0.64	0.0447135	0.81455
CD7	-2.73	-0.27	0.0145027	0.443988
LINC01085	-2.73	-0.75	0.0498293	0.860349
CLCNKB	-2.71	-0.33	0.0153109	0.457711
AC068787.5	2.71	0.06	0.00341948	0.187694
FRZB	-2.53	2.25	1.3675e-07	0.0001224	Matrisome-associated	Secreted Factors	frizzled-related protein	Q92765
SUV39H1	2.69	-0.74	0.0573859	0.92419
RASGEF1B	-2.69	0.01	0.0243967	0.582209
IL31RA	2.69	0.91	0.000110712	0.0190567
CKB	-2.52	5.88	9.51164e-13	1.06419e-08
LINC02795	-2.69	-0.74	0.0507253	0.868143
AP005136.4	2.69	-0.75	0.0566509	0.918593
LINC01836	-2.67	0.23	0.00188958	0.127742
CDH17	-2.62	-0.04	0.00849598	0.324238
CHODL	-2.49	3.18	1.30906e-09	3.51509e-06
ZNF492	2.6	-0.07	0.0123849	0.406352
MIR4482	2.6	-0.31	0.0187741	0.508798
AC097522.2	-2.6	-0.04	0.00770176	0.305567
STAP2	-2.59	0.65	0.000577779	0.0605091
AC108516.2	2.59	-0.3	0.0207022	0.533898
ADAMTS18	2.58	0.02	0.00797717	0.312249	Matrisome-associated	ECM Regulators	ADAM metallopeptidase with thrombospondin type 1 motif, 18	B4DEX3:H3BMG1:H3BTZ3:Q8TE60
KCNJ6	-2.58	0.39	0.00138441	0.10597
PI16	-2.58	-0.09	0.0104686	0.366296
SLCO2A1	-2.58	-0.38	0.0204368	0.531958
LINC01337	2.58	-0.31	0.0187815	0.508798
CYP27B1	2.57	-0.02	0.00756768	0.302495
LINC02680	2.57	0.26	0.00266132	0.158945
LINC02052	-2.55	-0.37	0.0300225	0.656485
M1AP	2.54	-0.35	0.0216882	0.547754
GIPC3	-2.54	0.63	0.000790208	0.0746085
PIFO	-2.49	1.26	4.66186e-05	0.0106085
ZNF337-AS1	2.53	-0.36	0.0251425	0.592839
RPL23AP75	-2.53	-0.43	0.0309517	0.67112
SLC12A1	-2.52	-0.44	0.0298135	0.653644
TTC9	-2.52	-0.08	0.0113354	0.383736
HGF	-2.46	1.93	2.07859e-06	0.000969	Matrisome-associated	Secreted Factors	hepatocyte growth factor (hepapoietin A; scatter factor)	C9JDP4:C9JJ35:C9JS80:C9WSJ3:P14210
LPAR3	2.51	0.02	0.00886971	0.330607
VAMP8	-2.5	-0.13	0.0133454	0.423377
DLX4	-2.49	-0.13	0.0115054	0.386757
SLC40A1	-2.28	4.37	7.555e-12	6.0111e-08
DPT	-2.27	5.54	4.85928e-05	0.0109616	Core matrisome	ECM Glycoproteins	dermatopontin	Q07507
LINC01638	-2.47	-0.17	0.0251818	0.593557
HAPLN1	-2.26	2.08	3.69757e-06	0.00148652	Core matrisome	Proteoglycans	hyaluronan and proteoglycan link protein 1	D6RAK7:D6RBS1:D6RBX9:D6RC59:D6RFI7:D6RG04:P10915
ELF2P4	2.46	-0.04	0.0104497	0.366123
TMEM30A-DT	2.46	-0.4	0.0292727	0.645557
AC021851.1	2.46	-0.06	0.0149354	0.451626
STMN2	-2.45	0.22	0.00702991	0.28948
CETP	2.44	-0.36	0.0289571	0.641792
F2RL1	2.44	0.61	0.000831818	0.0773162
AC010624.1	-2.44	-0.15	0.0153099	0.457711
AL023806.4	2.44	-0.44	0.0367208	0.734307
GJA3	-2.42	0.3	0.00321383	0.180539
AC004130.2	-2.42	0.77	0.000939018	0.0834918
AL691432.4	-2.42	-0.49	0.0443611	0.81055
CCDC153	-2.4	-0.18	0.0204717	0.532064
AC245060.6	2.4	0.09	0.0089452	0.332867
FGF18	-2.38	0.94	0.00020653	0.030155	Matrisome-associated	Secreted Factors	fibroblast growth factor 18	O76093
TMEM130	-2.38	0.88	0.000442277	0.0509158
BVES-AS1	2.38	-0.05	0.0200186	0.526792
CNTN1	-2.37	0.16	0.0111375	0.380102
AC107214.2	-2.37	-0.22	0.0296006	0.650439
GNA14	-2.36	-0.49	0.0468327	0.83636
CROCC2	-2.36	-0.2	0.0250844	0.591832
AC018755.3	-2.36	-0.22	0.0255488	0.598822
SLC27A6	-2.35	-0.5	0.0413311	0.781301
AP006261.1	2.35	-0.49	0.0520905	0.878601
PLCXD3	-2.34	-0.5	0.0491079	0.854334
ZC2HC1C	2.33	0.12	0.00739444	0.29921
C4BPA	-2.33	-0.5	0.0482774	0.846711
CD68	-2.33	0.58	0.00199551	0.13212
DYSF	-2.33	0.72	0.000714796	0.0702551
ZNF773	2.31	0.25	0.00830822	0.318885
AC121247.1	2.29	-0.42	0.046685	0.835501
AC104843.1	-2.29	0.99	0.00113396	0.0938728
CHRDL1	-2.25	2.14	3.26176e-06	0.00133514	Matrisome-associated	Secreted Factors	chordin-like 1	D3YTA8:Q9BU40
LINC01133	-2.28	0.29	0.00686085	0.286036
AOC3	-2.24	1.6	2.85536e-05	0.00737231
NINJ2	-2.27	0	0.0131937	0.421157
IRF7	-2.27	0.9	0.00337074	0.185778
TNFRSF11A	2.26	0.27	0.00581507	0.260417
CDKN1C	-2.21	3.08	3.49376e-07	0.00024798
LINC02511	-2.26	-0.01	0.0119868	0.39796
AC114811.2	2.26	0.44	0.0038731	0.201764
AC023509.3	-2.26	0.2	0.00823845	0.317303
THBS4-AS1	-2.18	1.65	2.58557e-05	0.00686044
TBX4	-2.25	-0.56	0.0599377	0.941638
AC010754.1	-2.25	-0.56	0.0595136	0.937436
PNCK	-2.24	-0.04	0.0183869	0.503596
BRINP1	-2.17	4.18	9.41238e-11	4.51323e-07
RAI2	-2.24	0.85	0.000634546	0.064346
AC027682.6	-2.24	1.13	0.00202931	0.133426
FGF9	-2.23	0.92	0.000479433	0.0535885	Matrisome-associated	Secreted Factors	fibroblast growth factor 9 (glia-activating factor)	P31371
PLAC9	-2.23	3.66	0.000871537	0.0799267
AL390195.1	2.23	-0.23	0.02987	0.654025
ABCG2	-2.22	-0.05	0.0161332	0.4717
NPNT	-2.22	0.35	0.00463461	0.226496	Core matrisome	ECM Glycoproteins	nephronectin	D6RE63:D6RH31:H0Y8M1:H0YA60:H0YAK9:Q6UXI9
GSTA1	-2.22	-0.04	0.0196208	0.520512
EIF1B-AS1	2.22	0.04	0.0160463	0.469978
KIF25	2.21	-0.51	0.0623123	0.960147
CCDC102B	-2.16	2.39	7.95062e-07	0.000480833
CMC4	-2.21	0.61	0.0049815	0.236833
ELMO3	-2.2	0.16	0.0100323	0.357657
HES1	-2.15	3.89	0.000215954	0.0311764
HPD	-2.2	0.84	0.000833858	0.0773162
H2AC11	-2.2	0.18	0.0095304	0.346012
LRRC56	-2.18	0.02	0.0200922	0.527694
KCTD19	-2.18	-0.05	0.0221727	0.553129
NME5	-2.14	1.82	1.93543e-05	0.00552873
AC113418.1	2.18	0.42	0.00335852	0.185409
PROC	-2.13	1.74	2.36523e-05	0.00642824
EMCN	-2.13	3.3	1.51825e-08	2.12334e-05	Matrisome-associated	ECM-affiliated Proteins	endomucin	D6RHW5:H0YAA7:Q9ULC0
TNFRSF10C	-2.13	1.83	2.89985e-05	0.00743005
COCH	-2.12	2.25	1.76947e-05	0.00523281	Core matrisome	ECM Glycoproteins	coagulation factor C homolog, cochlin (Limulus polyphemus)	E7EN67:G3V4C4:G3V5G6:G3V5V4:G3V5X3:H0YJJ0:H0YJW4:O43405:Q96IU6
RHOJ	-2.08	1.61	5.80279e-05	0.0124853
GASK1A	-2.13	-0.62	0.0838514	1
SEL1L3	-2.07	4.04	1.00656e-09	3.51509e-06
KLF2	-2.07	7.57	1.35383e-05	0.00420753
AC017104.4	2.13	0.39	0.00470165	0.228712
MGARP	-2.07	2.34	0.000317279	0.0411972
AC135803.1	-2.12	-0.62	0.0836637	1
ACP7	-2.11	-0.62	0.0857676	1
CD24	-2.11	-0.05	0.0209861	0.537504
AC008555.6	-2.11	-0.61	0.082415	1
PKDREJ	2.1	-0.23	0.0427019	0.795615
AL109936.6	-2.1	-0.61	0.0842103	1
AC008945.2	2.1	-0.56	0.077004	1
SEMA6A	-2.09	1.29	0.000486415	0.0537599	Matrisome-associated	ECM-affiliated Proteins	sema domain, transmembrane domain (TM), and cytoplasmic domain, (semaphorin) 6A	B3KU01:D6RAG9:D6RCR0:E7ERF3:E9PDV9:H0Y8V9:Q9H2E6
CFD	-2.09	0.8	0.00499277	0.237066
RTN4RL1	-2.07	1.2	0.000292237	0.0395521
H2BC5	-2.08	-0.08	0.0286061	0.638188
SMIM27	-2.08	1.32	0.00408194	0.208381
PLXDC2	-2.05	2.71	9.30696e-07	0.000533997	Matrisome-associated	ECM-affiliated Proteins	plexin domain containing 2	Q6UX71
FABP3	-2.04	4.64	5.1054e-08	5.52783e-05
PPFIA2	-2.03	2	2.12367e-05	0.00591542
APOL3	-2.02	2.24	8.97449e-06	0.00305816
HCP5	-2.07	0.35	0.00952587	0.346012
EGR3	-2.01	6.54	4.18773e-06	0.00165366
IKZF4	2.05	0.62	0.00281866	0.164823
MT-RNR1	-2.01	10.33	6.26836e-05	0.0129875
TSPAN10	-2.04	0.56	0.0044458	0.221235
SLITRK6	-2.04	-0.04	0.0280725	0.629952
TMEM191A	-2.04	0.1	0.0234152	0.570628
AC019131.1	2.04	-0.07	0.0335899	0.701291
ENPP5	-2.03	-0.14	0.0310557	0.672724
TNXA	-2.01	3.57	2.56682e-07	0.000200566
RASSF2	-1.98	3.59	1.35924e-08	2.05733e-05
MT-TQ	-2.03	3.08	0.154569	1
GABRR2	2.02	0.34	0.0100523	0.358179
GPC6	-1.98	4.75	1.01406e-10	4.53824e-07	Matrisome-associated	ECM-affiliated Proteins	glypican 6	Q9Y625
LIF	-1.97	2.48	4.74651e-05	0.0107646	Matrisome-associated	Secreted Factors	leukemia inhibitory factor (cholinergic differentiation factor)	P15018
H2BC20P	2.02	0.59	0.00412345	0.209861
LINC02725	2.02	0.35	0.0103226	0.36258
IL34	-2.01	1.87	0.00234519	0.146042	Matrisome-associated	Secreted Factors	interleukin 34	H3BPB7:J3QQT3:Q6ZMJ4
BST1	-1.96	3.41	5.65071e-08	6.02115e-05
ITGB2	-1.94	4.02	1.08819e-09	3.51509e-06
RCAN2	-1.93	5.59	9.18174e-12	6.1637e-08
PLCD4	2	-0.05	0.0296307	0.650887
HES4	-2	0.04	0.0237349	0.574584
RPL21P131	-2	0.24	0.0141196	0.437401
FGFR3	-1.99	0.6	0.00601305	0.265563
ADAP1	-1.99	-0.38	0.060732	0.948125
TMSB15A	-1.99	1.3	0.00256433	0.155786
APOD	-1.91	3.35	1.54999e-07	0.000132979
CLYBL	-1.98	-0.39	0.0600973	0.943068
PPL	-1.9	2.92	1.24567e-06	0.000663666
IL21-AS1	-1.98	0.03	0.0238115	0.57561
LGALSL	-1.97	0.66	0.00284894	0.166304
FAM167B	-1.9	1.34	0.000410417	0.0486772
AC068631.1	-1.97	-0.18	0.0424156	0.791593
GPC4	-1.88	5.62	1.47462e-11	7.72622e-08	Matrisome-associated	ECM-affiliated Proteins	glypican 4	B4E2C0:O75487
ZKSCAN7	1.95	-0.34	0.0654033	0.977348
HAPLN3	-1.88	3.69	3.23828e-05	0.00802161	Core matrisome	Proteoglycans	hyaluronan and proteoglycan link protein 3	H3BRY4:H3BT26:H3BTH8:Q96S86
LINC00445	-1.95	-0.13	0.0360967	0.728902
AC010542.3	1.95	0.3	0.0102101	0.36074
AC004922.1	-1.95	0.53	0.00763782	0.30359
EGR2	-1.87	3.2	3.89578e-07	0.000269612
TM4SF20	-1.94	-0.69	0.118135	1
AC013356.1	-1.94	-0.68	0.117254	1
GACAT2	-1.94	0.52	0.0057222	0.257806
CRAMP1	1.93	0.08	0.0327149	0.692573
LINC00578	-1.87	2.71	4.99562e-06	0.0019408
AL591043.2	1.93	-0.17	0.0474496	0.841557
AC106782.1	-1.93	-0.19	0.041902	0.786787
AC091607.2	1.93	0.57	0.00486389	0.233995
UBE3A	1.92	1.09	0.0027054	0.160578
GALNT14	-1.86	3.83	2.10106e-08	2.76557e-05
ADH1B	-1.92	0.81	0.00378607	0.199497
AC135166.1	-1.92	0.46	0.0131525	0.42085
SHISA9	-1.86	2.09	6.93973e-05	0.013865
AC009961.1	1.91	0.27	0.02067	0.533524
FGFR2	-1.83	1.57	0.000321379	0.0414793
SHF	-1.9	2.27	0.000791363	0.0746126
SECTM1	-1.83	3.55	7.31639e-08	7.20875e-05
HSD3BP5	1.9	0.27	0.0169899	0.486782
DNASE1	1.9	0.05	0.0354056	0.722567
EIF1P5	-1.9	-0.44	0.0793912	1
SGCG	-1.81	3.68	5.0265e-08	5.52783e-05
ADRA2A	-1.8	2.3	1.94597e-05	0.00553529
PTH	-1.88	-0.23	0.059706	0.939317
ACTBP11	-1.88	-0.24	0.061387	0.954135
PDE4DIPP1	-1.88	-0.44	0.0782915	1
AP006621.6	-1.88	-0.23	0.0561914	0.914204
CAPS	-1.87	1.61	0.0246164	0.585695
MIR1915HG	-1.8	3.1	1.40448e-06	0.000714264
CILP	-1.87	0.33	0.0119575	0.397182	Core matrisome	ECM Glycoproteins	cartilage intermediate layer protein, nucleotide pyrophosphohydrolase	O75339
CDCP1	1.87	1.06	0.00147786	0.109623
VAMP5	-1.87	5.08	0.00442597	0.220412
ZNF493	1.87	-0.16	0.0601561	0.943744
AL136380.1	-1.87	-0.23	0.0569887	0.923178
MAP3K8	-1.79	3.64	1.45068e-07	0.000126473
AC000403.1	1.87	0.76	0.00401313	0.205807
CHI3L1	1.86	1.02	0.00223105	0.141486
PLAAT4	-1.86	0.31	0.0180247	0.497941
PLPPR4	-1.77	3.76	9.28667e-07	0.000533997
GRIN2C	1.86	0.23	0.0214289	0.543866
PLAC8L1	1.86	0.08	0.0300706	0.656947
CYGB	-1.77	1.92	0.00036603	0.0450855
C4orf48	-1.86	1.93	0.0322747	0.68781
AL137058.1	-1.86	-0.44	0.0813303	1
COMP	-1.76	9.02	5.22758e-13	7.01855e-09	Core matrisome	ECM Glycoproteins	cartilage oligomeric matrix protein	B4DKJ3:G3XAP6:P49747
ZNF66	1.85	0.25	0.020821	0.535181
AL031985.2	-1.85	0.16	0.0221197	0.553129
CLDN23	-1.85	1.29	0.000721648	0.0706184
CCDC144B	-1.84	1.34	0.00350344	0.190434
PRICKLE2-DT	1.84	0.72	0.00578587	0.259669
MFAP5	-1.72	6.6	6.08702e-12	5.83745e-08	Core matrisome	ECM Glycoproteins	microfibrillar associated protein 5	B3KW70:F5GYX4:F5H1C0:F5H2W4:F5H413:F5H7Z2:H0YG03:H0YGS3:Q13361:Q7Z490
WNT11	-1.71	4.52	5.0858e-09	9.22728e-06	Matrisome-associated	Secreted Factors	wingless-type MMTV integration site family, member 11	O96014
LRRIQ3	1.83	0.02	0.0318814	0.682943
CADPS	-1.83	1.06	0.00174431	0.121727
AL133482.1	-1.83	0.74	0.00518124	0.241204
AK8	-1.82	0.25	0.0206162	0.533176
SEMA4A	-1.82	2.3	0.00291541	0.169154	Matrisome-associated	ECM-affiliated Proteins	sema domain, immunoglobulin domain (Ig), transmembrane domain (TM) and short cytoplasmic domain, (semaphorin) 4A	Q5TCI4:Q5TCI6:Q5TCJ5:Q5TCJ7:Q9H3S1
AC136431.1	-1.82	0.39	0.0138146	0.432343
RHOB	-1.71	8.16	8.05898e-12	6.0111e-08
IGFBP2	-1.81	6.55	0.00941975	0.343854	Core matrisome	ECM Glycoproteins	insulin-like growth factor binding protein 2, 36kDa	C9JMY1:C9JW52:H7C1H0:P18065
GYG2	-1.8	1.33	0.000832706	0.0773162
SERPINI1	-1.71	2.38	2.81435e-05	0.00729778	Matrisome-associated	ECM Regulators	serpin peptidase inhibitor, clade I (neuroserpin), member 1	C9JDY5:C9JQU8:H7C5T9:Q99574
ACBD7	-1.8	0.64	0.0071925	0.293694
SMIM43	-1.7	1.92	0.000189969	0.0283179
SYNPO2	-1.7	6.15	2.23342e-09	4.6853e-06
IGFBP6	-1.69	6.18	3.71058e-06	0.00148652	Core matrisome	ECM Glycoproteins	insulin-like growth factor binding protein 6	F8VVA5:F8VYK9:P24592
TNNC1	-1.79	2.57	0.058165	0.929131
PKD1L2	-1.79	-0.04	0.0431051	0.798247
PRELID1P5	-1.79	-0.04	0.0421109	0.788232
AC003092.1	1.79	0.06	0.0388291	0.757303
AC092910.3	1.79	0.7	0.00636773	0.274721
PTPRC	-1.78	0.74	0.00516785	0.240915
JAK3	-1.78	1.17	0.00121188	0.0975641
FRMPD4	1.78	0.74	0.00525259	0.24385
RPL22	1.77	1.19	0.00133074	0.103634
IL17D	-1.69	2.02	0.000126951	0.021359	Matrisome-associated	Secreted Factors	interleukin 17D	Q8TAD2
HLA-B	-1.67	8.3	1.51248e-08	2.12334e-05
S100A4	-1.77	9.9	0.0368655	0.736105	Matrisome-associated	Secreted Factors	S100 calcium binding protein A4	P26447
AC099778.1	1.77	0.27	0.0311607	0.674127
PRKCH	-1.76	0	0.04424	0.808998
AP005018.2	-1.67	4.21	3.47584e-08	4.16667e-05
AC096921.2	1.76	0.83	0.00501781	0.237066
TMEFF2	-1.75	0.34	0.0218191	0.549935
KCNE4	-1.75	0.37	0.0221972	0.553129
AL691403.1	-1.75	0.27	0.0223994	0.556503
PTN	-1.66	6.32	3.31586e-08	4.04715e-05	Matrisome-associated	Secreted Factors	pleiotrophin	C9JR52:P21246
HSPB1P1	-1.74	3.75	0.0470515	0.83815
PRELP	-1.66	4.7	4.48113e-09	8.5948e-06	Core matrisome	Proteoglycans	proline/arginine-rich end leucine-rich repeat protein	P51888
CRYAB	-1.64	7.39	1.7485e-10	7.33607e-07
AC009237.3	1.73	0.81	0.00650016	0.276392
RPS28	-1.73	7.4	0.0580862	0.928412
HCFC1R1	-1.72	5.82	0.0188	0.508888
C16orf86	-1.72	0.84	0.00549659	0.250832
CDNF	1.72	0.93	0.00538879	0.247872
DMKN	-1.64	4	5.87923e-06	0.00220021
TAGLN	-1.63	9.45	1.49621e-11	7.72622e-08
ECT2L	-1.63	5.06	6.38245e-08	6.49173e-05
HSPB1	-1.71	8.32	0.0165634	0.477827
VIT	-1.63	5.41	1.23652e-09	3.51509e-06	Core matrisome	ECM Glycoproteins	vitrin	B5MD45:C9J6F5:H7C587:Q6UXI7
VNN1	-1.61	2.96	3.15459e-05	0.0078724
HACD1	-1.6	5.61	1.25673e-09	3.51509e-06
SPON2	-1.58	5.34	2.07166e-08	2.76557e-05	Core matrisome	ECM Glycoproteins	spondin 2, extracellular matrix protein	D6RA41:D6RB12:D6RBY3:D6REX2:D6RFY9:D6RIH5:Q9BUD6
RFX3-AS1	1.71	0.69	0.00714067	0.292289
AC011586.2	-1.71	-0.5	0.117972	1
AC090559.1	1.71	0.31	0.0224637	0.556687
SDSL	-1.7	1.33	0.00202276	0.133125
IFI6	-1.57	3.56	2.46031e-06	0.00111595
MSX1	-1.57	6.45	2.79358e-05	0.00729701
MT-TC	-1.7	6.94	0.0784645	1
AC026765.3	1.7	0.46	0.0159305	0.468425
ARL14EPL	-1.7	0.62	0.0156661	0.464312
TRIM47	-1.69	2.29	0.00468365	0.228498
HAAO	-1.69	1.84	0.000616748	0.0631215
DUSP8	-1.57	2.15	0.000219564	0.0315618
SYTL2	-1.56	3.78	5.66784e-07	0.0003694
COL6A6	-1.69	4.75	0.00201753	0.132911	Core matrisome	Collagens	collagen, type VI, alpha 6	A6NMZ7:F8W6Y7:H0Y940:H0YA33
MT-TD	-1.69	-0.14	0.0727794	1
Z68871.1	1.69	0.6	0.0170199	0.487101
CCDC28A-AS1	1.69	-0.03	0.0502257	0.863142
LDLRAD4	-1.68	1.54	0.00166413	0.118977
DELEC1	1.68	0.66	0.00913115	0.337727
ZNF724	1.68	0.1	0.0392623	0.761546
COLGALT2	-1.68	1.35	0.0014921	0.110314
GADD45B	-1.67	6.29	0.0031099	0.177524
PYCARD	-1.67	1.13	0.0348866	0.717249
ABI3BP	-1.67	6.98	0.00213691	0.137934	Core matrisome	ECM Glycoproteins	ABI family, member 3 (NESH) binding protein	B4DSV9:D3YTG3:E9PPR9:E9PRB5:H0Y897:H0YCG4:H0YCP4:H0YDN0:H0YDW0:H0YEA0:H0YEL2:H0YF18:H0YF57:H7C4H3:H7C4N5:H7C4S3:H7C4T1:H7C4X4:H7C524:H7C556:H7C5S3:Q5JPC9:Q7Z7G0
DUSP23	-1.67	4.94	0.0277467	0.625045
RRAD	-1.67	6.05	0.0387724	0.757066
RPL17P34	-1.67	1.83	0.00397806	0.205383
JPH2	-1.56	4.48	2.27555e-08	2.93765e-05
RPL31P17	-1.67	0.04	0.051106	0.870332
BTG2	-1.56	5.43	1.60917e-09	4.15476e-06
MYO15B	-1.67	0.67	0.012239	0.403143
PTRHD1	-1.55	3.27	1.81047e-05	0.0052631
PDE1A	-1.66	1.42	0.00594131	0.26438
PDZD2	-1.66	1.1	0.00631527	0.273173
KRT86	-1.66	0.22	0.0340968	0.706457
GRIN2A	1.66	1.33	0.00163686	0.117521
LIMS2	-1.54	4.55	1.67299e-06	0.000813827
ZNF90	1.66	1.2	0.0023402	0.146042
FKBP14-AS1	1.66	0.13	0.0381592	0.750111
CAMK2A	1.65	0.1	0.0413734	0.781301
STRIP2	1.65	1.4	0.00127178	0.101035
CEP170P1	1.65	4.96	0.0616553	0.95587
PCP4	-1.65	0.61	0.0132426	0.422167
GRAP2	-1.64	-0.14	0.0711619	1
HNMT	-1.54	2.53	8.60039e-05	0.0161721
LYPD1	1.64	0.84	0.00662258	0.279958
TRIB1	-1.54	5.29	1.33943e-06	0.000694671
AC132938.3	1.64	0.23	0.0407767	0.77545
ZNF511-PRAP1	1.64	0.12	0.0471905	0.838957
TAX1BP3	-1.54	2.66	6.92432e-05	0.013865
SIM2	1.63	0.9	0.0101893	0.360412
PALM	-1.53	3.11	1.27861e-05	0.00399223
STOX2	-1.63	0.3	0.0327727	0.693421
KRT7	-1.53	4.24	2.09199e-07	0.000171262
SNTA1	-1.52	5.58	4.95224e-09	9.22728e-06
MIR503HG	1.63	0.12	0.0449226	0.816144
ABCA8	-1.62	1.17	0.00323802	0.181536
COMTD1	-1.62	2.06	0.0010302	0.0887769
CCDC170	-1.52	2.15	0.000323159	0.0414793
AC091271.1	-1.62	-0.33	0.103849	1
LINC01503	-1.51	3.2	1.71505e-05	0.00511695
[truncated: 3,728 more rows]

## Sheet: YoungCells_30mMR_10d VS 17d
Gene Symbol	edgeR_logFC	edgeR_logCPM	QLF_pvalue	QLF_FDR	Division	Category	Gene Name	UniProt_IDs
[truncated: 7,344 more rows]
